# Supplementary material for: Synthesis, non-spherical structure refinement and Hirshfeld surface analysis of racemic 2,2′-diisobut­oxy-1,1′-bi­naphthalene
Source: Acta Crystallogr E Crystallogr Commun. 2024 Sep 24;80(Pt 10):1044–8. doi: 10.1107/S2056989024009101 (PMC11451481; doi:10.1107/S2056989024009101)
Supplement: Supplementary file 2 [file e-80-01044-Isup2.hkl]

data_I
_computing_structure_refinement   'olex2.refine 1.5 (Bourhis et al., 2015)'
_shelx_refln_list_code            4
loop_
  _space_group_symop_id
  _space_group_symop_operation_xyz
  1  x,y,z
  2  -x,y+1/2,-z+1/2
  3  -x,-y,-z
  4  x,-y-1/2,z-1/2

_space_group_crystal_system       monoclinic
_space_group_IT_number            14
_space_group_name_H-M_alt         'P 1 21/c 1'
_space_group_name_Hall            '-P 2ybc'
_symmetry_space_group_name_H-M    'P 1 21/c 1'
_symmetry_space_group_name_Hall   '-P 2ybc'
_symmetry_Int_Tables_number       14
_cell_length_a                    11.3889(8)
_cell_length_b                    15.6537(11)
_cell_length_c                    12.5193(9)
_cell_angle_alpha                 90
_cell_angle_beta                  99.920(2)
_cell_angle_gamma                 90
_cell_volume                      2198.6(3)
loop_
  _refln_index_h
  _refln_index_k
  _refln_index_l
  _refln_F_squared_calc
  _refln_F_squared_meas
  _refln_F_squared_sigma
  _refln_F_squared_weight
  _refln_observed_status
-22 0 2 10.143 9.208 1.447 37.120 o
-22 0 4 15.807 16.278 1.685 25.950 o
-22 0 6 17.765 19.530 1.688 24.757 o
-22 0 8 23.988 29.324 3.334 7.988 o
-22 1 1 0.412 1.197 0.797 152.961 o
-22 1 2 0.451 3.190 0.771 151.084 o
-22 1 3 0.003 1.580 0.731 182.743 o
-22 1 4 0.252 2.431 0.846 132.864 o
-22 1 5 13.059 13.454 1.022 51.781 o
-22 1 6 2.100 4.455 0.877 106.989 o
-22 1 7 13.429 13.103 1.063 49.470 o
-22 1 8 0.094 2.490 0.899 119.636 o
-22 1 9 6.239 6.261 0.977 74.300 o
-22 2 1 1.696 2.350 0.682 173.535 o
-22 2 2 2.196 2.421 0.712 156.006 o
-22 2 3 6.123 5.046 1.001 73.574 o
-22 2 4 5.683 7.254 0.867 86.983 o
-22 2 5 41.842 42.674 2.664 10.010 o
-22 2 6 11.077 11.652 1.017 56.156 o
-22 2 7 3.526 3.776 0.880 101.059 o
-22 2 8 0.996 3.159 0.883 115.812 o
-22 2 9 27.729 24.272 2.432 13.149 o
-22 3 1 9.056 6.512 1.109 57.187 o
-22 3 2 2.592 3.699 0.935 96.038 o
-22 3 3 2.137 3.225 0.959 95.076 o
-22 3 4 23.793 21.283 1.516 25.896 o
-22 3 5 0.314 2.982 0.802 143.353 o
-22 3 6 9.569 12.371 1.009 58.451 o
-22 3 7 1.907 3.041 0.850 117.955 o
-22 3 8 5.923 7.268 0.900 82.105 o
-22 4 1 1.302 0.471 0.842 133.584 o
-22 4 2 1.596 2.620 0.852 120.701 o
-22 4 3 0.046 1.242 0.845 140.039 o
-22 4 4 0.001 1.563 0.876 129.712 o
-22 4 5 68.618 68.225 3.275 6.333 o
-22 4 6 3.389 5.312 0.835 105.812 o
-22 4 7 3.064 5.304 0.798 114.720 o
-22 4 8 4.146 5.628 1.220 57.318 o
-22 5 1 2.013 1.561 1.201 66.287 o
-22 5 2 0.395 0.915 0.752 172.345 o
-22 5 3 18.917 20.286 1.527 27.615 o
-22 5 4 9.934 9.798 1.014 59.641 o
-22 5 5 0.362 2.587 0.891 119.611 o
-22 5 6 4.257 6.410 0.772 109.339 o
-22 5 7 5.332 6.668 0.826 94.932 o
-22 6 3 3.913 4.409 0.832 105.924 o
-22 6 4 0.157 1.723 0.819 145.246 o
-22 6 5 0.764 2.547 0.779 148.261 o
-22 6 6 0.356 1.170 2.034 24.961 o
-21 0 2 33.430 32.526 2.470 12.051 o
-21 0 4 0.398 1.277 1.152 75.851 o
-21 0 6 345.697 360.850 6.436 1.165 o
-21 0 8 77.039 82.601 3.222 6.082 o
-21 0 10 2.526 1.861 1.165 68.565 o
-21 0 12 39.618 40.014 3.072 8.309 o
-21 1 1 14.967 12.915 0.938 53.966 o
-21 1 2 2.960 3.347 0.794 122.658 o
-21 1 3 0.643 2.717 0.839 130.695 o
-21 1 4 0.082 1.016 0.830 145.493 o
-21 1 5 115.989 124.385 2.516 5.985 o
-21 1 6 47.321 51.608 2.273 11.497 o
-21 1 7 76.135 78.450 2.218 9.072 o
-21 1 8 15.886 20.090 1.331 34.144 o
-21 1 9 3.476 3.266 0.891 100.524 o
-21 1 10 7.677 7.832 0.935 72.718 o
-21 1 11 29.928 26.708 1.705 20.402 o
-21 1 12 1.564 1.592 0.827 131.033 o
-21 2 1 26.612 27.676 1.314 27.598 o
-21 2 2 21.622 20.404 1.085 37.675 o
-21 2 3 37.590 38.317 1.559 19.363 o
-21 2 4 4.697 6.381 0.929 84.064 o
-21 2 5 9.436 13.708 1.194 47.037 o
-21 2 6 12.892 14.998 1.076 48.345 o
-21 2 7 34.941 34.972 1.481 21.261 o
-21 2 8 0.268 0.397 0.821 149.976 o
-21 2 9 15.655 13.657 1.080 45.905 o
-21 2 10 50.818 49.917 2.898 8.370 o
-21 2 11 5.265 5.263 0.879 90.609 o
-21 2 12 12.999 10.517 0.981 56.248 o
-21 3 1 3.163 3.286 0.834 112.852 o
-21 3 2 40.141 45.398 1.924 14.885 o
-21 3 3 8.821 10.470 0.953 65.620 o
-21 3 4 3.656 5.055 0.855 101.600 o
-21 3 5 115.877 126.976 3.866 3.993 o
-21 3 6 0.837 4.683 0.880 112.812 o
-21 3 7 0.747 1.891 0.834 134.416 o
-21 3 8 11.003 10.101 0.995 58.902 o
-21 3 9 2.618 5.057 0.906 97.899 o
-21 3 10 2.992 5.186 0.901 96.747 o
-21 3 11 10.898 8.523 0.996 60.351 o
-21 3 12 6.947 6.595 0.938 76.016 o
-21 4 1 2.442 4.053 0.730 139.837 o
-21 4 2 32.679 33.683 1.277 24.948 o
-21 4 3 27.795 29.529 1.437 24.659 o
-21 4 4 135.443 143.040 2.964 4.703 o
-21 4 5 15.661 15.171 1.039 46.858 o
-21 4 6 94.372 101.403 2.488 7.038 o
-21 4 7 17.431 14.957 1.153 40.725 o
-21 4 8 0.001 1.136 0.802 155.688 o
-21 4 9 0.293 2.143 0.838 135.996 o
-21 4 10 4.387 5.035 1.041 73.781 o
-21 4 11 3.229 3.613 0.930 94.404 o
-21 4 12 5.773 6.050 0.962 77.355 o
-21 5 1 0.012 1.007 0.821 149.416 o
-21 5 2 0.332 2.188 0.731 173.530 o
-21 5 3 34.885 39.703 1.573 19.622 o
-21 5 4 34.451 33.422 1.486 21.513 o
-21 5 5 85.889 90.502 2.353 7.909 o
-21 5 6 5.800 5.458 0.822 96.106 o
-21 5 7 35.851 31.726 1.910 16.507 o
-21 5 8 0.006 1.501 0.758 170.854 o
-21 5 9 0.551 2.353 0.820 138.385 o
-21 5 10 18.256 14.952 1.143 40.450 o
-21 5 11 9.003 7.922 1.080 58.144 o
-21 6 1 32.161 30.301 1.763 18.854 o
-21 6 2 11.691 11.951 1.064 52.291 o
-21 6 3 3.341 4.496 0.746 126.748 o
-21 6 4 2.825 2.624 0.836 116.470 o
-21 6 5 8.399 7.668 0.818 82.719 o
-21 6 6 27.088 31.292 1.727 20.230 o
-21 6 7 16.145 16.279 1.731 24.871 o
-21 6 8 1.094 2.703 0.803 137.068 o
-21 6 9 5.696 5.506 1.111 63.606 o
-21 6 10 1.121 2.265 0.881 118.218 o
-21 6 11 1.699 3.556 0.872 112.635 o
-21 7 1 25.114 22.424 1.696 22.167 o
-21 7 2 49.867 49.353 1.970 13.246 o
-21 7 3 13.717 15.948 1.268 39.024 o
-21 7 4 6.615 6.506 0.895 81.791 o
-21 7 5 1.955 3.877 0.739 142.678 o
-21 7 6 2.905 3.817 0.766 127.923 o
-21 7 7 8.063 7.687 0.984 67.611 o
-21 7 8 1.827 3.645 0.832 120.597 o
-21 7 9 0.370 2.803 0.826 136.093 o
-21 7 10 1.891 4.786 0.867 109.195 o
-21 8 1 20.905 19.273 1.241 34.047 o
-21 8 2 11.955 11.041 0.960 58.811 o
-21 8 3 0.150 0.916 0.854 137.706 o
-21 8 4 46.586 49.918 1.961 13.615 o
-21 8 5 10.411 9.290 0.976 61.924 o
-21 8 6 2.912 3.712 0.762 129.235 o
-21 8 7 3.282 4.424 0.794 116.914 o
-21 8 8 25.483 22.839 1.904 19.024 o
-21 8 9 0.341 3.204 0.780 148.925 o
-21 8 10 4.198 5.599 1.232 56.299 o
-21 9 1 0.632 2.839 0.719 169.980 o
-21 9 2 0.000 0.603 0.923 120.542 o
-21 9 3 52.217 50.243 2.876 8.392 o
-21 9 4 4.372 4.287 0.815 106.871 o
-21 9 5 0.481 1.997 0.789 150.753 o
-21 9 6 0.823 1.248 0.733 172.445 o
-21 9 7 56.685 59.993 4.248 4.581 o
-21 9 8 16.463 17.463 1.632 26.692 o
-21 9 9 4.065 4.758 1.237 56.759 o
-21 10 1 13.499 13.008 1.285 39.645 o
-21 10 2 24.522 22.700 2.026 17.661 o
-21 10 3 13.345 16.102 1.522 30.976 o
-21 10 4 16.391 11.059 1.229 40.292 o
-21 10 5 8.391 7.570 1.140 55.238 o
-21 10 6 1.582 3.108 0.879 113.212 o
-21 10 7 9.952 9.865 1.102 53.855 o
-21 11 3 0.511 1.394 0.967 105.131 o
-21 11 4 4.092 4.438 0.843 103.014 o
-21 11 5 0.789 1.774 1.501 44.734 o
-20 0 2 19.382 19.611 1.612 25.759 o
-20 0 4 56.608 66.410 2.622 8.841 o
-20 0 6 2.287 1.918 1.128 73.181 o
-20 0 8 6.852 7.968 1.428 40.760 o
-20 0 10 10.258 9.655 1.505 34.810 o
-20 0 12 10.373 8.534 1.386 39.640 o
-20 0 14 0.346 0.906 1.229 67.418 o
-20 1 1 1.775 2.342 0.806 132.201 o
-20 1 2 17.095 18.299 1.109 41.237 o
-20 1 3 8.365 8.615 0.962 67.798 o
-20 1 4 56.208 57.561 1.730 13.687 o
-20 1 5 1.736 2.080 0.834 126.076 o
-20 1 6 6.103 5.543 0.944 79.157 o
-20 1 7 0.738 0.872 0.809 147.172 o
-20 1 8 23.618 27.596 1.326 28.614 o
-20 1 9 15.843 12.712 1.082 46.098 o
-20 1 10 0.411 0.927 0.841 139.475 o
-20 1 11 9.363 8.189 1.013 62.140 o
-20 1 12 8.313 7.222 1.010 65.332 o
-20 1 13 7.498 6.928 1.008 67.552 o
-20 1 14 3.276 3.202 0.916 97.349 o
-20 2 1 26.709 25.178 1.156 31.365 o
-20 2 2 45.885 47.312 1.523 17.331 o
-20 2 3 36.831 40.078 1.462 20.453 o
-20 2 4 14.311 16.979 1.059 46.495 o
-20 2 5 25.150 27.554 1.298 28.540 o
-20 2 6 13.134 15.251 1.113 46.224 o
-20 2 7 19.621 18.673 1.197 36.309 o
-20 2 8 13.325 9.831 0.995 55.456 o
-20 2 9 15.633 13.054 1.076 46.415 o
-20 2 10 7.704 7.667 1.047 63.072 o
-20 2 11 20.261 17.378 1.253 34.652 o
-20 2 12 9.583 8.423 1.134 53.398 o
-20 2 13 0.741 1.363 0.872 126.162 o
-20 2 14 16.806 12.834 1.221 39.580 o
-20 3 1 35.043 35.278 1.317 23.386 o
-20 3 2 6.285 7.651 0.895 81.004 o
-20 3 3 14.617 13.937 1.007 50.267 o
-20 3 4 0.787 0.674 0.787 155.182 o
-20 3 5 12.787 12.685 1.043 51.547 o
-20 3 6 1.785 2.284 0.894 111.191 o
-20 3 7 1.208 2.210 0.868 120.872 o
-20 3 8 6.593 6.468 1.014 69.504 o
-20 3 9 0.851 1.834 0.934 109.131 o
-20 3 10 0.043 0.314 0.833 148.467 o
-20 3 11 0.841 0.948 0.870 127.523 o
-20 3 12 6.201 5.452 0.913 82.659 o
-20 3 13 5.790 5.602 0.974 76.685 o
-20 3 14 0.958 2.307 0.885 118.148 o
-20 4 1 20.289 19.831 1.174 36.172 o
-20 4 2 37.995 38.730 1.656 18.190 o
-20 4 3 29.773 32.308 1.261 26.474 o
-20 4 4 17.390 17.771 1.100 41.522 o
-20 4 5 2.983 3.888 0.883 102.794 o
-20 4 6 35.728 34.514 1.404 22.127 o
-20 4 7 5.530 5.182 0.911 85.580 o
-20 4 8 0.664 1.073 0.902 119.950 o
-20 4 9 0.400 0.333 0.894 126.354 o
-20 4 10 26.598 26.134 1.733 20.821 o
-20 4 11 7.142 6.484 0.934 75.978 o
-20 4 12 36.613 34.871 1.662 18.744 o
-20 4 13 2.175 3.429 0.941 97.482 o
-20 4 14 11.579 8.774 1.162 49.038 o
-20 5 1 9.907 10.804 0.882 68.514 o
-20 5 2 5.345 6.286 0.817 97.035 o
-20 5 3 5.010 5.393 0.811 101.555 o
-20 5 4 2.433 2.845 0.817 122.517 o
-20 5 5 0.454 0.543 0.779 162.669 o
-20 5 6 15.187 15.290 1.075 45.760 o
-20 5 7 23.068 24.051 1.332 29.474 o
-20 5 8 0.871 1.129 0.896 119.929 o
-20 5 9 0.333 0.739 0.886 127.568 o
-20 5 10 3.671 2.871 0.923 95.264 o
-20 5 11 18.006 14.895 1.272 36.253 o
-20 5 12 9.467 7.788 0.961 66.442 o
-20 5 13 50.897 46.330 2.468 10.377 o
-20 5 14 3.758 5.102 0.907 92.768 o
-20 6 1 0.786 0.468 0.691 198.689 o
-20 6 2 18.647 20.678 1.044 41.178 o
-20 6 3 7.975 9.799 0.883 74.340 o
-20 6 4 14.951 15.328 1.125 43.863 o
-20 6 5 1.122 1.461 0.777 150.875 o
-20 6 6 0.302 0.824 0.864 133.706 o
-20 6 7 5.816 6.700 0.988 73.592 o
-20 6 8 1.275 2.971 0.876 116.209 o
-20 6 9 3.959 3.564 0.877 99.955 o
-20 6 10 18.133 17.772 1.225 36.736 o
-20 6 11 4.431 4.876 1.150 63.187 o
-20 6 12 62.222 61.802 3.439 6.153 o
-20 6 13 17.233 17.939 1.323 34.225 o
-20 7 1 6.297 4.820 0.776 102.216 o
-20 7 2 4.165 3.082 0.860 103.101 o
-20 7 3 0.097 1.335 0.736 180.706 o
-20 7 4 0.037 0.398 0.724 195.100 o
-20 7 5 3.184 4.626 0.831 109.436 o
-20 7 6 32.342 29.372 1.602 20.961 o
-20 7 7 2.363 2.392 0.787 132.292 o
-20 7 8 11.413 11.466 1.038 54.496 o
-20 7 9 33.891 29.471 1.993 16.118 o
-20 7 10 0.988 3.429 0.874 117.013 o
-20 7 11 1.721 3.530 0.832 121.609 o
-20 7 12 15.480 15.463 1.108 44.005 o
-20 7 13 3.857 5.202 0.887 95.237 o
-20 8 1 0.001 0.237 0.694 214.367 o
-20 8 2 55.193 57.665 1.779 13.485 o
-20 8 3 0.000 0.826 0.820 151.026 o
-20 8 4 0.021 0.444 0.712 201.657 o
-20 8 5 1.801 2.911 0.777 137.662 o
-20 8 6 1.299 2.391 0.766 148.003 o
-20 8 7 29.886 26.238 1.715 20.327 o
-20 8 8 0.283 1.281 0.747 173.507 o
-20 8 9 0.408 1.999 0.754 164.494 o
-20 8 10 35.168 37.911 1.706 18.244 o
-20 8 11 0.567 2.394 0.810 140.990 o
-20 8 12 5.227 5.584 0.884 89.398 o
-20 8 13 8.115 9.537 2.462 15.617 o
-20 9 1 1.577 1.921 0.738 156.730 o
-20 9 2 3.111 2.663 0.735 138.660 o
-20 9 3 34.218 27.826 2.519 11.835 o
-20 9 4 28.219 29.335 1.621 21.674 o
-20 9 5 10.179 8.290 1.123 53.309 o
-20 9 6 2.014 2.396 0.766 141.243 o
-20 9 7 4.468 5.454 0.789 107.933 o
-20 9 8 1.126 2.248 0.747 157.016 o
-20 9 9 9.085 9.128 0.869 73.669 o
-20 9 10 0.234 1.770 0.820 143.977 o
-20 9 11 5.101 6.272 1.180 58.406 o
-20 9 12 3.983 6.354 1.020 75.431 o
-20 10 1 0.004 0.328 0.756 180.359 o
-20 10 2 1.532 1.262 0.664 191.909 o
-20 10 3 22.739 24.975 1.493 26.082 o
-20 10 4 0.903 1.852 0.745 162.586 o
-20 10 5 0.004 0.402 1.132 80.895 o
-20 10 6 3.183 3.438 0.751 130.864 o
-20 10 7 9.497 8.812 1.108 54.887 o
-20 10 8 3.660 3.957 0.737 128.438 o
-20 10 9 1.650 3.227 0.897 108.806 o
-20 10 10 37.942 40.602 2.102 13.990 o
-20 10 11 22.131 23.537 1.444 27.552 o
-20 11 1 2.386 3.489 0.675 160.041 o
-20 11 2 16.684 16.448 1.139 41.271 o
-20 11 3 4.200 4.855 0.861 98.490 o
-20 11 4 0.003 0.973 0.919 120.348 o
-20 11 5 0.044 0.782 0.774 168.693 o
-20 11 6 2.242 2.763 0.871 112.188 o
-20 11 7 11.239 12.939 1.207 44.931 o
-20 11 8 1.106 3.209 0.857 120.873 o
-20 11 9 3.191 4.438 0.897 98.171 o
-20 11 10 11.422 12.800 1.521 32.793 o
-20 12 1 3.876 3.875 0.744 125.477 o
-20 12 2 1.891 2.559 0.711 158.905 o
-20 12 3 3.293 1.914 0.705 149.124 o
-20 12 4 0.330 0.047 0.826 149.522 o
-20 12 5 4.416 5.356 1.157 62.199 o
-20 12 6 7.351 7.303 1.080 61.508 o
-20 12 7 2.681 5.248 1.075 74.103 o
-20 12 8 10.252 10.080 0.987 60.739 o
-20 12 9 0.139 2.406 0.982 101.469 o
-20 13 1 0.037 0.551 0.760 176.308 o
-20 13 2 3.476 4.548 0.817 110.822 o
-20 13 3 2.464 3.038 0.974 91.705 o
-20 13 4 1.223 0.305 1.007 96.802 o
-20 13 5 16.876 20.575 2.519 13.564 o
-20 13 6 0.115 -0.361 0.937 118.305 o
-20 13 7 28.299 30.682 2.000 16.765 o
-20 13 8 4.088 5.016 1.250 55.538 o
-20 14 2 0.229 1.781 1.813 31.255 o
-20 14 3 0.064 1.426 1.205 70.178 o
-20 14 4 4.167 3.683 1.274 54.654 o
-20 14 5 0.116 1.202 0.909 121.304 o
-19 0 2 29.098 29.603 1.783 19.255 o
-19 0 4 61.105 61.904 2.901 7.738 o
-19 0 6 0.029 0.108 1.104 85.330 o
-19 0 8 0.928 3.804 1.230 63.402 o
-19 0 10 67.175 64.075 3.213 6.586 o
-19 0 12 23.201 23.525 2.631 12.024 o
-19 0 14 69.581 68.620 4.392 4.156 o
-19 0 16 12.802 8.726 1.618 30.206 o
-19 1 1 3.612 2.405 0.650 160.044 o
-19 1 2 0.199 0.440 0.792 161.191 o
-19 1 3 15.105 15.691 1.018 48.132 o
-19 1 4 0.505 1.357 0.787 154.463 o
-19 1 5 4.528 3.814 0.823 105.887 o
-19 1 6 0.750 0.351 0.790 156.404 o
-19 1 7 4.137 1.676 0.822 114.262 o
-19 1 8 11.697 10.768 1.092 51.529 o
-19 1 9 31.846 33.493 1.500 21.963 o
-19 1 10 17.180 14.771 1.205 39.158 o
-19 1 11 12.967 11.209 1.118 48.340 o
-19 1 12 2.011 2.320 1.027 86.651 o
-19 1 13 29.918 29.615 1.589 21.691 o
-19 1 14 1.242 1.522 0.923 110.325 o
-19 1 15 6.925 3.705 1.088 64.959 o
-19 1 16 0.003 -0.049 0.918 123.940 o
-19 2 1 77.135 78.210 1.807 10.534 o
-19 2 2 10.082 10.183 0.909 66.710 o
-19 2 3 2.184 1.824 0.781 137.949 o
-19 2 4 14.906 14.501 1.033 48.368 o
-19 2 5 9.382 8.741 0.946 66.820 o
-19 2 6 0.447 -0.103 0.743 182.137 o
-19 2 7 23.154 23.608 1.284 30.620 o
-19 2 8 1.363 0.128 0.900 118.949 o
-19 2 9 7.038 6.930 1.042 65.555 o
-19 2 10 0.333 0.338 0.920 119.953 o
-19 2 11 67.948 70.142 2.066 10.397 o
-19 2 12 18.906 17.623 1.422 30.696 o
-19 2 13 11.673 9.551 1.009 57.329 o
-19 2 14 46.511 44.333 2.014 13.541 o
-19 2 15 0.582 0.520 0.832 142.605 o
-19 2 16 5.687 5.868 0.928 81.855 o
-19 3 1 29.189 29.129 1.147 29.407 o
-19 3 2 1.745 2.070 0.681 175.072 o
-19 3 3 2.029 1.915 0.790 136.347 o
-19 3 4 9.381 8.552 0.944 67.154 o
-19 3 5 0.004 0.107 0.786 168.114 o
-19 3 6 0.320 0.841 0.861 134.567 o
-19 3 7 21.950 21.716 1.275 31.901 o
-19 3 8 24.116 25.322 1.607 23.524 o
-19 3 9 2.537 1.604 0.933 101.421 o
-19 3 10 26.598 27.517 1.427 25.542 o
-19 3 11 0.092 -0.008 0.816 155.739 o
-19 3 12 2.859 2.505 0.902 103.359 o
-19 3 13 7.165 5.869 0.943 75.861 o
-19 3 14 5.632 5.630 0.938 81.208 o
-19 3 15 2.254 2.275 0.878 111.973 o
-19 3 16 1.011 2.399 0.862 123.144 o
-19 4 1 1.809 1.147 0.667 187.081 o
-19 4 2 79.856 79.337 1.750 10.514 o
-19 4 3 56.715 56.809 1.620 14.361 o
-19 4 4 21.235 19.705 1.128 36.912 o
-19 4 5 3.849 4.356 0.874 99.147 o
-19 4 6 0.097 -0.578 0.835 148.626 o
-19 4 7 1.078 0.873 0.881 123.101 o
-19 4 8 38.817 37.851 1.507 19.735 o
-19 4 9 35.213 37.555 1.494 20.734 o
-19 4 10 0.250 1.246 0.824 145.058 o
-19 4 11 7.345 7.504 1.017 66.494 o
-19 4 12 24.858 22.648 1.241 31.032 o
-19 4 13 14.258 12.122 1.031 50.673 o
-19 4 14 9.240 7.692 0.999 63.965 o
-19 4 15 7.203 5.782 1.027 67.684 o
-19 4 16 4.344 3.282 0.907 94.113 o
-19 5 1 0.241 0.561 0.672 219.311 o
-19 5 2 39.677 38.901 1.310 21.694 o
-19 5 3 34.966 34.465 1.322 23.460 o
-19 5 4 0.032 -0.030 0.770 175.718 o
-19 5 5 9.827 10.890 1.057 56.109 o
-19 5 6 1.303 0.853 0.883 121.166 o
-19 5 7 7.422 6.279 1.012 68.053 o
-19 5 8 18.138 18.150 1.243 36.041 o
-19 5 9 6.092 7.168 0.942 77.165 o
-19 5 10 17.624 18.256 1.221 37.027 o
-19 5 11 11.550 11.431 1.012 55.927 o
-19 5 12 0.004 1.009 0.812 152.831 o
-19 5 13 5.612 5.796 0.954 79.152 o
-19 5 14 2.978 2.406 0.878 107.597 o
-19 5 15 0.542 1.454 0.910 117.551 o
-19 5 16 0.892 0.909 1.076 85.397 o
-19 6 1 5.742 5.529 0.745 108.246 o
-19 6 2 0.318 -0.384 0.614 266.430 o
-19 6 3 30.093 31.075 1.249 26.778 o
-19 6 4 0.299 0.265 0.970 108.700 o
-19 6 5 2.372 2.813 0.898 105.822 o
-19 6 6 10.323 11.057 1.095 52.923 o
-19 6 7 30.881 31.102 1.446 23.343 o
-19 6 8 51.557 53.250 1.639 15.116 o
-19 6 9 3.077 2.223 0.871 108.849 o
-19 6 10 0.005 -0.147 0.836 149.477 o
-19 6 11 3.158 3.856 0.867 104.999 o
-19 6 12 10.070 9.072 0.982 62.354 o
-19 6 13 49.902 45.939 2.480 10.387 o
-19 6 14 5.677 4.995 0.915 84.889 o
-19 6 15 7.949 7.044 0.933 73.228 o
-19 7 1 3.899 3.354 0.696 138.961 o
-19 7 2 37.095 32.220 1.196 24.908 o
-19 7 3 1.951 1.032 0.648 194.266 o
-19 7 4 15.767 16.102 1.108 43.410 o
-19 7 5 79.388 81.691 2.038 9.432 o
-19 7 6 52.213 50.797 1.716 14.646 o
-19 7 7 0.445 0.892 0.812 148.694 o
-19 7 8 25.333 24.642 1.234 30.454 o
-19 7 9 12.735 12.252 1.035 52.330 o
-19 7 10 85.368 89.271 2.064 8.817 o
-19 7 11 2.176 3.091 0.924 101.217 o
-19 7 12 10.411 10.596 1.016 58.073 o
-19 7 13 1.281 1.711 0.822 134.372 o
-19 7 14 0.163 0.956 1.001 101.209 o
-19 7 15 0.184 0.027 0.920 122.043 o
-19 8 1 0.860 1.863 0.751 160.970 o
-19 8 2 12.341 13.302 0.888 60.718 o
-19 8 3 8.687 9.761 1.031 60.631 o
-19 8 4 5.204 4.218 0.913 88.109 o
-19 8 5 0.262 1.181 0.667 215.380 o
-19 8 6 28.756 28.058 1.235 28.167 o
-19 8 7 81.211 83.058 1.927 9.668 o
-19 8 8 28.621 29.478 1.426 24.590 o
-19 8 9 16.211 17.314 1.104 42.630 o
-19 8 10 3.748 4.211 0.959 87.033 o
-19 8 11 5.066 4.954 0.976 79.438 o
-19 8 12 5.333 6.961 0.984 74.950 o
-19 8 13 4.834 5.695 1.082 67.804 o
-19 8 14 8.999 9.372 1.286 45.021 o
-19 8 15 1.093 1.593 1.411 50.197 o
-19 9 1 50.239 50.429 1.441 17.027 o
-19 9 2 2.062 2.398 0.785 135.350 o
-19 9 3 0.778 0.880 0.689 196.075 o
-19 9 4 4.959 4.251 0.707 124.397 o
-19 9 5 87.096 86.165 2.433 7.726 o
-19 9 6 3.327 2.172 0.771 129.712 o
-19 9 7 15.290 13.268 0.999 50.231 o
-19 9 8 5.467 6.539 0.912 83.309 o
-19 9 9 23.160 22.890 1.199 32.832 o
-19 9 10 0.233 2.325 0.904 118.197 o
-19 9 11 57.029 59.926 2.383 10.004 o
-19 9 12 15.088 17.707 1.352 34.684 o
-19 9 13 2.584 5.411 1.200 61.640 o
-19 9 14 0.453 2.739 1.401 50.911 o
-19 10 1 0.875 0.862 0.706 186.096 o
-19 10 2 12.025 12.883 0.956 57.406 o
-19 10 3 3.185 3.078 0.873 105.731 o
-19 10 4 22.374 20.829 1.046 38.108 o
-19 10 5 35.639 36.057 1.308 23.215 o
-19 10 6 8.382 8.582 0.876 75.575 o
-19 10 7 13.502 15.467 1.469 32.603 o
-19 10 8 3.892 4.262 0.844 104.261 o
-19 10 9 8.480 8.254 0.930 70.776 o
-19 10 10 1.790 2.100 0.967 97.589 o
-19 10 11 0.371 1.904 1.055 88.744 o
-19 10 12 1.606 3.978 1.092 76.503 o
-19 10 13 22.895 23.913 1.512 25.834 o
-19 10 14 0.045 2.297 3.301 9.531 o
-19 11 1 30.184 30.707 1.360 24.953 o
-19 11 2 34.745 32.142 1.222 25.352 o
-19 11 3 10.914 10.493 0.906 64.881 o
-19 11 4 10.094 10.513 0.959 62.603 o
-19 11 5 2.049 3.413 0.745 142.333 o
-19 11 6 0.199 0.976 0.743 178.689 o
-19 11 7 0.434 2.428 0.784 150.556 o
-19 11 8 4.069 5.286 0.890 93.752 o
-19 11 9 49.576 54.210 1.971 13.027 o
-19 11 10 34.791 36.133 1.762 17.862 o
-19 11 11 18.861 20.959 1.391 30.719 o
-19 11 12 3.705 4.544 1.199 60.556 o
-19 11 13 6.095 8.421 1.522 37.087 o
-19 12 1 18.486 16.368 1.261 35.834 o
-19 12 2 4.645 3.656 0.683 134.398 o
-19 12 3 58.874 58.410 2.206 10.771 o
-19 12 4 0.129 0.830 0.701 202.105 o
-19 12 5 0.696 2.615 0.840 130.375 o
-19 12 6 9.405 10.220 0.978 62.827 o
-19 12 7 23.110 24.087 1.460 26.759 o
-19 12 8 22.247 20.223 1.224 33.467 o
-19 12 9 2.935 5.324 1.112 69.367 o
-19 12 10 12.277 13.292 1.809 24.868 o
-19 12 11 0.424 3.424 1.307 57.700 o
-19 12 12 3.023 5.693 1.630 35.546 o
-19 13 1 12.950 12.237 1.184 44.699 o
-19 13 2 20.335 17.026 1.128 38.523 o
-19 13 3 0.056 0.481 0.697 209.149 o
-19 13 4 14.048 15.010 1.216 41.112 o
-19 13 5 0.243 0.923 0.948 112.119 o
-19 13 6 4.328 4.846 1.050 73.243 o
-19 13 7 29.681 31.136 1.487 23.052 o
-19 13 8 3.134 2.384 0.991 87.767 o
-19 13 9 0.200 1.633 1.015 96.783 o
-19 13 10 3.183 5.895 1.105 68.917 o
-19 13 11 39.208 38.733 1.848 16.110 o
-19 14 1 12.524 10.117 0.794 70.038 o
-19 14 2 0.121 0.936 0.758 173.230 o
-19 14 3 0.706 1.839 0.914 114.460 o
-19 14 4 6.411 6.149 0.955 76.257 o
-19 14 5 0.142 -0.096 0.913 124.219 o
-19 14 6 10.350 9.960 1.246 45.435 o
-19 14 7 0.424 1.488 0.962 106.439 o
-19 14 8 7.335 7.756 1.304 46.551 o
-19 14 9 2.323 3.356 1.506 42.451 o
-19 14 10 3.306 4.561 1.375 48.377 o
-19 15 1 0.378 2.027 0.588 253.236 o
-19 15 2 16.781 13.680 1.182 40.707 o
-19 15 3 15.523 17.237 1.190 40.005 o
-19 15 4 2.001 1.817 0.941 101.896 o
-19 15 5 0.364 0.271 1.260 64.841 o
-19 15 6 1.273 1.318 0.939 107.145 o
-19 15 7 20.193 19.038 1.316 32.475 o
-19 15 8 13.649 13.352 1.211 42.348 o
-19 15 9 0.886 1.038 1.560 41.773 o
-19 16 1 30.493 29.929 1.363 24.934 o
-19 16 2 0.193 0.742 0.661 224.976 o
-19 16 3 0.246 0.642 0.901 124.483 o
-19 16 4 19.302 18.069 1.323 33.022 o
-19 16 5 0.010 0.337 0.995 104.620 o
-19 16 6 1.612 0.802 0.947 105.261 o
-19 16 7 0.022 3.257 1.962 26.591 o
-18 0 2 17.352 16.882 1.439 31.172 o
-18 0 4 3.614 3.472 1.241 58.120 o
-18 0 6 10.401 15.984 1.620 29.622 o
-18 0 8 0.026 -0.824 1.270 64.658 o
-18 0 10 86.362 84.951 3.275 5.727 o
-18 0 12 21.027 19.820 1.867 20.743 o
-18 0 14 4.574 4.002 1.319 50.832 o
-18 0 16 0.915 0.416 1.184 71.787 o
-18 0 18 1.437 -1.009 1.591 40.166 o
-18 1 1 4.009 3.923 0.702 134.098 o
-18 1 2 3.162 2.293 0.693 152.078 o
-18 1 3 0.859 0.853 0.689 194.691 o
-18 1 4 121.906 127.248 2.132 6.431 o
-18 1 5 7.948 7.954 0.896 75.683 o
-18 1 6 102.169 104.598 2.225 7.311 o
-18 1 7 22.537 21.677 1.248 32.290 o
-18 1 8 5.550 5.589 0.985 76.091 o
-18 1 9 0.039 0.038 0.923 122.124 o
-18 1 10 0.927 0.289 0.733 177.524 o
-18 1 11 33.106 33.329 1.445 22.422 o
-18 1 12 0.972 0.791 0.914 116.036 o
-18 1 13 1.058 -0.036 0.758 167.036 o
-18 1 14 32.302 28.936 1.343 24.830 o
-18 1 15 19.261 20.369 1.228 35.080 o
-18 1 16 0.446 0.904 0.888 125.574 o
-18 1 17 51.618 49.560 1.870 13.719 o
-18 1 18 7.167 4.639 1.737 30.049 o
-18 2 1 17.042 16.972 0.934 48.843 o
-18 2 2 16.481 16.914 0.976 47.724 o
-18 2 3 7.916 8.668 0.911 73.341 o
-18 2 4 5.032 5.999 0.805 100.909 o
-18 2 5 147.812 151.014 2.381 5.106 o
-18 2 6 23.978 23.669 1.237 31.296 o
-18 2 7 44.639 44.578 1.591 17.169 o
-18 2 8 18.035 19.038 1.227 36.311 o
-18 2 9 5.578 4.725 0.789 103.990 o
-18 2 10 8.331 9.101 0.974 66.365 o
-18 2 11 2.010 3.277 0.919 102.554 o
-18 2 12 14.648 13.126 1.146 44.289 o
-18 2 13 2.485 0.733 0.986 94.151 o
-18 2 14 24.982 26.341 1.509 24.808 o
-18 2 15 8.462 8.441 1.140 54.564 o
-18 2 16 27.532 21.560 1.504 24.842 o
-18 2 17 9.203 9.294 1.072 57.302 o
-18 3 1 0.218 0.605 0.549 320.519 o
-18 3 2 12.289 12.472 0.944 58.055 o
-18 3 3 9.402 12.048 0.963 62.217 o
-18 3 4 4.795 5.993 0.876 91.455 o
-18 3 5 21.966 23.494 1.194 33.480 o
-18 3 6 135.682 139.445 2.440 5.428 o
-18 3 7 1.802 0.498 0.644 204.037 o
-18 3 8 0.476 0.904 0.742 175.646 o
-18 3 9 28.053 29.795 1.299 26.921 o
-18 3 10 14.258 13.718 1.057 48.433 o
-18 3 11 4.858 4.290 0.952 84.088 o
-18 3 12 36.882 37.031 1.555 19.693 o
-18 3 13 0.004 -0.208 0.915 124.790 o
-18 3 14 34.956 32.420 1.510 21.199 o
-18 3 15 2.923 4.047 0.991 85.674 o
-18 3 16 16.959 14.005 1.424 32.500 o
-18 3 17 4.006 3.078 1.018 80.194 o
-18 4 1 13.985 12.057 0.827 62.667 o
-18 4 2 4.449 4.190 0.738 121.647 o
-18 4 3 93.442 96.160 1.966 8.517 o
-18 4 4 23.137 22.522 1.246 31.800 o
-18 4 5 13.317 13.001 1.073 49.144 o
-18 4 6 70.535 74.642 1.863 10.918 o
-18 4 7 18.607 18.063 1.014 43.465 o
-18 4 8 19.573 21.086 1.129 37.580 o
-18 4 9 5.003 6.231 0.910 85.727 o
-18 4 10 88.823 83.711 2.119 8.613 o
-18 4 11 136.198 135.636 2.644 5.179 o
-18 4 12 0.135 0.866 0.910 122.042 o
-18 4 13 0.142 1.373 0.921 117.681 o
-18 4 14 8.758 6.700 1.047 62.017 o
-18 4 15 1.683 2.412 0.905 109.124 o
-18 4 16 12.938 9.814 1.193 45.459 o
-18 4 17 2.777 2.452 0.923 100.041 o
-18 5 1 1.050 1.114 0.664 201.635 o
-18 5 2 23.861 23.175 1.041 36.378 o
-18 5 3 0.003 0.568 0.602 278.112 o
-18 5 4 90.218 92.295 2.084 8.439 o
-18 5 5 10.083 10.883 1.038 56.919 o
-18 5 6 34.616 35.579 1.335 23.212 o
-18 5 7 6.578 5.840 0.842 89.433 o
-18 5 8 6.161 4.745 0.841 93.350 o
-18 5 9 69.210 69.332 1.758 11.702 o
-18 5 10 33.252 33.869 1.472 21.943 o
-18 5 11 28.806 29.793 1.442 24.220 o
-18 5 12 111.429 111.674 2.446 6.419 o
-18 5 13 15.922 13.634 1.161 42.294 o
-18 5 14 31.583 32.123 2.200 14.321 o
-18 5 15 16.091 11.528 1.388 34.765 o
-18 5 16 0.607 0.614 0.892 124.540 o
-18 5 17 7.397 5.634 1.090 62.131 o
-18 6 1 10.561 10.962 0.835 70.601 o
-18 6 2 0.599 0.279 0.679 210.467 o
-18 6 3 91.789 94.015 2.089 8.311 o
-18 6 4 3.360 1.518 0.502 232.865 o
-18 6 5 0.824 1.354 0.759 161.287 o
-18 6 6 1.096 0.724 0.764 159.833 o
-18 6 7 1.012 -0.794 0.764 165.131 o
-18 6 8 2.456 3.503 0.857 111.619 o
-18 6 9 8.803 8.821 0.982 64.999 o
-18 6 10 17.793 18.179 1.159 38.984 o
-18 6 11 6.094 6.293 0.976 74.648 o
-18 6 12 1.592 1.890 0.942 103.641 o
-18 6 13 10.707 10.551 1.119 51.386 o
-18 6 14 1.598 2.269 0.915 107.883 o
-18 6 15 0.571 1.285 0.888 123.435 o
-18 6 16 1.029 1.242 0.919 113.051 o
-18 6 17 2.571 2.774 1.118 72.535 o
-18 7 1 36.899 36.931 1.195 24.216 o
-18 7 2 0.436 0.477 0.677 213.216 o
-18 7 3 14.754 14.392 0.978 51.247 o
-18 7 4 0.408 -0.129 0.594 280.587 o
-18 7 5 0.663 0.049 0.741 179.678 o
-18 7 6 0.144 1.134 0.790 158.762 o
-18 7 7 0.021 0.337 0.790 164.728 o
-18 7 8 2.941 3.409 0.929 96.191 o
-18 7 9 1.068 2.259 0.918 110.296 o
-18 7 10 0.011 -1.257 0.823 153.939 o
-18 7 11 9.595 9.645 0.957 64.550 o
-18 7 12 6.111 7.848 0.982 72.045 o
-18 7 13 8.523 7.409 0.975 67.668 o
-18 7 14 13.861 14.587 1.110 45.940 o
-18 7 15 42.996 48.023 2.069 13.325 o
-18 7 16 0.094 1.711 0.992 101.456 o
-18 8 1 1.681 0.781 0.656 197.631 o
-18 8 2 25.854 24.697 1.104 33.121 o
-18 8 3 5.591 4.505 0.720 116.612 o
-18 8 4 0.912 0.909 0.640 220.314 o
-18 8 5 3.886 3.091 0.710 136.533 o
-18 8 6 2.986 2.646 0.844 113.636 o
-18 8 7 31.047 30.788 1.306 25.537 o
-18 8 8 25.860 27.634 1.360 27.035 o
-18 8 9 1.776 0.551 0.897 115.764 o
-18 8 10 5.445 6.846 1.021 71.007 o
-18 8 11 13.012 12.213 0.989 54.518 o
-18 8 12 21.937 20.670 1.131 36.049 o
-18 8 13 7.557 7.021 0.873 80.441 o
-18 8 14 5.367 4.195 0.889 90.897 o
-18 8 15 0.684 2.361 0.993 97.170 o
-18 8 16 6.854 5.154 1.217 53.971 o
-18 9 1 18.614 17.814 1.018 43.412 o
-18 9 2 5.713 5.460 0.704 115.728 o
-18 9 3 96.292 96.743 1.757 8.921 o
-18 9 4 3.515 3.464 0.712 137.615 o
-18 9 5 4.461 2.661 0.651 148.807 o
-18 9 6 14.271 15.976 1.026 48.587 o
-18 9 7 3.718 2.967 0.856 106.351 o
-18 9 8 71.042 73.473 2.006 10.325 o
-18 9 9 8.301 8.133 1.042 61.949 o
-18 9 10 0.087 0.698 0.852 139.863 o
-18 9 11 0.691 1.887 0.994 97.896 o
-18 9 12 19.166 18.851 1.100 39.647 o
-18 9 13 40.017 38.523 1.944 15.165 o
-18 9 14 9.142 9.213 1.172 51.135 o
-18 9 15 18.634 20.549 1.811 22.118 o
-18 9 16 1.083 -0.147 1.105 82.027 o
-18 10 1 118.689 120.342 2.088 6.725 o
-18 10 2 26.113 26.298 1.129 31.961 o
-18 10 3 6.687 4.551 0.741 106.437 o
-18 10 4 31.290 31.991 1.135 28.074 o
-18 10 5 15.914 16.331 1.007 47.345 o
-18 10 6 7.472 8.498 0.903 75.504 o
-18 10 7 24.958 24.595 1.255 30.184 o
-18 10 8 68.649 67.267 1.870 11.316 o
-18 10 9 18.125 19.630 1.453 29.811 o
-18 10 10 0.466 0.473 0.852 137.569 o
-18 10 11 19.711 19.882 1.220 35.176 o
-18 10 12 28.866 29.897 1.473 23.683 o
-18 10 13 0.006 1.316 0.935 115.191 o
-18 10 14 1.412 1.620 0.942 105.154 o
-18 10 15 1.473 1.149 1.130 76.031 o
-18 11 1 0.497 1.044 0.673 208.172 o
-18 11 2 3.415 2.966 0.789 121.881 o
-18 11 3 35.368 33.880 1.248 24.471 o
-18 11 4 11.496 12.013 1.017 55.243 o
-18 11 5 4.704 2.934 0.672 139.768 o
-18 11 6 10.806 11.819 0.947 60.933 o
-18 11 7 71.960 76.352 1.923 10.503 o
-18 11 8 0.829 2.349 0.876 121.018 o
-18 11 9 0.571 1.266 0.818 143.613 o
-18 11 10 0.130 0.254 0.935 117.773 o
-18 11 11 0.336 1.607 0.965 105.905 o
-18 11 12 1.573 2.660 1.063 82.313 o
-18 11 13 10.188 10.299 1.504 34.694 o
-18 11 14 9.350 9.804 1.343 41.840 o
-18 11 15 0.003 0.053 1.035 97.336 o
-18 12 1 60.277 62.204 1.639 13.523 o
-18 12 2 19.061 20.965 1.066 39.993 o
-18 12 3 83.298 84.569 1.826 9.837 o
-18 12 4 45.014 45.926 1.512 17.702 o
-18 12 5 1.053 1.842 0.712 173.610 o
-18 12 6 0.272 1.713 0.759 165.998 o
-18 12 7 44.541 45.091 1.798 15.371 o
-18 12 8 29.720 29.840 1.471 23.480 o
-18 12 9 0.323 1.140 0.986 102.987 o
-18 12 10 2.022 3.142 0.964 94.896 o
-18 12 11 18.207 17.223 1.228 36.772 o
-18 12 12 3.048 5.181 1.013 80.573 o
-18 12 13 8.364 7.708 1.246 48.718 o
-18 12 14 1.786 1.237 1.167 70.751 o
-18 13 1 0.287 0.435 0.758 174.578 o
-18 13 2 84.238 87.609 1.989 9.154 o
-18 13 3 8.113 8.160 0.901 74.425 o
-18 13 4 129.495 132.148 2.275 5.912 o
-18 13 5 57.218 61.804 1.668 13.713 o
-18 13 6 0.295 -0.145 0.743 184.430 o
-18 13 7 0.031 -0.521 1.154 78.359 o
-18 13 8 33.358 33.704 1.530 21.158 o
-18 13 9 0.074 1.861 1.012 97.427 o
-18 13 10 0.179 0.439 1.058 91.737 o
-18 13 11 18.427 16.217 1.509 29.039 o
-18 13 12 2.726 4.064 1.147 67.613 o
-18 13 13 16.386 15.420 1.367 34.113 o
-18 14 1 0.163 -0.469 0.725 195.956 o
-18 14 2 39.756 38.886 1.384 20.817 o
-18 14 3 3.677 4.579 0.948 88.082 o
-18 14 4 14.652 16.335 1.143 42.948 o
-18 14 5 1.167 0.718 0.895 119.479 o
-18 14 6 1.544 1.670 1.064 83.833 o
-18 14 7 5.277 7.216 1.321 48.068 o
-18 14 8 4.788 7.768 1.117 62.745 o
-18 14 9 1.192 1.832 0.942 105.712 o
-18 14 10 1.060 2.310 0.919 109.907 o
-18 14 11 3.522 3.562 1.098 71.571 o
-18 14 12 25.367 25.923 1.566 23.765 o
-18 14 13 5.888 8.469 3.230 9.563 o
-18 15 1 15.172 13.991 1.187 41.731 o
-18 15 2 1.245 1.089 0.906 115.175 o
-18 15 3 58.468 57.181 2.416 9.850 o
-18 15 4 36.126 40.181 1.486 20.319 o
-18 15 5 0.003 1.190 0.905 123.124 o
-18 15 6 10.555 14.230 1.216 44.571 o
-18 15 7 2.786 4.019 1.055 77.809 o
-18 15 8 15.070 17.345 1.579 28.478 o
-18 15 9 10.306 10.066 1.097 53.543 o
-18 15 10 1.370 0.775 1.031 91.068 o
-18 15 11 0.908 0.344 1.172 73.248 o
-18 15 12 0.002 -0.773 2.178 22.007 o
-18 16 1 2.588 3.208 0.640 171.296 o
-18 16 2 0.016 1.361 0.897 124.599 o
-18 16 3 0.940 2.102 0.946 105.544 o
-18 16 4 6.745 6.091 1.019 69.111 o
-18 16 5 12.522 11.966 1.092 49.730 o
-18 16 6 70.357 74.742 2.000 10.355 o
-18 16 7 37.197 39.070 1.615 18.750 o
-18 16 8 4.956 5.583 1.085 67.409 o
-18 16 9 10.070 11.181 1.271 43.886 o
-18 16 10 0.004 -0.316 0.996 105.226 o
-18 17 1 3.938 4.628 0.906 93.145 o
-18 17 2 0.898 0.196 0.824 143.636 o
-18 17 3 2.064 1.363 0.925 105.856 o
-18 17 4 12.521 14.105 1.154 45.563 o
-18 17 5 0.148 0.436 0.945 114.804 o
-18 17 6 1.333 0.524 1.121 78.316 o
-18 17 7 26.857 28.256 1.607 22.365 o
-18 17 8 10.055 8.002 1.265 45.743 o
-18 17 9 47.307 47.389 1.892 14.166 o
-18 18 1 0.614 0.594 0.837 140.372 o
-18 18 2 0.053 -0.253 0.835 149.309 o
-18 18 3 7.148 6.497 0.940 75.375 o
-18 18 4 0.991 1.008 0.921 113.574 o
-18 18 5 2.118 1.530 1.079 80.211 o
-18 18 6 3.230 4.423 1.340 50.801 o
-17 0 2 1.922 0.762 0.719 166.454 o
-17 0 4 0.005 0.383 0.979 107.997 o
-17 0 6 1.651 5.635 1.374 49.656 o
-17 0 8 163.158 170.152 4.308 2.941 o
-17 0 10 7.873 6.423 1.206 52.446 o
-17 0 12 82.037 81.554 2.739 7.156 o
-17 0 14 25.871 24.231 2.020 17.396 o
-17 0 16 23.342 26.164 2.561 12.437 o
-17 0 18 29.834 23.015 5.070 3.755 o
-17 1 1 0.349 0.175 0.557 315.400 o
-17 1 2 1.510 0.649 0.488 321.302 o
-17 1 3 33.386 34.944 1.183 25.923 o
-17 1 4 44.619 50.655 1.492 17.534 o
-17 1 5 127.083 131.835 2.406 5.778 o
-17 1 6 154.419 156.434 2.666 4.603 o
-17 1 7 253.307 261.780 3.918 2.272 o
-17 1 8 67.814 70.761 1.797 11.579 o
-17 1 9 103.595 105.047 2.189 7.332 o
-17 1 10 9.944 11.261 1.296 42.833 o
-17 1 11 24.204 22.469 1.198 32.405 o
-17 1 12 0.409 -0.711 0.827 148.539 o
-17 1 13 10.842 10.700 1.081 53.317 o
-17 1 14 24.530 26.832 1.846 19.593 o
-17 1 15 8.103 8.722 1.322 44.410 o
-17 1 16 78.130 80.781 2.538 7.884 o
-17 1 17 34.129 32.137 1.758 18.369 o
-17 1 18 3.228 2.294 1.020 83.577 o
-17 1 19 2.220 0.846 1.033 87.554 o
-17 2 1 23.686 24.534 0.917 39.330 o
-17 2 2 9.890 10.623 0.812 74.559 o
-17 2 3 17.655 18.381 0.955 46.481 o
-17 2 4 194.529 198.575 2.972 3.479 o
-17 2 5 149.660 149.757 3.084 4.280 o
-17 2 6 9.714 6.975 0.938 68.683 o
-17 2 7 67.507 68.680 1.684 12.229 o
-17 2 8 135.773 137.859 2.458 5.419 o
-17 2 9 58.049 57.133 1.741 13.441 o
-17 2 10 7.918 7.456 1.046 62.968 o
-17 2 11 14.742 15.739 1.235 39.532 o
-17 2 12 79.260 80.632 2.005 9.587 o
-17 2 13 7.049 6.602 1.021 67.683 o
-17 2 14 11.495 12.482 1.141 48.153 o
-17 2 15 75.752 79.467 2.559 7.944 o
-17 2 16 3.649 2.672 1.191 63.000 o
-17 2 17 17.364 16.176 1.447 31.112 o
-17 2 18 13.768 9.137 1.451 34.764 o
-17 2 19 8.891 5.960 1.394 41.468 o
-17 3 1 18.274 19.080 0.922 46.720 o
-17 3 2 14.571 14.887 0.886 55.859 o
-17 3 3 130.725 136.473 2.423 5.605 o
-17 3 4 59.329 60.501 1.614 13.871 o
-17 3 5 3.232 3.081 0.665 155.609 o
-17 3 6 143.947 141.580 2.313 5.380 o
-17 3 7 55.686 58.192 1.596 14.560 o
-17 3 8 0.045 -0.517 0.748 185.797 o
-17 3 9 4.565 5.268 0.926 86.723 o
-17 3 10 0.043 0.677 0.887 129.640 o
-17 3 11 27.838 27.807 1.529 23.389 o
-17 3 12 0.196 0.110 0.715 199.652 o
-17 3 13 1.857 1.512 0.884 115.318 o
-17 3 14 29.963 27.723 1.381 25.176 o
-17 3 15 43.856 40.412 1.771 16.020 o
-17 3 16 71.801 69.595 2.663 7.968 o
-17 3 17 3.172 0.463 1.009 88.431 o
-17 3 18 33.782 29.121 1.639 20.175 o
-17 4 1 188.228 191.597 2.558 3.898 o
-17 4 2 29.877 30.582 1.119 29.292 o
-17 4 3 205.372 209.405 2.900 3.348 o
-17 4 4 34.121 38.931 1.449 21.389 o
-17 4 5 4.843 3.346 0.634 146.183 o
-17 4 6 0.145 1.115 0.735 182.221 o
-17 4 7 6.823 6.598 0.864 84.508 o
-17 4 8 23.079 23.605 1.221 32.167 o
-17 4 9 125.486 124.745 2.431 5.872 o
-17 4 10 46.818 50.734 1.734 15.205 o
-17 4 11 22.663 24.947 1.333 29.438 o
-17 4 12 66.205 67.908 1.991 10.928 o
-17 4 13 1.083 1.156 0.951 106.137 o
-17 4 14 63.906 66.377 2.063 10.819 o
-17 4 15 0.033 0.787 0.914 122.067 o
-17 4 16 20.165 18.705 1.365 31.307 o
-17 4 17 0.215 0.804 0.962 109.410 o
-17 4 18 0.478 0.434 1.041 93.513 o
-17 5 1 151.534 154.498 2.235 5.158 o
-17 5 2 28.318 28.459 1.144 30.017 o
-17 5 3 90.275 94.637 1.884 8.950 o
-17 5 4 113.230 115.452 2.054 7.064 o
-17 5 5 70.055 72.095 1.722 11.675 o
-17 5 6 33.102 32.352 1.190 26.388 o
-17 5 7 2.205 0.964 0.740 154.635 o
-17 5 8 5.102 3.731 0.896 91.822 o
-17 5 9 44.849 46.898 1.628 16.623 o
-17 5 10 95.579 96.423 2.403 7.286 o
-17 5 11 11.916 9.798 0.959 59.981 o
-17 5 12 13.031 8.938 1.211 44.963 o
-17 5 13 2.813 1.757 0.910 104.018 o
-17 5 14 0.702 1.071 0.907 118.486 o
-17 5 15 5.127 4.178 1.013 76.115 o
-17 5 16 0.527 -0.019 0.910 122.459 o
-17 5 17 8.387 6.230 1.105 58.761 o
-17 5 18 13.534 9.320 1.549 31.731 o
-17 6 1 12.472 14.714 0.871 60.271 o
-17 6 2 46.069 48.141 1.422 18.121 o
-17 6 3 41.487 43.527 1.265 21.157 o
-17 6 4 79.504 81.736 1.785 10.326 o
-17 6 5 331.572 341.223 4.098 1.690 o
-17 6 6 278.593 288.064 3.670 2.152 o
-17 6 7 0.955 1.190 0.802 145.741 o
-17 6 8 0.938 -0.186 0.796 153.869 o
-17 6 9 23.119 23.849 1.187 32.899 o
-17 6 10 0.233 -0.418 0.890 130.120 o
-17 6 11 23.859 25.204 1.243 30.850 o
-17 6 12 3.452 3.034 0.794 120.346 o
-17 6 13 2.753 2.278 0.717 149.187 o
-17 6 14 0.735 2.513 0.860 125.012 o
-17 6 15 0.587 0.920 0.851 134.828 o
-17 6 16 11.544 9.037 1.031 56.549 o
-17 6 17 0.141 1.619 0.889 124.845 o
-17 6 18 3.356 3.662 1.415 46.394 o
-17 7 1 15.680 16.521 0.880 53.353 o
-17 7 2 111.171 118.287 1.870 7.453 o
-17 7 3 191.545 190.143 2.476 3.922 o
-17 7 4 57.480 57.448 1.439 15.395 o
-17 7 5 2.918 1.949 0.596 193.096 o
-17 7 6 87.972 91.456 1.889 9.152 o
-17 7 7 323.846 332.121 4.357 1.674 o
-17 7 8 33.139 35.926 1.378 22.995 o
-17 7 9 6.204 5.174 0.738 107.879 o
-17 7 10 54.544 56.181 1.593 14.851 o
-17 7 11 31.513 30.189 1.464 23.023 o
-17 7 12 12.263 10.691 1.032 54.213 o
-17 7 13 2.263 3.025 0.815 123.600 o
-17 7 14 45.104 41.739 1.758 15.859 o
-17 7 15 1.128 2.839 0.914 109.032 o
-17 7 16 3.218 3.697 0.928 94.666 o
-17 7 17 6.012 4.159 1.147 61.217 o
-17 7 18 2.518 2.638 1.229 61.693 o
-17 8 1 40.194 42.037 1.265 21.672 o
-17 8 2 151.777 151.598 2.160 5.271 o
-17 8 3 5.667 4.644 0.730 113.866 o
-17 8 4 1.927 1.141 0.686 177.030 o
-17 8 5 61.103 63.403 1.689 13.092 o
-17 8 6 40.626 39.941 1.448 19.780 o
-17 8 7 57.890 56.676 1.707 13.687 o
-17 8 8 4.078 5.341 0.760 115.729 o
-17 8 9 5.165 4.117 0.720 120.571 o
-17 8 10 11.753 11.581 0.972 57.944 o
-17 8 11 0.134 0.253 0.700 207.936 o
-17 8 12 31.293 31.518 1.310 25.269 o
-17 8 13 6.601 7.672 0.898 79.671 o
-17 8 14 0.269 1.113 0.804 152.216 o
-17 8 15 0.993 1.454 0.776 152.711 o
-17 8 16 12.456 10.148 1.183 46.280 o
-17 8 17 0.164 -1.283 1.008 102.055 o
-17 9 1 27.467 27.182 1.002 33.770 o
-17 9 2 0.760 0.547 0.642 226.365 o
-17 9 3 4.145 4.502 0.736 123.134 o
-17 9 4 0.088 -0.574 0.667 232.308 o
-17 9 5 38.410 37.407 1.216 23.410 o
-17 9 6 6.854 8.320 0.950 72.771 o
-17 9 7 120.751 122.385 2.326 6.208 o
-17 9 8 8.451 6.795 0.903 75.189 o
-17 9 9 117.594 124.275 2.235 6.432 o
-17 9 10 17.430 17.349 1.061 43.116 o
-17 9 11 0.659 0.762 0.757 167.604 o
-17 9 12 18.688 18.048 1.061 41.692 o
-17 9 13 1.953 2.545 0.835 122.727 o
-17 9 14 10.629 8.639 0.998 60.559 o
-17 9 15 5.280 5.487 1.193 57.677 o
-17 9 16 2.890 4.598 1.196 62.235 o
-17 9 17 27.733 26.990 2.017 16.929 o
-17 10 1 83.229 82.819 1.757 10.136 o
-17 10 2 35.805 37.901 1.160 24.894 o
-17 10 3 126.613 129.101 2.022 6.437 o
-17 10 4 13.198 13.430 0.891 58.956 o
-17 10 5 0.958 -0.806 0.686 202.456 o
-17 10 6 91.596 94.872 2.069 8.356 o
-17 10 7 12.197 12.936 0.986 55.328 o
-17 10 8 4.333 4.996 0.793 109.062 o
-17 10 9 0.768 1.469 0.732 172.013 o
-17 10 10 0.159 1.616 0.793 154.686 o
-17 10 11 33.624 33.207 1.678 19.305 o
-17 10 12 33.614 34.950 1.334 23.615 o
-17 10 13 1.140 2.596 0.898 113.266 o
-17 10 14 0.179 1.590 1.017 96.548 o
-17 10 15 43.662 43.490 2.410 11.266 o
-17 10 16 93.319 94.442 2.841 6.368 o
-17 10 17 2.684 3.234 1.235 60.330 o
-17 11 1 17.042 18.073 1.014 44.954 o
-17 11 2 114.977 123.622 2.144 6.691 o
-17 11 3 1.086 0.832 0.679 196.137 o
-17 11 4 25.803 25.575 1.053 34.090 o
-17 11 5 4.131 2.122 0.732 133.043 o
-17 11 6 5.045 3.257 0.669 136.038 o
-17 11 7 59.537 60.058 1.632 13.766 o
-17 11 8 85.810 86.219 1.886 9.437 o
-17 11 9 28.244 27.209 1.513 23.616 o
-17 11 10 13.331 14.389 1.011 51.431 o
-17 11 11 5.967 6.196 0.986 74.124 o
-17 11 12 26.013 27.279 1.630 22.363 o
-17 11 13 19.011 19.130 1.558 27.105 o
-17 11 14 0.067 0.639 0.945 114.623 o
-17 11 15 1.213 -0.156 0.963 106.055 o
-17 11 16 8.812 8.156 1.327 43.762 o
-17 12 1 3.905 4.279 0.793 113.711 o
-17 12 2 64.310 70.452 1.703 12.354 o
-17 12 3 41.288 42.849 1.256 21.394 o
-17 12 4 1.709 0.379 0.691 183.701 o
-17 12 5 2.523 1.528 0.720 154.600 o
-17 12 6 0.963 1.363 0.676 194.923 o
-17 12 7 36.889 35.443 1.299 23.066 o
-17 12 8 62.290 62.654 1.712 12.879 o
-17 12 9 26.966 26.913 1.333 27.261 o
-17 12 10 0.359 0.501 0.879 130.349 o
-17 12 11 18.396 19.725 1.423 30.416 o
-17 12 12 4.066 5.060 0.962 84.068 o
-17 12 13 30.725 28.818 1.555 22.081 o
-17 12 14 22.720 20.480 1.400 28.886 o
-17 12 15 2.629 1.861 0.999 89.349 o
-17 12 16 0.111 0.628 1.082 87.740 o
-17 13 1 17.447 19.599 1.146 39.128 o
-17 13 2 45.531 45.762 1.402 18.636 o
-17 13 3 95.033 96.503 1.933 8.521 o
-17 13 4 3.110 3.054 0.763 129.852 o
-17 13 5 5.640 4.533 0.767 107.880 o
-17 13 6 37.942 36.111 2.351 12.365 o
-17 13 7 0.052 0.579 0.842 143.999 o
-17 13 8 40.597 46.823 1.564 17.927 o
-17 13 9 1.191 1.789 0.935 107.156 o
-17 13 10 79.717 83.539 2.166 8.932 o
-17 13 11 3.443 4.681 1.129 67.274 o
-17 13 12 16.502 14.913 1.296 36.447 o
-17 13 13 0.201 0.189 1.076 89.108 o
-17 13 14 2.179 3.026 1.118 73.163 o
-17 13 15 6.614 4.074 1.050 68.711 o
-17 14 1 20.212 20.688 1.099 38.188 o
-17 14 2 23.858 23.546 1.169 33.003 o
-17 14 3 0.935 0.500 0.756 166.443 o
-17 14 4 18.267 18.069 1.243 35.973 o
-17 14 5 29.246 27.173 1.405 25.107 o
-17 14 6 16.237 17.231 1.273 36.626 o
-17 14 7 5.747 6.265 1.003 72.840 o
-17 14 8 0.647 1.093 0.906 119.086 o
-17 14 9 3.191 4.677 0.999 82.673 o
-17 14 10 0.160 -0.228 1.035 96.779 o
-17 14 11 14.351 11.922 1.270 39.998 o
-17 14 12 17.258 17.689 1.500 29.456 o
-17 14 13 6.876 5.161 1.224 53.408 o
-17 14 14 40.425 37.117 1.847 16.059 o
-17 15 1 74.802 78.278 2.069 9.692 o
-17 15 2 20.925 21.230 1.283 32.374 o
-17 15 3 11.154 11.735 1.132 49.407 o
-17 15 4 110.430 117.575 2.478 6.301 o
-17 15 5 137.656 148.254 2.783 4.844 o
-17 15 6 125.082 131.624 2.647 5.461 o
-17 15 7 26.282 26.999 1.335 27.464 o
-17 15 8 1.443 1.121 0.912 112.704 o
-17 15 9 0.565 1.762 0.901 118.669 o
-17 15 10 8.307 8.355 1.210 50.437 o
-17 15 11 27.328 28.471 1.570 22.795 o
-17 15 12 12.000 11.861 1.376 37.670 o
-17 15 13 8.761 6.181 1.216 50.898 o
-17 15 14 5.734 8.971 3.732 7.241 o
-17 16 1 80.809 80.338 2.065 9.297 o
-17 16 2 10.627 13.431 1.232 44.145 o
-17 16 3 1.257 2.153 1.042 87.221 o
-17 16 4 33.344 35.158 1.524 21.069 o
-17 16 5 119.113 127.082 2.585 5.755 o
-17 16 6 24.207 27.829 1.401 26.822 o
-17 16 7 24.192 25.686 1.317 28.962 o
-17 16 8 53.615 55.892 1.730 14.070 o
-17 16 9 14.044 11.751 1.348 37.367 o
-17 16 10 13.748 13.747 1.321 37.837 o
-17 16 11 5.146 4.158 1.113 65.876 o
-17 16 12 14.791 16.190 1.525 30.215 o
-17 16 13 58.188 62.806 4.592 4.014 o
-17 17 1 0.090 -0.466 0.786 168.022 o
-17 17 2 8.881 9.662 1.135 53.413 o
-17 17 3 0.012 1.801 1.014 97.359 o
-17 17 4 2.276 2.415 0.943 98.993 o
-17 17 5 4.338 4.161 0.926 89.651 o
-17 17 6 1.146 2.059 0.851 126.022 o
-17 17 7 29.045 33.096 1.794 18.802 o
-17 17 8 5.070 4.362 0.990 78.563 o
-17 17 9 25.068 24.069 1.474 25.793 o
-17 17 10 5.899 3.467 1.147 62.064 o
-17 17 11 22.416 23.161 1.600 24.450 o
-17 18 1 0.017 0.855 0.826 148.467 o
-17 18 2 9.716 10.704 1.044 57.246 o
-17 18 3 37.016 37.292 1.991 15.210 o
-17 18 4 22.605 23.867 1.792 21.095 o
-17 18 5 4.631 4.916 1.080 69.300 o
-17 18 6 10.224 11.558 1.313 41.689 o
-17 18 7 32.493 34.226 1.662 19.620 o
-17 18 8 133.899 142.095 3.164 4.489 o
-17 18 9 40.320 37.593 1.883 15.716 o
-17 18 10 0.070 0.368 0.931 118.771 o
-17 19 1 13.171 12.101 1.231 42.462 o
-17 19 2 0.030 1.934 0.976 104.348 o
-17 19 3 3.525 4.901 1.129 66.874 o
-17 19 4 9.739 9.026 1.130 52.976 o
-17 19 5 6.347 4.811 1.238 53.443 o
-17 19 6 12.545 10.638 1.470 34.406 o
-17 19 7 54.339 54.633 2.123 11.681 o
-17 19 8 1.810 2.468 1.078 79.843 o
-17 20 1 28.966 27.625 1.628 21.600 o
-17 20 2 1.273 0.736 1.368 53.589 o
-17 20 3 3.448 4.327 1.468 43.084 o
-17 20 4 8.459 8.963 1.640 31.467 o
-17 20 5 0.608 1.024 1.401 51.755 o
-16 0 2 0.047 -0.584 0.750 184.767 o
-16 0 4 374.873 393.302 6.321 1.105 o
-16 0 6 241.104 248.955 5.246 1.862 o
-16 0 8 120.219 118.268 2.888 5.342 o
-16 0 10 49.233 53.215 2.408 10.569 o
-16 0 12 10.451 8.966 1.835 25.507 o
-16 0 14 379.576 382.193 8.659 0.807 o
-16 0 16 26.148 25.512 2.499 12.707 o
-16 0 18 19.312 17.541 2.185 16.915 o
-16 0 20 15.379 7.925 3.050 10.185 o
-16 1 1 22.769 22.255 0.832 43.590 o
-16 1 2 1.145 0.540 0.528 301.380 o
-16 1 3 300.542 301.899 3.407 2.083 o
-16 1 4 1092.840 1122.460 11.361 0.239 o
-16 1 5 29.460 31.756 1.306 25.919 o
-16 1 6 378.209 376.658 4.547 1.402 o
-16 1 7 256.815 256.897 3.487 2.434 o
-16 1 8 114.208 113.065 1.997 7.185 o
-16 1 9 13.965 13.540 0.982 52.617 o
-16 1 10 3.067 1.416 0.796 128.340 o
-16 1 11 17.973 19.403 1.212 36.686 o
-16 1 12 5.099 3.988 1.067 70.601 o
-16 1 13 16.247 15.080 1.473 31.202 o
-16 1 14 19.814 23.670 1.744 22.571 o
-16 1 15 357.598 373.104 6.048 1.197 o
-16 1 16 2.254 2.205 1.240 61.509 o
-16 1 17 0.045 0.490 1.482 47.260 o
-16 1 18 1.979 0.103 1.147 73.952 o
-16 1 19 8.033 3.096 1.131 59.960 o
-16 1 20 15.455 10.710 2.615 13.281 o
-16 2 1 44.661 43.707 1.096 22.091 o
-16 2 2 76.588 74.817 1.369 12.473 o
-16 2 3 721.153 732.079 7.314 0.511 o
-16 2 4 301.919 303.599 3.887 1.937 o
-16 2 5 1462.120 1477.420 13.814 0.149 o
-16 2 6 10.010 10.682 0.997 59.958 o
-16 2 7 35.285 35.361 1.340 22.983 o
-16 2 8 88.121 89.013 2.114 8.533 o
-16 2 9 0.026 -0.298 0.706 208.674 o
-16 2 10 16.706 17.599 1.086 42.731 o
-16 2 11 12.458 12.869 1.050 51.451 o
-16 2 12 3.187 2.105 0.757 134.579 o
-16 2 13 8.976 7.961 1.016 62.846 o
-16 2 14 26.553 28.616 1.786 19.825 o
-16 2 15 51.753 52.794 2.249 11.255 o
-16 2 16 15.626 14.553 1.514 30.514 o
-16 2 17 12.921 9.679 1.721 27.262 o
-16 2 18 2.047 1.728 1.116 75.476 o
-16 2 19 32.786 27.523 1.831 18.188 o
-16 2 20 2.784 2.603 1.148 69.017 o
-16 3 1 6.159 7.452 0.683 110.720 o
-16 3 2 63.385 66.437 1.454 13.962 o
-16 3 3 80.904 83.545 1.646 10.663 o
-16 3 4 795.907 812.818 8.024 0.430 o
-16 3 5 64.262 65.606 1.584 13.213 o
-16 3 6 57.661 56.184 1.527 14.880 o
-16 3 7 1.924 1.029 0.787 142.094 o
-16 3 8 90.878 93.782 2.580 7.062 o
-16 3 9 94.740 97.560 2.259 7.656 o
-16 3 10 183.214 194.225 3.271 3.413 o
-16 3 11 16.290 16.632 1.094 43.231 o
-16 3 12 69.622 73.390 1.931 10.741 o
-16 3 13 22.962 23.673 1.553 25.084 o
-16 3 14 143.625 151.144 3.251 4.177 o
-16 3 15 75.153 73.595 2.436 8.493 o
-16 3 16 0.039 0.220 0.998 104.059 o
-16 3 17 1.507 1.421 1.045 87.157 o
-16 3 18 4.123 4.784 1.183 60.958 o
-16 3 19 10.812 9.572 1.689 28.890 o
-16 4 1 162.665 160.937 2.130 4.964 o
-16 4 2 245.229 251.786 3.191 2.653 o
-16 4 3 167.631 160.820 2.128 4.866 o
-16 4 4 133.443 137.112 1.960 6.197 o
-16 4 5 1.172 1.190 0.509 304.688 o
-16 4 6 0.528 -0.458 0.521 351.861 o
-16 4 7 10.678 11.135 0.990 58.871 o
-16 4 8 50.294 48.757 1.591 15.966 o
-16 4 9 128.624 128.649 2.252 6.018 o
-16 4 10 208.990 211.062 3.714 2.821 o
-16 4 11 146.752 148.994 2.605 4.882 o
-16 4 12 114.071 117.363 2.334 6.467 o
-16 4 13 73.236 74.977 2.370 8.777 o
-16 4 14 36.252 34.303 2.075 14.754 o
-16 4 15 6.885 5.666 1.156 57.823 o
-16 4 16 13.837 13.530 1.309 38.303 o
-16 4 17 18.198 16.265 1.351 33.335 o
-16 4 18 0.017 0.248 1.036 96.639 o
-16 4 19 7.343 4.820 1.162 57.351 o
-16 5 1 249.964 249.364 2.875 2.761 o
-16 5 2 82.168 83.718 1.543 10.928 o
-16 5 3 9.327 9.206 0.811 78.255 o
-16 5 4 47.665 49.559 1.235 19.334 o
-16 5 5 185.158 185.940 2.875 3.736 o
-16 5 6 22.306 20.264 1.121 36.201 o
-16 5 7 16.379 16.981 1.087 43.262 o
-16 5 8 23.776 23.812 1.133 33.862 o
-16 5 9 12.830 12.769 0.965 55.708 o
-16 5 10 131.709 134.087 2.344 5.725 o
-16 5 11 111.742 114.679 2.202 6.839 o
-16 5 12 32.291 34.593 1.383 23.352 o
-16 5 13 3.920 3.990 0.841 105.456 o
-16 5 14 21.639 20.821 1.324 31.088 o
-16 5 15 121.940 133.440 2.742 5.368 o
-16 5 16 8.798 7.880 1.111 56.404 o
-16 5 17 10.165 8.376 1.106 54.372 o
-16 5 18 13.238 13.516 1.238 41.523 o
-16 5 19 8.638 7.503 1.253 48.087 o
-16 6 1 76.574 76.106 1.458 12.048 o
-16 6 2 17.807 18.849 0.884 48.906 o
-16 6 3 15.353 15.839 0.856 55.470 o
-16 6 4 5.904 4.790 0.718 114.190 o
-16 6 5 157.565 154.899 2.092 5.180 o
-16 6 6 182.127 181.161 2.573 4.047 o
-16 6 7 40.636 38.245 1.225 22.532 o
-16 6 8 0.604 0.612 0.625 240.386 o
-16 6 9 2.468 0.742 0.655 184.844 o
-16 6 10 6.090 5.356 0.813 96.347 o
-16 6 11 65.136 65.553 1.689 12.580 o
-16 6 12 23.012 22.717 1.158 34.013 o
-16 6 13 23.554 28.826 1.272 29.493 o
-16 6 14 9.878 10.816 1.055 56.215 o
-16 6 15 73.545 74.390 2.177 9.475 o
-16 6 16 154.816 152.862 4.006 3.314 o
-16 6 17 27.876 21.953 2.056 16.856 o
-16 6 18 2.461 0.385 1.077 81.141 o
-16 6 19 16.928 16.973 1.697 25.226 o
-16 7 1 1.363 1.039 0.481 325.257 o
-16 7 2 213.145 206.773 2.554 3.487 o
-16 7 3 204.684 208.421 2.595 3.552 o
-16 7 4 43.185 44.120 1.267 20.647 o
-16 7 5 85.035 85.040 1.735 10.016 o
-16 7 6 156.861 158.719 2.395 4.829 o
-16 7 7 43.903 45.470 1.329 19.708 o
-16 7 8 0.793 0.391 0.620 241.764 o
-16 7 9 6.650 6.975 0.807 91.523 o
-16 7 10 6.692 6.834 0.876 83.126 o
-16 7 11 0.166 1.312 0.792 156.531 o
-16 7 12 233.875 240.006 3.237 2.764 o
-16 7 13 321.058 337.309 4.276 1.694 o
-16 7 14 356.097 351.388 4.236 1.560 o
-16 7 15 14.255 13.438 1.138 44.879 o
-16 7 16 21.089 21.086 1.372 30.118 o
-16 7 17 67.098 63.180 3.696 5.449 o
-16 7 18 0.027 1.028 1.230 67.886 o
-16 7 19 1.815 1.392 1.315 56.497 o
-16 8 1 93.143 93.153 1.612 9.611 o
-16 8 2 266.812 272.392 3.090 2.469 o
-16 8 3 75.531 76.280 1.552 11.752 o
-16 8 4 5.466 3.951 0.597 146.331 o
-16 8 5 4.524 5.096 0.775 111.021 o
-16 8 6 1.686 1.541 0.574 233.657 o
-16 8 7 6.883 7.477 0.810 89.337 o
-16 8 8 2.872 2.921 0.706 147.914 o
-16 8 9 0.577 -0.843 0.658 226.950 o
-16 8 10 0.369 -1.038 0.691 211.212 o
-16 8 11 19.230 20.012 1.057 40.539 o
-16 8 12 136.355 143.756 2.316 5.531 o
-16 8 13 153.224 152.326 2.438 4.916 o
-16 8 14 28.127 27.733 1.230 28.592 o
-16 8 15 35.914 35.937 1.332 22.834 o
-16 8 16 5.177 5.140 0.898 88.581 o
-16 8 17 7.735 4.892 1.098 61.501 o
-16 8 18 0.421 1.014 1.230 67.027 o
-16 9 1 0.475 -0.051 0.509 371.310 o
-16 9 2 67.536 66.617 1.448 13.503 o
-16 9 3 8.238 8.765 0.768 86.876 o
-16 9 4 4.251 3.855 0.612 155.774 o
-16 9 5 80.308 80.908 1.732 10.491 o
-16 9 6 73.752 75.327 1.607 11.719 o
-16 9 7 25.830 27.664 1.133 31.683 o
-16 9 8 3.067 2.500 0.724 142.924 o
-16 9 9 11.414 11.282 0.871 65.628 o
-16 9 10 5.788 4.849 0.789 102.658 o
-16 9 11 14.087 14.187 1.021 50.078 o
-16 9 12 5.022 5.997 0.881 89.877 o
-16 9 13 150.612 151.150 2.785 4.583 o
-16 9 14 3.865 2.996 0.841 108.306 o
-16 9 15 25.766 25.493 1.408 26.545 o
-16 9 16 92.363 99.991 2.607 6.846 o
-16 9 17 1.258 3.094 1.239 62.533 o
-16 9 18 27.428 22.761 2.289 14.485 o
-16 10 1 7.722 7.404 0.717 97.934 o
-16 10 2 1.627 1.185 0.597 225.803 o
-16 10 3 13.389 13.736 0.849 60.858 o
-16 10 4 4.489 2.959 0.779 116.939 o
-16 10 5 10.012 10.211 0.953 63.474 o
-16 10 6 227.949 235.292 3.088 2.904 o
-16 10 7 106.162 105.399 2.182 7.244 o
-16 10 8 8.888 9.311 0.925 68.979 o
-16 10 9 1.642 0.707 0.724 168.601 o
-16 10 10 14.211 11.896 0.931 56.224 o
-16 10 11 45.088 45.411 1.461 18.204 o
-16 10 12 212.403 211.930 2.981 3.213 o
-16 10 13 78.324 81.669 1.978 9.708 o
-16 10 14 2.176 2.040 0.781 137.052 o
-16 10 15 15.502 15.339 1.246 38.728 o
-16 10 16 24.488 22.579 1.492 25.905 o
-16 10 17 130.089 138.142 3.494 4.180 o
-16 10 18 6.424 6.053 1.424 42.039 o
-16 11 1 188.187 197.906 2.716 3.740 o
-16 11 2 189.504 195.633 2.515 3.884 o
-16 11 3 8.560 8.455 0.774 85.685 o
-16 11 4 10.133 10.128 0.944 64.030 o
-16 11 5 13.890 12.114 0.883 59.367 o
-16 11 6 128.529 129.695 2.192 6.100 o
-16 11 7 116.681 120.909 2.123 6.719 o
-16 11 8 17.250 18.207 1.043 43.598 o
-16 11 9 1.184 2.342 0.802 138.126 o
-16 11 10 0.636 0.632 0.757 169.006 o
-16 11 11 1.478 2.405 0.842 124.879 o
-16 11 12 90.293 100.073 2.103 8.200 o
-16 11 13 22.289 21.905 1.343 30.074 o
-16 11 14 4.430 3.805 1.077 71.299 o
-16 11 15 3.728 1.173 1.109 72.715 o
-16 11 16 2.120 2.349 1.001 90.053 o
-16 11 17 0.197 0.018 1.053 93.293 o
-16 12 1 749.441 781.062 7.267 0.483 o
-16 12 2 419.432 433.575 4.621 1.221 o
-16 12 3 36.130 37.984 1.231 23.818 o
-16 12 4 10.227 9.457 0.847 72.208 o
-16 12 5 10.969 10.492 1.075 53.618 o
-16 12 6 27.238 27.938 1.159 30.355 o
-16 12 7 48.245 49.441 1.470 17.211 o
-16 12 8 81.484 85.072 1.845 9.872 o
-16 12 9 35.198 35.596 1.460 21.399 o
-16 12 10 0.552 2.334 0.925 111.345 o
-16 12 11 20.297 24.468 1.232 33.147 o
-16 12 12 20.873 20.098 1.263 33.224 o
-16 12 13 51.983 54.418 1.979 12.736 o
-16 12 14 10.331 8.084 1.178 50.031 o
-16 12 15 1.801 0.162 0.983 98.889 o
-16 12 16 2.167 1.061 1.069 82.069 o
-16 12 17 41.220 41.640 2.666 10.068 o
-16 13 1 198.855 204.834 2.710 3.569 o
-16 13 2 295.459 305.176 3.689 2.019 o
-16 13 3 70.559 73.955 1.627 11.979 o
-16 13 4 0.444 0.496 0.744 178.030 o
-16 13 5 0.000 -0.332 0.738 191.860 o
-16 13 6 6.942 6.554 0.850 85.849 o
-16 13 7 3.182 3.717 0.942 92.525 o
-16 13 8 70.011 73.824 1.954 10.604 o
-16 13 9 105.570 106.648 2.268 7.057 o
-16 13 10 45.218 46.113 2.007 13.637 o
-16 13 11 102.703 107.524 2.439 6.769 o
-16 13 12 129.345 128.839 2.846 5.108 o
-16 13 13 0.006 -0.242 1.030 98.371 o
-16 13 14 0.145 0.510 1.013 99.921 o
-16 13 15 2.437 1.569 1.163 69.321 o
-16 13 16 24.838 24.626 1.840 19.836 o
-16 14 1 0.118 0.951 0.698 202.370 o
-16 14 2 27.516 29.633 1.184 29.333 o
-16 14 3 42.281 41.616 1.396 19.794 o
-16 14 4 19.225 17.619 1.047 41.891 o
-16 14 5 1.435 1.038 0.882 119.877 o
-16 14 6 41.881 45.289 1.566 17.816 o
-16 14 7 62.383 67.750 1.917 11.579 o
-16 14 8 5.983 6.366 0.999 72.475 o
-16 14 9 0.679 0.597 0.913 118.748 o
-16 14 10 32.140 34.679 1.507 21.648 o
-16 14 11 9.417 8.280 1.214 48.971 o
-16 14 12 19.019 18.145 1.390 31.343 o
-16 14 13 3.469 1.872 1.025 82.767 o
-16 14 14 3.621 2.196 1.067 76.486 o
-16 14 15 3.626 1.013 1.148 68.869 o
-16 14 16 0.017 0.598 1.137 79.866 o
-16 15 1 48.196 52.358 2.207 11.784 o
-16 15 2 63.792 68.019 1.830 11.878 o
-16 15 3 13.954 15.145 1.114 45.390 o
-16 15 4 182.003 192.038 3.083 3.578 o
-16 15 5 69.627 70.618 1.899 10.984 o
-16 15 6 192.985 196.774 3.021 3.472 o
-16 15 7 126.477 131.642 2.460 5.713 o
-16 15 8 104.618 105.670 2.256 7.132 o
-16 15 9 4.122 3.446 0.929 91.369 o
-16 15 10 4.102 4.484 0.964 84.639 o
-16 15 11 1.819 1.525 1.078 81.234 o
-16 15 12 5.234 5.451 1.129 62.993 o
-16 15 13 5.583 4.298 1.136 62.827 o
-16 15 14 0.402 0.134 1.008 100.561 o
-16 15 15 0.722 1.124 1.205 69.019 o
-16 16 1 28.452 30.506 1.444 24.180 o
-16 16 2 5.320 4.376 0.939 84.045 o
-16 16 3 22.172 23.053 1.205 33.192 o
-16 16 4 18.505 19.684 1.151 38.153 o
-16 16 5 157.493 165.119 2.737 4.403 o
-16 16 6 48.673 50.144 1.638 15.734 o
-16 16 7 120.255 123.994 2.380 6.108 o
-16 16 8 105.807 108.316 2.381 6.778 o
-16 16 9 30.095 33.037 1.662 20.252 o
-16 16 10 0.483 0.817 1.071 87.827 o
-16 16 11 35.500 34.401 1.673 18.879 o
-16 16 12 7.234 5.926 1.404 42.396 o
-16 16 13 0.028 -0.442 0.991 106.256 o
-16 16 14 0.237 -0.415 1.004 102.487 o
-16 17 1 59.413 62.788 2.222 10.507 o
-16 17 2 26.563 27.632 1.324 27.444 o
-16 17 3 0.567 -0.226 0.929 117.211 o
-16 17 4 9.810 10.285 1.040 57.674 o
-16 17 5 21.278 23.925 1.163 34.547 o
-16 17 6 0.519 1.742 0.815 143.104 o
-16 17 7 69.817 71.527 2.301 9.290 o
-16 17 8 2.401 2.022 1.100 76.010 o
-16 17 9 11.584 15.325 1.347 37.865 o
-16 17 10 39.475 40.901 1.802 16.335 o
-16 17 11 23.797 20.437 1.430 27.798 o
-16 17 12 6.774 4.831 1.274 50.562 o
-16 17 13 0.289 -0.265 0.915 122.675 o
-16 18 1 16.043 15.712 1.038 46.234 o
-16 18 2 19.218 19.439 1.167 37.234 o
-16 18 3 0.495 1.722 0.959 106.012 o
-16 18 4 23.401 25.685 1.432 26.920 o
-16 18 5 19.535 20.469 1.375 30.916 o
-16 18 6 47.739 47.160 2.190 12.135 o
-16 18 7 129.263 137.703 2.887 4.966 o
-16 18 8 39.110 39.751 1.775 16.738 o
-16 18 9 70.641 74.807 2.287 9.211 o
-16 18 10 20.381 22.270 1.485 27.590 o
-16 18 11 30.973 26.925 1.566 22.094 o
-16 18 12 3.451 2.432 0.979 88.310 o
-16 19 1 2.906 4.089 0.862 106.576 o
-16 19 2 24.773 22.748 1.198 32.040 o
-16 19 3 70.825 74.436 2.365 8.927 o
-16 19 4 34.157 35.071 1.633 19.541 o
-16 19 5 4.869 3.917 0.979 81.216 o
-16 19 6 0.010 0.628 0.936 117.208 o
-16 19 7 6.847 5.052 1.411 42.730 o
-16 19 8 126.889 134.141 3.864 3.826 o
-16 19 9 11.921 12.776 1.147 47.198 o
-16 19 10 42.276 42.957 1.813 15.694 o
-16 19 11 0.922 1.092 1.026 93.084 o
-16 20 1 3.399 3.124 0.965 89.282 o
-16 20 2 10.689 10.746 1.202 46.876 o
-16 20 3 14.315 12.535 1.227 41.498 o
-16 20 4 12.610 12.638 1.233 42.655 o
-16 20 5 2.414 1.547 1.209 64.743 o
-16 20 6 1.060 1.134 0.919 113.343 o
-16 20 7 2.747 1.789 0.956 95.945 o
-16 20 8 18.254 18.789 1.488 29.097 o
-16 20 9 5.719 6.661 1.062 66.786 o
-16 21 1 23.383 21.051 1.489 26.632 o
-16 21 2 9.886 9.395 1.328 42.210 o
-16 21 3 26.899 23.902 1.597 23.105 o
-16 21 4 2.475 1.714 1.173 67.991 o
-16 21 5 1.855 2.292 1.229 63.109 o
-16 21 6 0.436 1.379 1.146 76.403 o
-16 21 7 0.486 0.196 1.119 81.590 o
-15 0 2 8.997 10.419 0.942 66.148 o
-15 0 4 1503.120 1524.700 22.436 0.100 o
-15 0 6 536.193 536.070 7.869 0.676 o
-15 0 8 0.706 0.198 1.070 88.200 o
-15 0 10 5.469 5.225 1.276 51.773 o
-15 0 12 0.182 0.339 0.975 108.039 o
-15 0 14 200.513 197.737 5.551 1.987 o
-15 0 16 151.481 148.502 4.186 3.212 o
-15 0 18 0.772 -0.022 1.266 63.642 o
-15 0 20 5.864 4.950 1.638 33.870 o
-15 1 1 18.168 16.463 0.719 57.136 o
-15 1 2 4.995 6.168 0.603 138.777 o
-15 1 3 78.627 80.244 1.459 11.672 o
-15 1 4 0.511 2.237 0.472 347.443 o
-15 1 5 543.962 541.367 5.939 0.805 o
-15 1 6 134.775 134.616 2.043 6.076 o
-15 1 7 139.124 135.185 2.235 5.679 o
-15 1 8 31.602 30.498 1.192 27.278 o
-15 1 9 1.377 1.056 0.646 205.548 o
-15 1 10 9.151 9.186 0.975 64.532 o
-15 1 11 9.207 8.994 1.229 47.978 o
-15 1 12 1.212 0.474 0.527 301.255 o
-15 1 13 40.692 40.304 1.910 15.252 o
-15 1 14 11.697 10.632 1.197 46.123 o
-15 1 15 240.341 250.664 4.238 2.244 o
-15 1 16 0.796 0.964 0.843 135.460 o
-15 1 17 3.656 3.680 0.914 95.082 o
-15 1 18 3.726 3.544 0.949 89.738 o
-15 1 19 13.959 12.624 1.198 42.961 o
-15 1 20 16.374 14.177 2.329 15.856 o
-15 1 21 0.113 1.722 3.875 6.931 o
-15 2 1 8.112 8.385 0.619 106.607 o
-15 2 2 69.769 68.773 1.310 13.801 o
-15 2 3 47.825 48.596 1.461 17.423 o
-15 2 4 119.798 117.072 1.785 7.294 o
-15 2 5 0.001 0.026 0.537 361.553 o
-15 2 6 28.997 27.088 1.257 27.846 o
-15 2 7 38.057 37.889 1.406 21.083 o
-15 2 8 7.269 6.479 0.734 99.766 o
-15 2 9 2.530 2.131 0.575 207.784 o
-15 2 10 2.752 0.969 0.606 199.966 o
-15 2 11 4.634 4.527 0.968 82.330 o
-15 2 12 4.151 3.969 1.044 75.429 o
-15 2 13 7.569 7.772 1.168 54.454 o
-15 2 14 0.422 2.597 1.059 86.704 o
-15 2 15 2.678 3.993 0.991 86.601 o
-15 2 16 12.715 10.641 1.240 43.156 o
-15 2 17 20.185 18.546 1.303 32.968 o
-15 2 18 0.033 0.112 0.965 111.511 o
-15 2 19 19.998 19.430 1.564 26.571 o
-15 2 20 51.773 49.311 2.496 10.095 o
-15 3 1 168.908 163.903 2.121 4.817 o
-15 3 2 1.946 1.921 0.496 271.204 o
-15 3 3 726.356 720.322 6.769 0.531 o
-15 3 4 0.826 0.766 0.414 456.078 o
-15 3 5 125.348 127.360 1.914 6.681 o
-15 3 6 1.086 2.726 0.592 223.745 o
-15 3 7 81.997 80.885 1.775 10.220 o
-15 3 8 88.371 89.524 1.702 9.760 o
-15 3 9 238.883 241.051 3.092 2.788 o
-15 3 10 12.588 12.423 0.847 63.702 o
-15 3 11 2.140 2.479 0.807 128.500 o
-15 3 12 0.153 0.514 0.780 166.287 o
-15 3 13 18.201 17.823 1.363 32.567 o
-15 3 14 5.439 5.757 1.085 66.212 o
-15 3 15 50.683 54.873 1.959 12.966 o
-15 3 16 109.932 110.410 2.606 6.173 o
-15 3 17 3.736 2.137 1.069 76.101 o
-15 3 18 3.411 2.724 0.989 86.614 o
-15 3 19 1.930 3.068 1.047 82.723 o
-15 3 20 0.812 2.693 1.001 94.583 o
-15 4 1 239.057 237.475 2.553 3.050 o
-15 4 2 63.977 64.111 1.183 15.518 o
-15 4 3 103.474 103.249 1.575 8.807 o
-15 4 4 356.531 353.987 3.884 1.624 o
-15 4 5 151.427 148.376 2.125 5.357 o
-15 4 6 12.059 11.940 0.921 60.335 o
-15 4 7 78.464 78.358 1.695 10.860 o
-15 4 8 50.680 50.288 1.438 16.990 o
-15 4 9 262.605 265.117 3.153 2.498 o
-15 4 10 120.128 123.606 2.003 6.772 o
-15 4 11 0.037 -0.178 0.769 175.921 o
-15 4 12 6.520 7.216 0.928 77.300 o
-15 4 13 38.334 38.499 1.476 20.127 o
-15 4 14 222.428 226.040 3.516 2.768 o
-15 4 15 37.228 36.544 1.592 19.243 o
-15 4 16 128.752 127.015 2.652 5.423 o
-15 4 17 150.974 147.298 3.304 4.046 o
-15 4 18 33.170 32.566 1.728 18.855 o
-15 4 19 3.261 3.555 1.067 75.705 o
-15 4 20 1.521 1.098 0.990 96.820 o
-15 5 1 134.506 132.224 1.764 6.524 o
-15 5 2 167.423 166.756 2.049 4.885 o
-15 5 3 143.463 139.914 2.211 5.544 o
-15 5 4 2.948 2.220 0.500 235.328 o
-15 5 5 89.296 88.386 1.637 9.939 o
-15 5 6 218.480 219.480 2.786 3.225 o
-15 5 7 7.250 8.024 0.768 92.015 o
-15 5 8 43.441 45.442 1.330 19.793 o
-15 5 9 13.965 13.189 0.902 57.231 o
-15 5 10 27.817 28.404 1.042 32.363 o
-15 5 11 2.054 2.941 0.860 115.100 o
-15 5 12 75.294 80.277 1.974 9.954 o
-15 5 13 89.783 86.304 2.067 8.657 o
-15 5 14 69.232 66.704 1.928 11.029 o
-15 5 15 168.326 172.864 3.074 3.870 o
-15 5 16 262.255 272.596 4.036 2.152 o
-15 5 17 113.382 115.384 3.250 4.941 o
-15 5 18 64.174 71.966 2.572 8.552 o
-15 5 19 29.948 32.305 1.868 17.831 o
-15 5 20 0.000 0.641 0.990 104.920 o
-15 6 1 226.759 227.623 2.515 3.241 o
-15 6 2 1.791 2.260 0.468 291.131 o
-15 6 3 284.609 302.940 3.287 2.200 o
-15 6 4 0.187 0.454 0.506 379.261 o
-15 6 5 160.605 157.739 2.143 5.028 o
-15 6 6 37.230 37.946 1.045 25.953 o
-15 6 7 47.335 49.150 1.317 18.716 o
-15 6 8 27.264 25.651 1.034 33.617 o
-15 6 9 1.242 1.801 0.694 178.816 o
-15 6 10 33.100 35.284 1.260 24.807 o
-15 6 11 82.717 83.996 1.791 10.012 o
-15 6 12 330.467 341.908 4.238 1.661 o
-15 6 13 187.322 193.128 2.973 3.592 o
-15 6 14 18.922 19.538 1.198 36.440 o
-15 6 15 25.020 25.783 1.270 29.571 o
-15 6 16 9.722 9.058 1.008 61.116 o
-15 6 17 30.280 29.381 1.491 23.076 o
-15 6 18 5.563 5.578 1.072 67.352 o
-15 6 19 0.383 0.730 0.999 100.983 o
-15 6 20 0.009 0.894 1.192 72.432 o
-15 7 1 0.778 0.314 0.508 344.902 o
-15 7 2 152.844 156.483 2.112 5.246 o
-15 7 3 153.857 155.016 2.121 5.230 o
-15 7 4 1.184 0.508 0.564 270.402 o
-15 7 5 18.866 17.333 0.805 51.761 o
-15 7 6 198.121 205.382 2.367 3.802 o
-15 7 7 7.595 8.318 0.740 93.522 o
-15 7 8 31.308 32.343 1.141 27.904 o
-15 7 9 0.006 -0.640 0.661 239.158 o
-15 7 10 3.215 2.120 0.737 139.814 o
-15 7 11 103.386 103.968 2.004 7.787 o
-15 7 12 264.525 264.322 3.562 2.335 o
-15 7 13 0.026 1.640 0.870 131.008 o
-15 7 14 90.070 93.216 2.127 8.305 o
-15 7 15 32.318 29.588 1.526 21.986 o
-15 7 16 43.265 43.423 1.519 18.183 o
-15 7 17 8.693 8.639 1.064 59.225 o
-15 7 18 0.098 0.289 0.967 110.235 o
-15 7 19 5.053 3.213 1.268 54.171 o
-15 7 20 4.958 4.396 1.299 51.440 o
-15 8 1 51.428 52.667 1.185 18.644 o
-15 8 2 31.541 32.157 1.040 29.584 o
-15 8 3 147.154 146.373 2.071 5.550 o
-15 8 4 0.134 0.024 0.632 257.097 o
-15 8 5 60.501 63.863 1.402 14.778 o
-15 8 6 30.064 27.320 0.988 32.534 o
-15 8 7 0.563 -0.517 0.645 236.083 o
-15 8 8 7.762 6.708 0.774 91.906 o
-15 8 9 4.891 5.224 0.758 111.622 o
-15 8 10 8.515 8.885 0.846 77.657 o
-15 8 11 5.594 6.555 0.862 89.275 o
-15 8 12 6.680 8.843 0.957 71.924 o
-15 8 13 0.633 3.426 0.946 103.733 o
-15 8 14 248.907 258.682 3.605 2.431 o
-15 8 15 159.581 166.606 2.681 4.413 o
-15 8 16 136.705 136.980 3.119 4.541 o
-15 8 17 22.120 24.107 1.566 25.036 o
-15 8 18 0.014 0.281 1.062 92.030 o
-15 8 19 0.663 0.640 1.140 77.553 o
-15 9 1 8.356 8.786 0.663 98.688 o
-15 9 2 125.849 124.012 1.887 6.765 o
-15 9 3 90.895 95.863 1.895 8.854 o
-15 9 4 15.603 15.752 0.891 53.432 o
-15 9 5 0.302 0.610 0.683 210.997 o
-15 9 6 159.591 159.651 2.242 4.926 o
-15 9 7 34.218 34.480 1.206 25.367 o
-15 9 8 1.156 0.812 0.677 196.221 o
-15 9 9 4.554 3.767 0.760 117.791 o
-15 9 10 0.024 -0.378 0.696 215.242 o
-15 9 11 0.042 -0.269 0.714 203.921 o
-15 9 12 172.237 174.856 2.521 4.291 o
-15 9 13 134.609 143.984 2.411 5.439 o
-15 9 14 94.859 94.193 2.106 8.121 o
-15 9 15 216.304 223.483 3.500 2.834 o
-15 9 16 13.235 14.560 1.253 40.499 o
-15 9 17 111.318 118.355 3.010 5.330 o
-15 9 18 0.427 0.828 1.073 87.683 o
-15 9 19 1.652 2.460 1.131 73.714 o
-15 10 1 109.425 115.589 1.743 7.842 o
-15 10 2 72.100 77.646 1.578 11.886 o
-15 10 3 2.377 1.871 0.731 150.741 o
-15 10 4 68.626 67.947 1.549 12.816 o
-15 10 5 109.498 111.753 1.943 7.505 o
-15 10 6 107.398 111.652 1.973 7.529 o
-15 10 7 32.471 33.173 1.150 27.116 o
-15 10 8 5.905 5.509 0.773 102.949 o
-15 10 9 42.414 42.506 1.284 20.846 o
-15 10 10 46.014 44.884 1.346 19.153 o
-15 10 11 97.089 97.302 1.876 8.548 o
-15 10 12 0.229 1.484 0.778 160.275 o
-15 10 13 192.236 191.651 2.805 3.664 o
-15 10 14 120.107 122.370 2.749 5.520 o
-15 10 15 28.966 27.759 1.603 21.950 o
-15 10 16 112.265 108.940 3.304 4.935 o
-15 10 17 4.876 4.759 1.153 62.209 o
-15 10 18 11.630 10.634 1.280 42.348 o
-15 10 19 3.335 4.354 1.179 63.098 o
-15 11 1 28.027 29.854 0.996 32.804 o
-15 11 2 111.677 113.659 1.910 7.445 o
-15 11 3 0.877 0.336 0.719 184.442 o
-15 11 4 6.268 6.799 0.798 94.641 o
-15 11 5 3.763 3.351 0.749 127.177 o
-15 11 6 29.148 29.696 1.146 29.306 o
-15 11 7 100.284 102.909 1.924 8.137 o
-15 11 8 13.661 13.738 0.888 58.090 o
-15 11 9 6.570 6.379 0.811 92.508 o
-15 11 10 40.987 42.245 1.358 20.418 o
-15 11 11 18.710 20.346 1.052 40.989 o
-15 11 12 84.894 89.591 2.002 9.023 o
-15 11 13 7.750 6.450 0.794 89.990 o
-15 11 14 21.983 22.820 1.590 24.821 o
-15 11 15 34.150 31.151 1.851 17.426 o
-15 11 16 1.505 0.363 1.143 75.308 o
-15 11 17 6.589 7.164 1.244 51.222 o
-15 11 18 1.064 1.224 1.153 74.121 o
-15 12 1 0.981 1.789 0.514 295.199 o
-15 12 2 16.216 15.843 0.818 56.054 o
-15 12 3 4.179 5.649 0.797 107.421 o
-15 12 4 62.059 61.898 1.535 13.934 o
-15 12 5 1.133 -0.235 0.697 193.336 o
-15 12 6 13.778 14.985 0.950 53.566 o
-15 12 7 31.096 34.183 1.246 25.892 o
-15 12 8 0.099 0.955 0.734 184.387 o
-15 12 9 28.615 26.743 1.097 31.233 o
-15 12 10 0.248 0.999 0.820 147.495 o
-15 12 11 2.382 2.497 0.858 114.829 o
-15 12 12 66.689 71.700 1.947 10.947 o
-15 12 13 0.002 1.709 0.845 138.506 o
-15 12 14 14.712 12.011 1.226 41.400 o
-15 12 15 2.521 0.468 1.009 90.767 o
-15 12 16 33.465 30.459 1.740 18.857 o
-15 12 17 5.543 5.238 1.238 54.229 o
-15 12 18 59.457 59.648 3.787 5.425 o
-15 13 1 36.028 37.401 1.201 24.342 o
-15 13 2 57.362 57.229 1.328 16.163 o
-15 13 3 0.920 1.230 0.701 185.117 o
-15 13 4 14.151 15.284 0.928 53.974 o
-15 13 5 0.243 0.508 0.703 201.371 o
-15 13 6 19.710 19.567 1.010 41.894 o
-15 13 7 236.955 242.008 3.114 2.789 o
-15 13 8 215.340 219.873 3.171 3.038 o
-15 13 9 50.634 52.702 1.658 15.138 o
-15 13 10 88.798 94.222 1.979 8.764 o
-15 13 11 81.818 82.567 2.086 9.110 o
-15 13 12 51.223 50.575 1.790 14.259 o
-15 13 13 18.360 18.596 1.292 34.292 o
-15 13 14 12.013 8.936 1.092 52.262 o
-15 13 15 1.048 1.376 1.020 92.912 o
-15 13 16 0.317 1.184 1.083 85.794 o
-15 13 17 101.734 115.686 3.540 4.695 o
-15 14 1 6.277 4.801 0.785 100.982 o
-15 14 2 2.831 2.114 0.739 142.619 o
-15 14 3 164.101 168.793 2.468 4.528 o
-15 14 4 1.977 1.565 0.710 164.194 o
-15 14 5 3.983 3.776 0.768 119.905 o
-15 14 6 122.175 129.628 2.363 6.006 o
-15 14 7 169.855 176.342 2.795 4.072 o
-15 14 8 115.400 126.609 2.382 6.204 o
-15 14 9 78.211 83.579 2.007 9.555 o
-15 14 10 5.625 5.567 0.921 83.374 o
-15 14 11 14.443 14.134 1.203 41.668 o
-15 14 12 93.433 91.100 2.266 7.821 o
-15 14 13 5.601 4.147 1.016 74.505 o
-15 14 14 10.457 8.570 1.273 44.654 o
-15 14 15 0.105 1.074 1.119 81.394 o
-15 14 16 8.448 6.308 1.254 48.904 o
-15 14 17 0.120 0.746 1.125 81.024 o
-15 15 1 6.761 5.353 0.834 90.769 o
-15 15 2 6.367 6.470 0.746 102.471 o
-15 15 3 38.503 42.624 1.442 20.020 o
-15 15 4 88.710 96.308 2.005 8.642 o
-15 15 5 0.032 -1.152 0.825 153.218 o
-15 15 6 8.769 9.278 1.003 63.005 o
-15 15 7 104.639 110.708 2.253 7.049 o
-15 15 8 63.883 69.267 1.889 11.530 o
-15 15 9 9.011 7.128 0.874 75.978 o
-15 15 10 21.815 20.665 1.418 28.817 o
-15 15 11 11.885 13.276 1.285 40.813 o
-15 15 12 8.636 8.977 1.205 49.983 o
-15 15 13 17.618 18.492 2.071 18.564 o
-15 15 14 0.000 0.666 0.895 127.755 o
-15 15 15 2.048 2.616 1.140 71.483 o
-15 15 16 0.452 0.842 1.116 81.160 o
-15 16 1 84.861 88.175 2.098 8.766 o
-15 16 2 19.774 20.853 1.125 37.646 o
-15 16 3 42.776 43.864 1.414 19.269 o
-15 16 4 26.325 28.145 1.255 28.785 o
-15 16 5 54.581 56.808 1.653 14.411 o
-15 16 6 55.392 56.646 1.735 13.798 o
-15 16 7 52.651 55.667 1.866 13.313 o
-15 16 8 18.067 16.744 1.154 39.493 o
-15 16 9 28.131 26.369 1.531 23.476 o
-15 16 10 0.001 -1.322 1.010 102.386 o
-15 16 11 6.636 7.821 1.197 53.756 o
-15 16 12 0.015 -1.373 0.985 107.641 o
-15 16 13 2.213 2.012 1.067 80.749 o
-15 16 14 0.657 -0.194 0.962 109.094 o
-15 16 15 10.977 6.958 1.238 46.708 o
-15 17 1 16.258 15.506 1.165 41.040 o
-15 17 2 0.464 1.000 0.905 120.817 o
-15 17 3 9.101 9.609 0.978 64.001 o
-15 17 4 2.701 3.384 0.829 116.350 o
-15 17 5 107.918 114.454 2.043 7.304 o
-15 17 6 0.011 2.332 0.811 146.323 o
-15 17 7 81.266 93.926 2.431 7.809 o
-15 17 8 6.700 5.097 1.156 58.581 o
-15 17 9 0.673 -1.274 0.998 101.599 o
-15 17 10 5.711 6.197 1.177 57.666 o
-15 17 11 23.841 24.475 1.583 24.128 o
-15 17 12 12.464 10.846 1.503 33.311 o
-15 17 13 19.253 17.229 1.340 32.812 o
-15 17 14 0.933 2.202 1.076 83.189 o
-15 17 15 0.313 0.561 1.192 72.102 o
-15 18 1 45.582 46.077 1.507 17.632 o
-15 18 2 18.014 19.312 1.234 36.022 o
-15 18 3 5.989 5.660 0.933 80.592 o
-15 18 4 0.524 2.690 0.844 130.217 o
-15 18 5 15.697 16.191 1.225 39.000 o
-15 18 6 155.153 155.537 3.419 3.826 o
-15 18 7 0.016 -0.577 0.888 132.228 o
-15 18 8 33.034 32.656 1.506 21.689 o
-15 18 9 12.674 14.558 1.241 41.448 o
-15 18 10 11.733 10.868 1.242 43.842 o
-15 18 11 44.499 43.428 1.764 15.772 o
-15 18 12 18.503 17.392 1.339 33.202 o
-15 18 13 11.709 10.447 1.481 34.558 o
-15 18 14 16.548 14.390 2.312 16.012 o
-15 19 1 24.151 25.266 1.233 30.911 o
-15 19 2 34.083 35.997 1.492 21.210 o
-15 19 3 84.500 85.894 2.292 8.246 o
-15 19 4 71.776 75.021 2.067 9.983 o
-15 19 5 7.292 6.557 0.964 72.527 o
-15 19 6 1.741 2.405 0.982 94.518 o
-15 19 7 45.978 47.475 2.016 13.427 o
-15 19 8 53.833 58.832 2.529 9.555 o
-15 19 9 2.635 3.229 0.973 90.860 o
-15 19 10 18.471 16.286 1.236 36.632 o
-15 19 11 1.434 2.056 0.960 100.569 o
-15 19 12 4.037 3.811 1.001 81.201 o
-15 19 13 1.307 1.277 1.019 92.311 o
-15 20 1 0.031 2.059 0.883 125.812 o
-15 20 2 6.833 7.735 1.136 57.801 o
-15 20 3 2.223 1.600 1.013 89.240 o
-15 20 4 15.664 15.722 1.272 37.554 o
-15 20 5 9.588 8.141 1.073 57.556 o
-15 20 6 13.600 14.655 1.621 28.559 o
-15 20 7 3.514 2.604 0.960 90.579 o
-15 20 8 3.924 5.153 1.040 74.918 o
-15 20 9 116.089 128.550 3.030 5.102 o
-15 20 10 7.612 6.642 1.028 65.899 o
-15 20 11 0.323 -0.063 0.880 132.106 o
-15 21 1 14.657 15.598 1.413 33.646 o
-15 21 2 3.632 3.817 1.048 76.572 o
-15 21 3 20.245 18.267 1.291 33.329 o
-15 21 4 6.007 4.360 1.280 51.397 o
-15 21 5 9.910 10.784 1.276 44.012 o
-15 21 6 0.013 0.182 0.888 131.699 o
-15 21 7 0.945 0.868 0.963 105.090 o
-15 21 8 0.763 0.353 0.957 108.766 o
-15 21 9 27.849 26.959 2.947 9.677 o
-15 21 10 8.618 8.187 1.746 28.484 o
-15 22 1 11.417 10.583 1.326 40.549 o
-15 22 2 6.248 5.827 1.446 41.208 o
-15 22 3 0.548 1.721 1.311 58.467 o
-15 22 4 1.391 -0.259 1.298 59.593 o
-15 22 5 1.708 1.756 1.231 63.753 o
-15 22 6 2.351 3.511 1.090 75.457 o
-15 22 7 0.444 0.352 0.908 122.194 o
-15 22 8 2.570 2.330 0.984 91.091 o
-15 23 2 11.418 11.595 1.853 24.428 o
-15 23 3 0.184 1.615 1.357 55.299 o
-15 23 4 0.891 -3.887 1.869 29.519 o
-14 0 2 318.369 320.792 5.030 1.553 o
-14 0 4 12.645 12.594 0.814 65.648 o
-14 0 6 723.709 719.870 10.720 0.394 o
-14 0 8 33.266 30.288 1.721 19.144 o
-14 0 10 0.436 1.094 0.806 150.098 o
-14 0 12 133.081 136.650 3.294 4.386 o
-14 0 14 106.579 114.031 3.130 5.272 o
-14 0 16 1.384 -0.229 1.219 67.241 o
-14 0 18 3.411 4.151 1.379 48.252 o
-14 0 20 28.151 25.777 2.776 10.660 o
-14 1 1 18.961 19.054 0.737 53.201 o
-14 1 2 1.259 1.842 0.430 361.405 o
-14 1 3 23.904 20.815 0.756 45.453 o
-14 1 4 44.642 44.755 0.917 23.754 o
-14 1 5 78.509 80.338 1.350 12.093 o
-14 1 6 36.422 39.131 1.211 23.806 o
-14 1 7 48.401 48.388 1.550 16.605 o
-14 1 8 56.232 55.099 1.344 16.397 o
-14 1 9 82.659 80.086 1.821 10.041 o
-14 1 10 1.061 0.754 0.420 426.209 o
-14 1 11 96.101 98.182 2.356 7.350 o
-14 1 12 2.146 1.783 0.691 167.656 o
-14 1 13 157.686 164.566 2.622 4.522 o
-14 1 14 196.822 196.715 2.947 3.480 o
-14 1 15 82.566 82.303 2.001 9.359 o
-14 1 16 1.428 0.255 0.866 126.847 o
-14 1 17 0.461 -0.956 0.860 137.079 o
-14 1 18 0.231 -1.312 0.877 133.763 o
-14 1 19 36.689 31.891 1.569 20.119 o
-14 1 20 53.638 46.226 2.358 10.773 o
-14 1 21 12.888 10.797 1.235 43.134 o
-14 2 1 104.828 101.451 1.388 9.211 o
-14 2 2 250.668 243.491 2.588 2.900 o
-14 2 3 2.355 2.047 0.416 312.550 o
-14 2 4 0.027 -0.157 0.385 697.092 o
-14 2 5 34.742 32.928 0.922 29.849 o
-14 2 6 46.352 45.322 1.178 20.638 o
-14 2 7 63.688 65.403 1.350 14.554 o
-14 2 8 159.634 157.705 2.170 5.021 o
-14 2 9 246.463 243.576 3.471 2.553 o
-14 2 10 11.149 11.982 1.051 53.758 o
-14 2 11 0.862 -0.153 0.596 263.248 o
-14 2 12 7.298 7.546 0.881 79.647 o
-14 2 13 146.569 148.440 2.621 4.872 o
-14 2 14 0.367 0.289 0.583 286.367 o
-14 2 15 33.708 32.598 1.462 22.125 o
-14 2 16 7.409 6.038 0.956 73.633 o
-14 2 17 6.712 4.042 0.964 77.320 o
-14 2 18 0.969 0.350 0.916 116.826 o
-14 2 19 88.043 90.298 2.714 6.882 o
-14 2 20 84.175 90.583 4.167 4.191 o
-14 2 21 12.666 12.702 1.319 39.078 o
-14 3 1 165.980 161.827 1.823 5.182 o
-14 3 2 15.252 15.393 0.636 67.917 o
-14 3 3 0.882 1.173 0.390 470.804 o
-14 3 4 3.682 2.991 0.470 222.866 o
-14 3 5 41.495 41.110 1.326 20.782 o
-14 3 6 0.081 -0.597 0.429 556.225 o
-14 3 7 151.845 148.080 2.045 5.444 o
-14 3 8 388.221 386.504 4.082 1.438 o
-14 3 9 48.066 45.176 1.428 17.971 o
-14 3 10 9.402 7.861 0.901 71.589 o
-14 3 11 18.729 19.474 1.141 38.403 o
-14 3 12 53.711 50.817 1.684 14.681 o
-14 3 13 0.178 0.312 0.683 216.232 o
-14 3 14 73.758 79.035 1.834 10.639 o
-14 3 15 5.659 2.305 0.633 143.398 o
-14 3 16 6.411 4.237 0.878 88.422 o
-14 3 17 0.110 -0.125 0.816 155.686 o
-14 3 18 4.006 3.340 0.913 94.384 o
-14 3 19 44.491 47.711 2.329 11.529 o
-14 3 20 17.311 15.768 1.928 21.035 o
-14 3 21 0.069 1.270 1.089 85.572 o
-14 4 1 1.490 0.532 0.337 530.442 o
-14 4 2 1.139 1.356 0.392 434.359 o
-14 4 3 0.650 0.485 0.428 462.929 o
-14 4 4 161.564 155.685 2.006 5.171 o
-14 4 5 130.323 130.290 1.736 6.740 o
-14 4 6 18.297 18.101 0.765 53.693 o
-14 4 7 0.113 -0.117 0.379 699.279 o
-14 4 8 13.999 13.798 0.871 58.441 o
-14 4 9 158.122 159.591 2.547 4.636 o
-14 4 10 0.998 0.947 0.745 167.227 o
-14 4 11 51.188 54.297 1.613 15.281 o
-14 4 12 5.596 4.654 0.741 112.206 o
-14 4 13 33.630 35.013 1.391 22.806 o
-14 4 14 58.805 61.282 1.776 12.942 o
-14 4 15 15.136 14.870 1.050 47.114 o
-14 4 16 12.600 13.267 1.160 45.611 o
-14 4 17 125.075 123.141 2.530 5.743 o
-14 4 18 20.210 15.818 1.309 33.529 o
-14 4 19 6.554 8.084 1.160 56.208 o
-14 4 20 3.747 2.714 1.004 83.356 o
-14 4 21 0.039 0.524 0.998 103.351 o
-14 5 1 9.565 9.987 0.589 98.964 o
-14 5 2 124.761 125.755 1.600 7.244 o
-14 5 3 231.986 223.994 2.241 3.339 o
-14 5 4 22.764 22.611 0.847 42.959 o
-14 5 5 35.517 34.978 1.120 26.081 o
-14 5 6 0.357 -0.422 0.510 377.152 o
-14 5 7 5.278 4.945 0.594 143.973 o
-14 5 8 73.993 72.124 1.396 12.757 o
-14 5 9 0.090 0.314 0.596 284.312 o
-14 5 10 68.527 69.507 1.769 11.703 o
-14 5 11 81.899 83.086 1.916 9.665 o
-14 5 12 33.588 34.420 1.311 24.034 o
-14 5 13 264.903 271.091 3.573 2.309 o
-14 5 14 30.344 28.465 1.296 26.371 o
-14 5 15 11.865 10.480 1.015 55.962 o
-14 5 16 19.018 19.926 1.129 38.397 o
-14 5 17 97.572 99.868 2.215 7.607 o
-14 5 18 7.960 9.155 1.123 55.863 o
-14 5 19 0.352 1.250 0.977 104.282 o
-14 5 20 20.300 16.598 1.247 35.033 o
-14 5 21 0.193 1.088 1.212 69.407 o
-14 6 1 165.921 168.587 1.927 5.011 o
-14 6 2 164.146 159.241 1.793 5.283 o
-14 6 3 49.561 48.242 1.048 20.679 o
-14 6 4 148.694 140.138 1.771 5.957 o
-14 6 5 3.429 3.569 0.569 182.173 o
-14 6 6 9.117 10.691 0.751 82.402 o
-14 6 7 0.289 -0.214 0.592 286.282 o
-14 6 8 162.209 169.434 2.378 4.644 o
-14 6 9 28.849 29.273 1.217 28.208 o
-14 6 10 1.782 2.793 0.769 140.540 o
-14 6 11 74.664 76.233 1.846 10.627 o
-14 6 12 25.210 27.054 1.263 29.340 o
-14 6 13 0.023 0.449 0.803 159.143 o
-14 6 14 18.455 18.660 1.161 38.232 o
-14 6 15 0.184 -1.035 0.805 158.971 o
-14 6 16 73.592 77.206 1.892 10.486 o
-14 6 17 129.384 133.663 2.500 5.557 o
-14 6 18 2.075 1.924 0.927 104.014 o
-14 6 19 7.144 5.407 1.060 65.330 o
-14 6 20 0.749 -0.328 1.064 89.395 o
-14 6 21 3.374 3.112 1.402 47.413 o
-14 7 1 4.887 3.880 0.504 179.421 o
-14 7 2 5.471 5.297 0.564 147.288 o
-14 7 3 91.264 89.695 1.525 10.101 o
-14 7 4 120.326 119.533 1.719 7.343 o
-14 7 5 24.067 23.689 0.915 39.426 o
-14 7 6 140.371 140.240 1.992 5.909 o
-14 7 7 3.524 4.059 0.714 134.694 o
-14 7 8 0.129 -0.695 0.638 252.671 o
-14 7 9 0.205 -1.105 0.641 247.869 o
-14 7 10 58.221 60.021 1.692 13.557 o
-14 7 11 21.449 21.208 1.089 37.397 o
-14 7 12 46.682 50.608 1.545 16.740 o
-14 7 13 125.240 124.912 2.310 6.072 o
-14 7 14 0.597 0.273 0.826 145.655 o
-14 7 15 0.342 -0.098 0.799 159.494 o
-14 7 16 40.235 39.133 1.491 19.478 o
-14 7 17 17.267 16.875 1.262 36.407 o
-14 7 18 1.022 0.076 0.955 108.462 o
-14 7 19 9.251 6.562 1.207 50.598 o
-14 7 20 0.006 1.140 1.208 70.261 o
-14 8 1 42.745 44.840 0.968 23.820 o
-14 8 2 7.144 8.214 0.634 110.335 o
-14 8 3 21.085 19.512 0.873 45.316 o
-14 8 4 16.110 15.383 0.802 57.393 o
-14 8 5 23.172 21.756 0.909 41.133 o
-14 8 6 227.691 223.044 2.668 3.177 o
-14 8 7 8.959 8.237 0.754 86.774 o
-14 8 8 0.327 -0.375 0.632 251.335 o
-14 8 9 5.423 6.665 0.795 99.149 o
-14 8 10 92.691 97.986 1.857 8.809 o
-14 8 11 27.022 28.864 1.212 29.182 o
-14 8 12 88.278 90.383 1.959 8.951 o
-14 8 13 72.981 73.175 1.897 10.653 o
-14 8 14 248.296 253.485 3.490 2.499 o
-14 8 15 2.430 0.042 0.843 126.067 o
-14 8 16 81.769 77.841 2.066 9.310 o
-14 8 17 54.553 53.662 1.848 13.337 o
-14 8 18 4.818 2.757 1.107 68.545 o
-14 8 19 0.957 0.598 1.086 84.325 o
-14 8 20 2.378 3.306 1.119 72.322 o
-14 9 1 6.066 5.438 0.566 140.457 o
-14 9 2 95.670 92.325 1.512 9.756 o
-14 9 3 5.815 4.084 0.691 122.087 o
-14 9 4 50.705 50.560 1.363 17.559 o
-14 9 5 291.267 294.082 3.225 2.207 o
-14 9 6 5.212 4.536 0.690 124.873 o
-14 9 7 29.480 30.745 1.076 30.239 o
-14 9 8 31.943 32.177 1.099 28.376 o
-14 9 9 0.002 -0.308 0.628 265.067 o
-14 9 10 0.026 -0.323 0.650 246.248 o
-14 9 11 39.979 42.017 1.284 21.513 o
-14 9 12 38.645 41.757 1.683 17.541 o
-14 9 13 31.672 32.247 1.340 24.551 o
-14 9 14 52.503 51.431 1.687 14.774 o
-14 9 15 30.983 32.883 1.449 23.010 o
-14 9 16 20.547 18.889 1.365 31.077 o
-14 9 17 4.533 4.311 1.216 58.029 o
-14 9 18 2.301 2.057 1.108 75.358 o
-14 9 19 3.786 2.851 1.130 68.441 o
-14 9 20 0.336 0.388 1.081 87.495 o
-14 10 1 97.306 97.781 1.432 9.687 o
-14 10 2 65.563 61.308 1.464 13.954 o
-14 10 3 6.073 4.877 0.708 114.569 o
-14 10 4 4.675 3.382 0.709 129.291 o
-14 10 5 3.207 2.962 0.723 139.717 o
-14 10 6 180.779 178.048 2.340 4.282 o
-14 10 7 52.654 51.764 1.314 17.495 o
-14 10 8 18.374 17.961 0.923 47.216 o
-14 10 9 34.632 35.196 1.167 25.672 o
-14 10 10 184.041 190.402 2.546 3.974 o
-14 10 11 11.336 10.941 0.871 66.130 o
-14 10 12 79.073 80.769 1.988 9.654 o
-14 10 13 35.115 35.336 1.506 20.860 o
-14 10 14 42.049 40.504 1.581 18.065 o
-14 10 15 70.407 74.638 2.199 9.561 o
-14 10 16 9.015 10.400 1.349 41.572 o
-14 10 17 2.013 2.153 1.204 65.418 o
-14 10 18 6.518 6.327 1.207 54.305 o
-14 10 19 0.836 0.295 1.092 84.272 o
-14 10 20 7.164 4.084 2.532 15.228 o
-14 11 1 107.514 105.758 1.585 8.503 o
-14 11 2 53.224 52.812 1.396 16.685 o
-14 11 3 9.758 10.919 0.810 74.716 o
-14 11 4 13.956 14.784 0.872 57.666 o
-14 11 5 3.169 3.171 0.721 139.643 o
-14 11 6 12.688 12.879 0.875 61.267 o
-14 11 7 6.789 7.404 0.742 98.801 o
-14 11 8 4.334 4.813 0.726 122.682 o
-14 11 9 11.182 10.569 0.830 69.984 o
-14 11 10 25.284 26.376 1.067 33.818 o
-14 11 11 632.370 656.823 6.285 0.642 o
-14 11 12 41.548 45.579 1.361 19.887 o
-14 11 13 3.077 3.934 0.693 144.654 o
-14 11 14 3.219 1.767 0.826 118.810 o
-14 11 15 17.696 16.421 1.313 34.711 o
-14 11 16 63.104 67.746 2.390 9.404 o
-14 11 17 10.422 13.265 1.475 34.689 o
-14 11 18 14.406 16.054 1.470 31.950 o
-14 11 19 3.721 4.534 1.171 62.968 o
-14 12 1 32.823 32.297 0.948 30.514 o
-14 12 2 1.086 1.644 0.695 181.804 o
-14 12 3 6.194 7.615 0.765 97.722 o
-14 12 4 0.348 0.156 0.657 231.116 o
-14 12 5 7.907 7.707 0.778 88.879 o
-14 12 6 14.399 11.953 0.868 59.484 o
-14 12 7 3.520 2.947 0.706 141.508 o
-14 12 8 50.705 52.325 1.368 17.365 o
-14 12 9 13.260 11.542 0.842 63.588 o
-14 12 10 85.710 89.300 1.749 9.788 o
-14 12 11 3.900 5.065 0.849 101.406 o
-14 12 12 3.817 4.973 0.883 96.510 o
-14 12 13 1.771 1.558 0.823 130.818 o
-14 12 14 17.254 17.155 1.313 34.744 o
-14 12 15 0.619 -0.443 0.974 106.711 o
-14 12 16 1.513 0.294 1.099 81.206 o
-14 12 17 248.301 271.075 6.414 1.456 o
-14 12 18 0.044 0.703 1.135 79.879 o
-14 12 19 0.494 1.908 1.200 69.247 o
-14 13 1 10.403 8.271 0.647 92.720 o
-14 13 2 24.898 23.789 0.983 36.970 o
-14 13 3 39.242 41.674 1.226 22.435 o
-14 13 4 0.137 -0.310 0.643 248.731 o
-14 13 5 27.756 30.246 1.095 30.829 o
-14 13 6 4.425 4.115 0.745 120.672 o
-14 13 7 13.327 13.718 0.898 58.059 o
-14 13 8 51.191 51.155 1.413 17.027 o
-14 13 9 27.348 25.368 1.149 31.133 o
-14 13 10 6.055 7.363 0.906 80.887 o
-14 13 11 26.686 28.832 1.425 25.332 o
-14 13 12 1.612 1.371 0.949 103.302 o
-14 13 13 0.149 -2.129 0.893 129.875 o
-14 13 14 2.077 0.091 0.930 108.022 o
-14 13 15 10.505 7.125 1.262 45.865 o
-14 13 16 23.230 23.821 1.608 23.968 o
-14 13 17 1.398 2.103 1.094 79.531 o
-14 13 18 26.693 25.547 2.222 15.043 o
-14 14 1 0.005 -0.288 0.535 363.884 o
-14 14 2 20.647 19.655 1.109 37.941 o
-14 14 3 1.170 1.305 0.669 195.546 o
-14 14 4 42.657 42.506 1.231 21.355 o
-14 14 5 2.456 2.890 0.694 156.359 o
-14 14 6 0.256 -0.284 0.786 165.610 o
-14 14 7 2.891 2.538 0.829 117.903 o
-14 14 8 95.409 101.493 2.078 8.006 o
-14 14 9 22.195 23.296 1.127 35.136 o
-14 14 10 31.663 33.763 1.495 22.045 o
-14 14 11 28.559 31.329 1.455 23.855 o
-14 14 12 90.691 89.357 2.215 8.117 o
-14 14 13 34.725 34.415 1.577 20.174 o
-14 14 14 7.560 8.407 1.060 61.698 o
-14 14 15 8.567 6.761 1.162 54.151 o
-14 14 16 14.359 17.003 1.440 32.605 o
-14 14 17 19.679 20.234 1.729 23.324 o
-14 14 18 3.547 3.495 1.183 63.160 o
-14 15 1 14.568 14.423 0.866 57.269 o
-14 15 2 12.746 13.941 0.858 61.265 o
-14 15 3 13.548 14.372 0.857 59.524 o
-14 15 4 13.396 13.905 0.997 52.395 o
-14 15 5 79.306 86.487 2.013 9.385 o
-14 15 6 21.824 23.434 1.145 34.855 o
-14 15 7 0.120 0.988 0.809 152.764 o
-14 15 8 78.321 80.691 1.917 9.959 o
-14 15 9 7.504 7.363 0.883 79.112 o
-14 15 10 222.640 231.385 3.550 2.729 o
-14 15 11 113.510 113.894 2.822 5.648 o
-14 15 12 0.828 -0.112 0.941 112.855 o
-14 15 13 27.511 26.921 1.404 25.747 o
-14 15 14 6.677 7.191 1.261 50.066 o
-14 15 15 0.711 0.490 0.940 112.477 o
-14 15 16 1.303 1.935 1.114 77.358 o
-14 15 17 0.056 1.708 1.144 77.227 o
-14 16 1 70.495 74.398 1.944 10.591 o
-14 16 2 19.672 22.263 1.123 37.278 o
-14 16 3 39.236 39.080 1.252 22.474 o
-14 16 4 77.558 80.249 1.813 10.409 o
-14 16 5 3.837 4.553 0.862 100.713 o
-14 16 6 58.322 58.734 1.628 14.008 o
-14 16 7 1.054 1.038 0.840 133.664 o
-14 16 8 36.797 37.517 1.659 18.492 o
-14 16 9 1.052 1.881 0.766 153.289 o
-14 16 10 6.354 4.812 1.101 63.895 o
-14 16 11 1.078 2.589 1.021 90.386 o
-14 16 12 10.764 10.131 1.124 51.291 o
-14 16 13 4.941 4.843 1.016 75.339 o
-14 16 14 7.126 4.599 1.143 59.323 o
-14 16 15 1.343 0.558 1.087 83.012 o
-14 16 16 0.521 1.648 1.037 91.611 o
-14 16 17 23.267 25.406 4.952 3.965 o
-14 17 1 2.850 3.884 0.920 97.133 o
-14 17 2 7.969 7.313 0.888 77.284 o
-14 17 3 113.302 117.980 2.093 6.940 o
-14 17 4 70.493 75.601 1.962 10.473 o
-14 17 5 82.482 86.454 1.795 9.934 o
-14 17 6 0.006 0.984 0.694 206.485 o
-14 17 7 23.186 22.210 1.399 28.365 o
-14 17 8 39.304 39.595 1.685 17.589 o
-14 17 9 3.006 3.474 1.073 75.789 o
-14 17 10 5.349 3.251 1.075 70.010 o
-14 17 11 0.006 1.656 1.052 91.022 o
-14 17 12 1.363 0.142 1.019 94.408 o
-14 17 13 0.895 1.177 0.872 125.565 o
-14 17 14 12.915 11.985 1.404 36.040 o
-14 17 15 0.077 0.860 1.170 74.996 o
-14 17 16 0.002 -0.443 1.000 104.448 o
-14 18 1 19.191 19.207 1.109 39.171 o
-14 18 2 0.240 0.416 0.791 161.255 o
-14 18 3 28.387 30.085 1.385 25.251 o
-14 18 4 26.062 26.738 1.160 31.200 o
-14 18 5 0.711 0.747 0.808 148.316 o
-14 18 6 6.257 5.615 0.808 95.793 o
-14 18 7 27.247 26.588 1.363 26.639 o
-14 18 8 37.893 38.870 1.562 19.217 o
-14 18 9 2.409 1.861 0.992 91.287 o
-14 18 10 2.649 2.457 1.034 83.242 o
-14 18 11 17.657 20.419 1.592 26.638 o
-14 18 12 5.689 4.276 1.050 70.608 o
-14 18 13 2.216 1.912 1.129 73.256 o
-14 18 14 0.111 1.429 0.995 101.477 o
-14 18 15 17.011 15.487 1.380 33.361 o
-14 19 1 54.747 57.225 1.776 13.578 o
-14 19 2 58.636 67.755 2.063 11.155 o
-14 19 3 0.749 2.721 0.591 231.908 o
-14 19 4 5.454 4.196 0.754 112.166 o
-14 19 5 0.491 0.700 0.792 156.641 o
-14 19 6 2.874 4.649 1.010 82.252 o
-14 19 7 28.422 29.524 1.416 24.807 o
-14 19 8 0.423 0.423 0.941 113.951 o
-14 19 9 59.209 63.541 1.949 11.856 o
-14 19 10 35.867 35.418 2.092 14.582 o
-14 19 11 1.097 1.477 0.954 104.700 o
-14 19 12 4.728 4.109 0.993 79.605 o
-14 19 13 5.428 6.568 1.117 62.592 o
-14 19 14 3.203 3.753 1.089 73.026 o
-14 20 1 1.443 2.507 0.787 139.540 o
-14 20 2 128.615 134.573 2.716 5.250 o
-14 20 3 12.652 13.015 1.160 45.689 o
-14 20 4 11.391 10.558 1.000 57.545 o
-14 20 5 22.944 20.241 1.279 31.682 o
-14 20 6 1.595 2.387 0.954 100.030 o
-14 20 7 1.632 1.059 0.954 103.140 o
-14 20 8 1.744 1.868 0.987 94.750 o
-14 20 9 0.405 1.275 0.915 117.790 o
-14 20 10 11.439 12.377 1.128 48.911 o
-14 20 11 6.141 5.429 1.117 62.328 o
-14 20 12 7.247 5.954 1.019 68.172 o
-14 20 13 6.636 5.459 1.516 37.987 o
-14 21 1 45.385 45.624 1.889 14.517 o
-14 21 2 0.195 1.388 0.905 121.310 o
-14 21 3 48.383 46.297 1.727 15.343 o
-14 21 4 1.342 1.252 0.942 106.468 o
-14 21 5 4.005 2.476 0.924 94.444 o
-14 21 6 1.496 0.372 0.862 126.942 o
-14 21 7 0.193 0.862 0.928 117.168 o
-14 21 8 22.864 21.288 1.537 25.802 o
-14 21 9 24.412 20.549 1.933 19.049 o
-14 21 10 1.029 0.351 0.917 116.368 o
-14 21 11 0.001 0.170 0.931 119.822 o
-14 21 12 0.004 0.838 1.038 95.104 o
-14 22 1 1.803 1.477 1.112 76.946 o
-14 22 2 0.226 -1.999 0.988 105.756 o
-14 22 3 21.903 18.385 1.641 24.570 o
-14 22 4 1.085 0.953 1.181 71.097 o
-14 22 5 5.230 4.205 0.950 83.208 o
-14 22 6 2.027 1.311 0.932 104.791 o
-14 22 7 5.423 2.206 0.953 85.437 o
-14 22 8 5.839 5.727 1.068 66.917 o
-14 22 9 23.428 23.466 1.560 24.830 o
-14 22 10 0.387 -1.093 0.951 113.161 o
-14 23 1 0.635 0.494 1.255 64.571 o
-14 23 2 4.875 2.901 1.348 49.223 o
-14 23 3 54.280 53.736 2.347 10.536 o
-14 23 4 49.170 53.797 3.647 6.003 o
-14 23 5 0.767 0.571 1.201 69.955 o
-14 23 6 3.176 3.792 1.015 81.990 o
-14 23 7 1.802 1.553 0.997 93.447 o
-14 23 8 34.590 33.629 3.438 7.211 o
-14 24 1 3.462 3.858 1.550 39.255 o
-14 24 2 1.547 1.006 1.359 53.729 o
-14 24 3 0.501 0.785 1.333 57.387 o
-14 24 4 34.730 36.303 2.036 15.159 o
-14 24 5 21.125 20.552 2.063 17.915 o
-13 0 2 0.715 1.032 0.547 291.979 o
-13 0 4 70.828 70.773 1.458 12.874 o
-13 0 6 116.345 111.355 2.060 7.013 o
-13 0 8 24.368 27.898 1.348 27.784 o
-13 0 10 0.830 0.198 0.717 187.197 o
-13 0 12 1.168 1.463 0.724 169.958 o
-13 0 14 48.447 52.296 2.238 11.583 o
-13 0 16 141.497 137.661 3.491 4.035 o
-13 0 18 7.257 5.386 1.390 43.274 o
-13 0 20 25.596 27.357 3.936 5.971 o
-13 0 22 196.466 219.377 11.232 0.703 o
-13 1 1 4.042 3.827 0.423 224.722 o
-13 1 2 4.494 4.840 0.447 196.513 o
-13 1 3 3.148 3.044 0.361 295.054 o
-13 1 4 1.290 1.669 0.368 441.989 o
-13 1 5 153.016 148.544 1.687 5.812 o
-13 1 6 4.223 3.554 0.359 250.844 o
-13 1 7 25.782 25.759 0.870 38.438 o
-13 1 8 59.815 58.924 1.433 15.010 o
-13 1 9 31.749 31.663 1.019 29.956 o
-13 1 10 51.515 49.045 1.177 19.066 o
-13 1 11 17.237 17.670 0.889 50.127 o
-13 1 12 9.641 9.991 0.802 77.064 o
-13 1 13 36.619 37.317 1.209 24.060 o
-13 1 14 2.040 1.173 0.679 178.234 o
-13 1 15 192.073 195.386 2.935 3.551 o
-13 1 16 26.302 25.421 1.250 29.494 o
-13 1 17 25.461 24.320 1.280 29.487 o
-13 1 18 4.597 4.148 0.951 85.216 o
-13 1 19 6.125 6.162 1.076 65.225 o
-13 1 20 0.376 2.253 1.110 80.032 o
-13 1 21 23.553 24.412 1.691 22.398 o
-13 1 22 5.029 5.115 1.108 65.564 o
-13 2 1 20.351 19.773 0.617 55.218 o
-13 2 2 20.403 20.752 0.641 53.532 o
-13 2 3 3.254 2.144 0.431 266.161 o
-13 2 4 30.354 29.791 0.721 36.792 o
-13 2 5 11.181 9.695 0.492 102.003 o
-13 2 6 13.545 13.572 0.588 77.629 o
-13 2 7 39.082 37.938 1.336 21.658 o
-13 2 8 51.650 50.928 1.344 17.515 o
-13 2 9 678.520 678.654 7.183 0.559 o
-13 2 10 203.004 200.046 2.698 3.556 o
-13 2 11 124.877 126.923 1.992 6.576 o
-13 2 12 82.912 82.435 1.640 10.579 o
-13 2 13 3.905 5.578 0.760 116.164 o
-13 2 14 0.076 -0.314 0.679 224.518 o
-13 2 15 109.781 111.463 2.194 6.978 o
-13 2 16 29.391 30.256 1.347 25.517 o
-13 2 17 21.089 21.924 1.226 33.581 o
-13 2 18 74.888 72.787 1.961 10.275 o
-13 2 19 6.029 6.201 1.068 66.083 o
-13 2 20 0.650 -0.093 1.027 96.213 o
-13 2 21 10.073 8.355 1.187 49.662 o
-13 2 22 34.027 33.050 2.288 13.304 o
-13 3 1 106.619 103.418 1.232 9.380 o
-13 3 2 3.717 3.097 0.434 236.949 o
-13 3 3 134.706 132.411 1.625 6.711 o
-13 3 4 2.974 2.824 0.457 249.511 o
-13 3 5 12.880 13.071 0.528 84.822 o
-13 3 6 8.303 9.081 0.558 111.708 o
-13 3 7 5.729 6.820 0.546 141.370 o
-13 3 8 189.588 186.320 2.816 3.722 o
-13 3 9 37.718 39.401 1.351 21.635 o
-13 3 10 231.609 233.703 3.192 2.829 o
-13 3 11 40.209 41.503 1.301 21.334 o
-13 3 12 1.919 2.506 0.696 164.381 o
-13 3 13 27.784 26.362 1.088 31.951 o
-13 3 14 98.403 98.278 1.869 8.478 o
-13 3 15 0.604 -0.197 0.725 188.238 o
-13 3 16 0.071 -1.771 0.709 206.532 o
-13 3 17 13.754 13.794 1.075 48.114 o
-13 3 18 6.835 5.640 0.940 77.409 o
-13 3 19 153.776 155.250 3.148 4.114 o
-13 3 20 16.296 18.614 1.422 31.734 o
-13 3 21 0.438 1.255 0.999 99.652 o
-13 3 22 0.805 1.398 1.047 89.392 o
-13 4 1 27.572 25.928 0.682 41.352 o
-13 4 2 0.756 1.283 0.404 455.154 o
-13 4 3 0.980 0.390 0.422 446.424 o
-13 4 4 52.748 52.563 0.976 19.988 o
-13 4 5 15.507 14.514 0.671 66.362 o
-13 4 6 22.764 23.634 0.745 45.480 o
-13 4 7 16.963 16.578 0.681 60.884 o
-13 4 8 198.149 192.088 2.612 3.723 o
-13 4 9 13.332 15.078 0.954 53.935 o
-13 4 10 14.794 15.088 0.986 50.352 o
-13 4 11 12.123 12.802 0.943 58.103 o
-13 4 12 15.477 15.153 0.946 51.384 o
-13 4 13 12.791 13.112 1.153 45.844 o
-13 4 14 0.001 -1.382 0.676 228.692 o
-13 4 15 45.846 45.902 1.413 18.460 o
-13 4 16 13.625 13.127 0.984 53.267 o
-13 4 17 4.088 2.786 0.828 110.051 o
-13 4 18 106.556 106.478 2.428 6.685 o
-13 4 19 18.074 18.343 1.287 34.675 o
-13 4 20 0.265 0.372 0.953 112.389 o
-13 4 21 0.088 -0.773 0.975 109.350 o
-13 4 22 0.061 0.806 1.027 96.976 o
-13 5 1 2.600 2.292 0.407 303.074 o
-13 5 2 123.022 118.264 1.435 7.744 o
-13 5 3 142.751 138.561 1.594 6.378 o
-13 5 4 57.788 57.213 1.022 18.101 o
-13 5 5 35.910 31.801 0.957 29.022 o
-13 5 6 117.172 114.525 1.762 7.496 o
-13 5 7 25.927 24.788 0.885 38.333 o
-13 5 8 169.269 171.903 2.562 4.326 o
-13 5 9 238.584 242.431 3.247 2.714 o
-13 5 10 42.014 42.776 1.327 20.451 o
-13 5 11 17.330 17.432 1.044 43.836 o
-13 5 12 1.775 1.118 0.660 191.092 o
-13 5 13 10.855 10.049 0.947 62.489 o
-13 5 14 14.522 14.344 0.994 50.774 o
-13 5 15 1.673 0.272 0.688 186.588 o
-13 5 16 12.459 11.462 1.005 54.922 o
-13 5 17 4.464 3.512 0.807 109.939 o
-13 5 18 0.043 -0.748 0.724 198.219 o
-13 5 19 34.583 32.291 1.559 20.671 o
-13 5 20 18.273 16.759 1.359 32.939 o
-13 5 21 0.801 0.699 0.995 99.923 o
-13 6 1 205.202 203.204 1.928 3.990 o
-13 6 2 187.761 184.884 2.087 4.308 o
-13 6 3 242.939 237.498 2.405 3.078 o
-13 6 4 131.214 127.281 1.642 6.904 o
-13 6 5 13.523 12.264 0.746 68.627 o
-13 6 6 52.518 49.123 1.240 18.341 o
-13 6 7 152.673 150.849 2.126 5.299 o
-13 6 8 5.255 5.424 0.717 116.410 o
-13 6 9 37.790 38.468 1.321 22.115 o
-13 6 10 245.857 245.846 3.157 2.686 o
-13 6 11 8.589 9.801 0.865 74.414 o
-13 6 12 16.493 18.120 1.083 42.791 o
-13 6 13 0.157 1.130 0.689 205.311 o
-13 6 14 0.129 -0.216 0.657 238.405 o
-13 6 15 20.508 22.534 1.165 35.419 o
-13 6 16 7.361 7.057 0.892 79.008 o
-13 6 17 2.063 1.111 0.694 172.192 o
-13 6 18 28.449 27.091 1.321 26.879 o
-13 6 19 0.352 0.199 0.896 126.783 o
-13 6 20 0.267 1.292 0.888 125.638 o
-13 6 21 32.995 35.469 1.878 16.985 o
-13 7 1 5.219 3.656 0.493 179.661 o
-13 7 2 16.377 16.826 0.679 61.871 o
-13 7 3 6.065 5.251 0.531 149.124 o
-13 7 4 118.721 115.424 1.689 7.548 o
-13 7 5 3.749 3.512 0.595 169.109 o
-13 7 6 0.007 -0.223 0.585 305.089 o
-13 7 7 133.786 131.988 1.993 6.215 o
-13 7 8 66.395 62.866 1.251 14.900 o
-13 7 9 10.709 10.651 0.847 69.667 o
-13 7 10 82.112 80.148 1.643 10.710 o
-13 7 11 26.778 25.453 1.068 33.210 o
-13 7 12 2.636 2.555 0.655 169.441 o
-13 7 13 1.410 1.492 0.725 166.062 o
-13 7 14 29.949 27.704 1.233 27.771 o
-13 7 15 1.923 2.042 0.777 140.186 o
-13 7 16 1.865 1.892 0.733 155.678 o
-13 7 17 2.101 1.674 0.854 120.054 o
-13 7 18 45.324 44.243 1.705 16.095 o
-13 7 19 8.999 6.135 0.999 65.972 o
-13 7 20 4.351 2.902 1.276 54.784 o
-13 7 21 1.475 2.084 1.270 60.256 o
-13 8 1 58.228 57.117 1.055 17.813 o
-13 8 2 65.146 64.248 1.213 15.180 o
-13 8 3 23.181 23.187 0.764 44.741 o
-13 8 4 93.168 89.624 1.545 9.917 o
-13 8 5 10.381 11.530 0.730 79.091 o
-13 8 6 558.672 555.993 5.257 0.828 o
-13 8 7 71.347 68.397 1.400 13.215 o
-13 8 8 48.801 47.078 1.296 18.817 o
-13 8 9 0.136 -0.022 0.554 333.162 o
-13 8 10 6.064 4.152 0.611 136.482 o
-13 8 11 13.522 13.207 0.896 58.312 o
-13 8 12 0.186 0.611 0.621 255.551 o
-13 8 13 39.254 39.857 1.403 20.602 o
-13 8 14 34.032 34.509 1.332 23.588 o
-13 8 15 3.539 1.345 0.775 130.158 o
-13 8 16 0.382 0.592 0.750 175.610 o
-13 8 17 5.639 4.871 0.860 92.617 o
-13 8 18 35.176 35.242 1.708 18.469 o
-13 8 19 0.020 -0.580 1.055 93.764 o
-13 8 20 0.038 0.733 1.082 87.713 o
-13 8 21 0.561 0.050 1.113 82.400 o
-13 9 1 14.886 15.117 0.719 64.308 o
-13 9 2 13.269 12.747 0.699 71.914 o
-13 9 3 138.906 140.330 2.097 5.807 o
-13 9 4 1.974 1.321 0.568 233.278 o
-13 9 5 473.293 477.783 4.621 1.069 o
-13 9 6 54.050 55.282 1.275 17.233 o
-13 9 7 205.037 204.108 2.503 3.632 o
-13 9 8 72.742 70.906 1.462 12.656 o
-13 9 9 9.557 9.386 0.774 80.790 o
-13 9 10 20.003 20.969 1.042 40.021 o
-13 9 11 20.316 19.945 1.012 41.162 o
-13 9 12 3.516 2.757 0.647 159.949 o
-13 9 13 87.710 88.413 1.839 9.408 o
-13 9 14 72.325 71.233 1.783 11.255 o
-13 9 15 10.424 9.498 1.073 55.229 o
-13 9 16 0.137 -2.070 0.777 171.309 o
-13 9 17 15.918 14.426 1.415 33.209 o
-13 9 18 2.091 3.445 1.203 64.060 o
-13 9 19 2.154 2.370 1.130 72.755 o
-13 9 20 2.030 2.838 1.111 74.596 o
-13 9 21 0.139 0.434 1.333 58.175 o
-13 10 1 47.010 45.864 1.112 21.032 o
-13 10 2 51.620 50.713 1.164 18.974 o
-13 10 3 169.244 174.426 2.243 4.596 o
-13 10 4 8.254 7.955 0.684 98.517 o
-13 10 5 1.516 1.978 0.597 219.383 o
-13 10 6 119.301 118.368 1.917 7.048 o
-13 10 7 87.118 88.605 1.592 10.220 o
-13 10 8 0.097 -0.151 0.511 393.501 o
-13 10 9 15.559 16.892 0.892 52.690 o
-13 10 10 9.614 9.139 0.789 79.558 o
-13 10 11 25.051 25.278 1.037 35.008 o
-13 10 12 70.162 73.252 1.581 12.254 o
-13 10 13 25.456 24.735 1.052 34.558 o
-13 10 14 1.226 1.342 0.699 180.590 o
-13 10 15 0.009 -1.534 0.833 150.411 o
-13 10 16 11.742 11.457 1.340 39.394 o
-13 10 17 13.770 14.567 1.413 34.431 o
-13 10 18 23.227 19.692 1.537 25.951 o
-13 10 19 1.751 0.992 1.180 69.661 o
-13 10 20 0.032 0.404 1.077 89.105 o
-13 11 1 147.323 147.488 1.933 5.698 o
-13 11 2 51.899 50.295 1.169 18.924 o
-13 11 3 16.385 16.341 0.835 54.622 o
-13 11 4 24.796 24.794 0.954 37.416 o
-13 11 5 37.996 36.282 1.052 25.885 o
-13 11 6 194.817 193.605 2.418 3.893 o
-13 11 7 54.331 55.128 1.397 16.322 o
-13 11 8 17.710 18.103 0.886 49.381 o
-13 11 9 115.390 115.847 1.866 7.341 o
-13 11 10 2.126 2.538 0.594 202.651 o
-13 11 11 15.332 14.450 0.911 53.764 o
-13 11 12 0.893 0.331 0.593 260.061 o
-13 11 13 62.056 60.642 1.841 12.301 o
-13 11 14 2.307 1.608 0.711 159.672 o
-13 11 15 26.876 26.500 1.636 22.148 o
-13 11 16 0.210 1.212 1.114 81.563 o
-13 11 17 0.004 1.008 1.162 75.999 o
-13 11 18 10.940 11.386 1.408 37.376 o
-13 11 19 0.205 -0.188 1.120 82.536 o
-13 11 20 1.240 1.373 1.194 68.767 o
-13 12 1 468.870 473.563 4.442 1.099 o
-13 12 2 245.397 249.100 2.728 2.862 o
-13 12 3 58.116 58.704 1.362 15.712 o
-13 12 4 65.307 64.537 1.415 14.054 o
-13 12 5 49.217 52.252 1.312 18.093 o
-13 12 6 76.815 80.328 1.482 11.742 o
-13 12 7 118.917 118.911 1.858 7.161 o
-13 12 8 163.297 168.644 2.280 4.727 o
-13 12 9 28.576 29.102 1.047 31.658 o
-13 12 10 123.819 124.373 1.961 6.705 o
-13 12 11 0.273 0.362 0.627 252.123 o
-13 12 12 107.463 112.553 2.328 6.765 o
-13 12 13 10.594 9.476 0.883 68.368 o
-13 12 14 12.274 12.388 1.225 43.400 o
-13 12 15 2.376 0.669 0.748 151.676 o
-13 12 16 0.309 1.433 1.158 75.190 o
-13 12 17 21.101 20.488 1.578 25.717 o
-13 12 18 0.406 0.679 1.130 79.603 o
-13 12 19 1.903 1.912 1.182 68.126 o
-13 13 1 0.833 2.159 0.594 235.544 o
-13 13 2 0.666 0.353 0.590 269.398 o
-13 13 3 84.103 86.170 1.588 10.535 o
-13 13 4 1.808 1.266 0.768 147.991 o
-13 13 5 2.740 2.186 0.557 211.638 o
-13 13 6 40.191 39.275 1.189 22.947 o
-13 13 7 33.390 32.007 1.054 28.541 o
-13 13 8 0.496 1.494 0.539 298.338 o
-13 13 9 16.049 16.316 0.981 48.365 o
-13 13 10 34.402 34.394 1.240 24.816 o
-13 13 11 5.582 4.572 0.539 156.156 o
-13 13 12 0.228 0.637 0.747 178.988 o
-13 13 13 41.362 44.631 2.047 13.832 o
-13 13 14 0.153 -0.808 1.030 97.780 o
-13 13 15 3.045 3.011 0.924 97.401 o
-13 13 16 4.420 4.611 1.233 56.645 o
-13 13 17 17.838 17.075 1.505 29.222 o
-13 13 18 0.144 0.602 1.131 80.340 o
-13 13 19 21.990 20.092 1.560 25.849 o
-13 14 1 31.171 31.882 1.000 30.523 o
-13 14 2 101.694 105.967 1.769 8.370 o
-13 14 3 57.119 57.438 1.384 15.809 o
-13 14 4 10.175 9.782 0.760 79.615 o
-13 14 5 24.592 23.551 0.984 37.244 o
-13 14 6 0.806 0.445 0.559 289.111 o
-13 14 7 0.473 0.379 0.656 225.941 o
-13 14 8 1.139 0.478 0.607 240.361 o
-13 14 9 6.596 5.537 0.815 93.581 o
-13 14 10 8.496 8.664 1.021 62.740 o
-13 14 11 51.514 53.739 1.751 14.306 o
-13 14 12 7.560 5.176 0.847 86.479 o
-13 14 13 64.631 67.014 1.956 11.243 o
-13 14 14 8.467 7.895 0.906 73.430 o
-13 14 15 0.484 1.058 0.892 123.695 o
-13 14 16 2.629 2.551 1.228 61.598 o
-13 14 17 0.684 1.360 1.107 80.896 o
-13 14 18 38.563 37.636 2.105 14.059 o
-13 14 19 0.069 -1.616 2.327 19.274 o
-13 15 1 29.467 28.173 0.935 33.699 o
-13 15 2 58.783 59.140 1.378 15.481 o
-13 15 3 80.570 81.480 1.839 10.067 o
-13 15 4 30.936 32.336 1.140 28.073 o
-13 15 5 65.541 69.716 1.668 12.445 o
-13 15 6 0.012 -0.582 0.623 268.839 o
-13 15 7 13.553 13.664 0.985 52.977 o
-13 15 8 4.141 4.670 0.712 127.634 o
-13 15 9 0.780 0.376 0.638 230.485 o
-13 15 10 14.184 14.440 1.148 44.033 o
-13 15 11 2.413 0.141 0.778 144.160 o
-13 15 12 87.859 86.684 2.147 8.505 o
-13 15 13 12.196 14.513 1.183 44.339 o
-13 15 14 46.507 44.915 2.451 10.791 o
-13 15 15 2.143 1.031 0.873 117.588 o
-13 15 16 4.675 6.060 1.205 57.289 o
-13 15 17 0.092 -0.254 1.095 86.814 o
-13 15 18 7.778 7.343 1.229 50.569 o
-13 16 1 5.534 4.593 0.750 111.205 o
-13 16 2 58.849 60.607 1.520 14.490 o
-13 16 3 25.712 27.684 1.072 33.092 o
-13 16 4 2.138 2.954 0.800 128.485 o
-13 16 5 96.957 106.907 2.001 8.008 o
-13 16 6 103.251 106.101 2.010 7.732 o
-13 16 7 17.576 19.241 1.048 42.615 o
-13 16 8 2.086 2.348 0.567 219.121 o
-13 16 9 5.868 3.775 0.693 122.338 o
-13 16 10 13.509 13.086 1.214 42.465 o
-13 16 11 2.525 2.838 0.853 113.953 o
-13 16 12 10.360 8.161 0.977 62.989 o
-13 16 13 115.402 121.016 2.649 5.815 o
-13 16 14 27.505 29.055 2.273 14.283 o
-13 16 15 16.355 15.112 2.160 17.852 o
-13 16 16 13.916 13.665 1.453 33.343 o
-13 16 17 0.935 0.952 1.012 95.749 o
-13 17 1 2.346 2.994 0.776 132.955 o
-13 17 2 8.346 8.796 0.862 76.747 o
-13 17 3 12.083 13.580 0.945 57.460 o
-13 17 4 19.758 22.565 1.040 39.624 o
-13 17 5 28.935 28.450 1.121 30.170 o
-13 17 6 136.646 141.096 2.297 5.582 o
-13 17 7 35.574 35.879 1.535 20.336 o
-13 17 8 0.142 -0.085 0.677 224.500 o
-13 17 9 0.372 -0.067 0.822 150.431 o
-13 17 10 6.488 4.366 0.898 85.276 o
-13 17 11 0.239 0.430 0.803 156.597 o
-13 17 12 17.365 18.209 1.260 35.986 o
-13 17 13 43.450 42.619 1.531 18.109 o
-13 17 14 0.009 0.443 0.880 132.968 o
-13 17 15 36.602 38.935 2.027 14.853 o
-13 17 16 40.328 43.031 2.418 11.476 o
-13 17 17 1.654 2.401 1.204 65.894 o
-13 18 1 10.149 11.911 0.862 68.289 o
-13 18 2 6.309 5.244 0.814 95.595 o
-13 18 3 0.215 0.148 0.727 192.472 o
-13 18 4 3.588 2.751 0.697 144.276 o
-13 18 5 25.935 25.537 1.155 31.686 o
-13 18 6 71.773 77.034 2.007 10.156 o
-13 18 7 2.436 2.945 0.609 187.369 o
-13 18 8 2.524 1.908 0.820 124.463 o
-13 18 9 1.214 1.630 0.806 139.840 o
-13 18 10 6.517 4.768 0.897 84.607 o
-13 18 11 18.761 17.663 1.252 35.502 o
-13 18 12 0.043 -0.406 0.772 174.732 o
-13 18 13 7.450 5.892 0.979 71.481 o
-13 18 14 10.639 9.827 1.252 44.886 o
-13 18 15 26.221 26.116 1.760 20.507 o
-13 18 16 33.365 34.069 1.949 16.314 o
-13 19 1 2.082 2.234 0.736 150.452 o
-13 19 2 27.238 25.461 1.313 27.811 o
-13 19 3 7.302 6.133 0.662 111.237 o
-13 19 4 0.025 -0.480 0.791 166.424 o
-13 19 5 31.012 29.867 1.396 24.256 o
-13 19 6 1.873 1.403 0.658 188.012 o
-13 19 7 13.411 13.855 1.097 47.389 o
-13 19 8 52.457 51.372 1.739 14.419 o
-13 19 9 4.754 3.332 0.854 100.593 o
-13 19 10 0.221 0.033 0.812 155.556 o
-13 19 11 11.396 9.152 1.107 52.066 o
-13 19 12 28.930 28.109 1.734 20.081 o
-13 19 13 10.890 7.745 1.364 40.506 o
-13 19 14 2.556 1.753 0.947 98.516 o
-13 19 15 0.049 1.042 1.117 81.906 o
-13 20 1 20.850 20.769 1.290 32.353 o
-13 20 2 0.793 0.815 0.835 138.443 o
-13 20 3 17.773 16.089 1.063 43.338 o
-13 20 4 44.171 46.563 1.914 14.417 o
-13 20 5 18.179 19.937 1.282 34.285 o
-13 20 6 1.366 1.234 0.966 101.526 o
-13 20 7 4.411 2.194 0.977 85.664 o
-13 20 8 8.369 9.282 1.153 53.230 o
-13 20 9 36.976 38.638 1.553 19.531 o
-13 20 10 14.865 15.095 1.197 41.125 o
-13 20 11 5.175 3.922 0.942 84.934 o
-13 20 12 7.730 7.028 1.325 45.394 o
-13 20 13 5.950 4.458 1.081 66.888 o
-13 20 14 20.390 20.325 1.683 23.943 o
-13 21 1 8.026 8.397 1.237 49.191 o
-13 21 2 2.358 1.400 0.986 93.375 o
-13 21 3 63.521 65.028 1.903 11.668 o
-13 21 4 7.458 6.340 1.047 64.844 o
-13 21 5 9.559 8.287 1.056 58.612 o
-13 21 6 1.490 2.758 0.946 101.140 o
-13 21 7 0.325 -0.301 0.905 125.020 o
-13 21 8 9.760 9.901 1.170 50.104 o
-13 21 9 12.562 11.272 1.175 45.983 o
-13 21 10 3.727 4.295 1.042 76.369 o
-13 21 11 1.182 1.005 0.946 107.049 o
-13 21 12 7.147 6.759 1.209 52.972 o
-13 21 13 0.287 -0.596 1.121 82.259 o
-13 22 1 13.735 10.942 1.286 40.243 o
-13 22 2 4.228 4.618 1.330 50.155 o
-13 22 3 8.406 7.944 1.303 45.422 o
-13 22 4 58.001 54.445 2.155 11.235 o
-13 22 5 1.357 1.343 0.906 113.720 o
-13 22 6 1.362 0.245 0.914 115.214 o
-13 22 7 16.015 16.364 1.203 39.482 o
-13 22 8 0.690 2.926 0.953 103.374 o
-13 22 9 2.566 2.231 0.949 96.942 o
-13 22 10 0.869 1.242 0.937 110.114 o
-13 22 11 12.065 10.551 1.260 42.873 o
-13 22 12 0.013 -0.040 1.099 86.332 o
-13 23 1 1.297 -1.125 0.971 103.871 o
-13 23 2 21.728 24.701 2.626 12.124 o
-13 23 3 26.078 27.641 1.709 21.113 o
-13 23 4 6.393 6.284 1.282 49.617 o
-13 23 5 6.878 6.572 1.091 62.093 o
-13 23 6 7.785 5.962 1.045 64.752 o
-13 23 7 0.344 0.808 0.970 106.989 o
-13 23 8 16.519 15.094 1.214 39.205 o
-13 23 9 14.585 13.197 1.244 40.334 o
-13 23 10 0.233 0.632 0.971 107.675 o
-13 24 1 5.973 6.775 1.406 43.014 o
-13 24 2 3.522 4.719 1.376 48.027 o
-13 24 3 5.586 5.276 1.387 45.037 o
-13 24 4 20.259 20.363 1.576 26.074 o
-13 24 5 10.879 9.093 1.272 44.071 o
-13 24 6 0.118 1.870 0.958 107.944 o
-13 24 7 0.131 0.402 0.952 113.285 o
-13 24 8 1.079 0.905 1.068 86.055 o
-13 25 1 0.005 1.216 1.307 60.085 o
-13 25 2 7.182 6.944 1.469 39.048 o
-13 25 3 33.273 35.424 1.998 15.749 o
-13 25 4 2.901 2.698 1.253 58.874 o
-13 25 5 64.120 71.893 3.248 6.470 o
-12 0 2 143.445 142.004 2.092 5.672 o
-12 0 4 297.303 278.351 3.859 2.024 o
-12 0 6 1046.200 1014.430 11.217 0.260 o
-12 0 8 348.912 346.253 5.339 1.371 o
-12 0 10 185.856 180.975 3.096 3.588 o
-12 0 12 300.730 301.814 4.670 1.730 o
-12 0 14 0.858 1.050 0.807 145.624 o
-12 0 16 103.404 106.807 2.981 5.678 o
-12 0 18 111.437 111.232 3.172 5.137 o
-12 0 20 0.366 -1.144 1.414 51.792 o
-12 0 22 14.834 10.091 2.590 13.591 o
-12 1 1 82.412 77.459 1.020 13.022 o
-12 1 2 244.535 236.887 2.297 3.112 o
-12 1 3 1.092 1.111 0.334 549.479 o
-12 1 4 10.543 10.814 0.488 102.738 o
-12 1 5 504.146 502.414 4.343 1.018 o
-12 1 6 97.971 96.266 1.248 10.159 o
-12 1 7 548.682 543.434 5.332 0.843 o
-12 1 8 17.631 17.455 0.764 55.165 o
-12 1 9 23.032 23.599 0.814 43.220 o
-12 1 10 34.786 33.284 0.944 29.398 o
-12 1 11 28.596 28.953 0.929 34.117 o
-12 1 12 0.109 0.352 0.533 350.688 o
-12 1 13 152.774 151.663 2.221 5.179 o
-12 1 14 2.385 1.590 0.475 276.824 o
-12 1 15 0.014 0.435 0.581 299.911 o
-12 1 16 0.324 -0.243 0.614 265.899 o
-12 1 17 23.012 23.749 1.227 32.008 o
-12 1 18 9.207 6.890 0.964 67.665 o
-12 1 19 30.653 29.977 1.599 21.321 o
-12 1 20 2.790 3.591 1.112 71.714 o
-12 1 21 0.421 0.327 1.008 100.035 o
-12 1 22 7.483 5.420 1.309 47.341 o
-12 2 1 14.785 14.726 0.506 77.477 o
-12 2 2 65.192 65.344 1.000 16.201 o
-12 2 3 9.708 8.865 0.479 113.887 o
-12 2 4 100.815 96.476 1.161 10.155 o
-12 2 5 371.004 360.966 3.332 1.663 o
-12 2 6 5.120 5.385 0.469 175.353 o
-12 2 7 2.169 1.538 0.467 291.220 o
-12 2 8 8.028 7.886 0.595 111.757 o
-12 2 9 68.085 67.401 1.291 14.179 o
-12 2 10 32.030 30.381 0.904 32.194 o
-12 2 11 132.793 135.294 2.019 6.159 o
-12 2 12 68.224 71.634 1.504 12.881 o
-12 2 13 11.204 11.349 0.834 68.670 o
-12 2 14 5.299 4.628 0.752 112.036 o
-12 2 15 211.554 212.792 2.843 3.299 o
-12 2 16 44.117 43.530 1.366 19.504 o
-12 2 17 5.910 4.554 0.791 102.458 o
-12 2 18 30.413 30.106 1.441 23.703 o
-12 2 19 9.266 7.682 1.070 58.657 o
-12 2 20 15.859 15.259 1.353 34.912 o
-12 2 21 1.137 -0.224 0.970 104.949 o
-12 2 22 3.551 3.371 1.098 71.653 o
-12 3 1 92.754 89.829 1.128 11.118 o
-12 3 2 19.826 19.285 0.622 56.216 o
-12 3 3 3.713 4.384 0.438 219.789 o
-12 3 4 186.354 183.298 1.691 4.634 o
-12 3 5 24.305 22.131 0.603 48.661 o
-12 3 6 46.553 47.905 0.924 22.623 o
-12 3 7 2.171 1.590 0.461 294.738 o
-12 3 8 309.551 301.572 3.099 2.121 o
-12 3 9 35.720 37.030 1.440 21.345 o
-12 3 10 18.242 18.427 0.886 48.543 o
-12 3 11 39.721 38.963 1.165 23.410 o
-12 3 12 5.212 5.686 0.735 112.612 o
-12 3 13 8.628 8.788 0.802 81.901 o
-12 3 14 54.917 56.176 1.446 15.809 o
-12 3 15 8.239 9.052 0.847 78.118 o
-12 3 16 134.507 134.908 2.226 5.815 o
-12 3 17 101.038 102.607 1.981 7.972 o
-12 3 18 5.530 4.213 0.911 87.277 o
-12 3 19 44.352 40.863 1.645 17.028 o
-12 3 20 0.003 -0.539 0.831 151.025 o
-12 3 21 2.515 2.614 1.055 80.654 o
-12 3 22 2.078 1.889 1.045 84.475 o
-12 4 1 21.863 21.505 0.598 52.386 o
-12 4 2 40.026 39.882 0.822 27.325 o
-12 4 3 284.335 273.241 2.574 2.518 o
-12 4 4 410.664 404.537 3.702 1.405 o
-12 4 5 534.535 511.087 5.129 0.899 o
-12 4 6 11.243 11.258 0.568 91.051 o
-12 4 7 172.741 167.556 2.120 4.706 o
-12 4 8 61.627 62.678 1.278 15.430 o
-12 4 9 123.043 119.437 1.899 6.926 o
-12 4 10 190.817 194.020 2.569 3.838 o
-12 4 11 1.918 1.251 0.519 267.008 o
-12 4 12 6.150 4.532 0.615 133.407 o
-12 4 13 15.832 15.314 0.932 51.462 o
-12 4 14 4.290 3.918 0.666 140.521 o
-12 4 15 312.732 318.115 3.730 1.899 o
-12 4 16 3.139 2.763 0.765 130.318 o
-12 4 17 62.210 65.930 1.681 12.892 o
-12 4 18 1.437 -0.318 0.701 186.332 o
-12 4 19 2.859 2.811 0.914 100.427 o
-12 4 20 60.443 57.524 2.177 10.835 o
-12 4 21 0.250 -0.128 0.965 110.664 o
-12 4 22 5.278 3.975 1.086 68.356 o
-12 5 1 16.998 16.592 0.546 67.328 o
-12 5 2 14.225 14.349 0.609 73.334 o
-12 5 3 31.752 32.982 0.850 32.566 o
-12 5 4 115.773 111.905 1.694 7.740 o
-12 5 5 0.008 -0.314 0.355 824.109 o
-12 5 6 338.169 339.950 3.360 1.830 o
-12 5 7 0.426 0.105 0.494 391.236 o
-12 5 8 108.432 107.316 1.838 7.867 o
-12 5 9 0.201 -0.712 0.523 369.082 o
-12 5 10 0.597 0.147 0.557 305.583 o
-12 5 11 236.848 234.508 2.846 2.948 o
-12 5 12 27.032 27.369 1.110 31.620 o
-12 5 13 3.236 2.995 0.642 163.472 o
-12 5 14 58.010 54.902 1.513 15.015 o
-12 5 15 8.146 7.808 0.879 77.015 o
-12 5 16 1.136 1.607 0.682 187.452 o
-12 5 17 5.350 5.799 0.829 96.305 o
-12 5 18 32.283 30.793 1.681 19.787 o
-12 5 19 34.362 32.812 1.405 22.713 o
-12 5 20 2.630 1.111 0.895 109.480 o
-12 5 21 40.310 36.402 1.700 17.547 o
-12 5 22 14.477 14.385 1.421 33.824 o
-12 6 1 0.654 0.584 0.396 517.157 o
-12 6 2 81.203 80.067 1.129 12.642 o
-12 6 3 19.078 20.805 0.699 53.296 o
-12 6 4 6.363 5.216 0.472 159.531 o
-12 6 5 9.287 8.166 0.564 107.898 o
-12 6 6 97.635 96.646 1.509 9.502 o
-12 6 7 141.034 143.653 1.992 5.844 o
-12 6 8 10.021 11.345 0.770 76.899 o
-12 6 9 3.709 3.183 0.515 201.048 o
-12 6 10 287.549 289.987 3.491 2.157 o
-12 6 11 5.309 4.193 0.619 141.193 o
-12 6 12 14.169 13.109 0.794 63.287 o
-12 6 13 62.811 61.475 1.677 13.079 o
-12 6 14 19.806 19.543 1.029 41.179 o
-12 6 15 41.689 42.566 1.405 19.729 o
-12 6 16 6.272 5.331 0.757 104.052 o
-12 6 17 160.091 163.298 2.810 4.303 o
-12 6 18 60.488 62.184 1.788 12.667 o
-12 6 19 18.592 19.173 1.193 36.950 o
-12 6 20 46.338 45.972 1.746 15.492 o
-12 6 21 17.723 17.326 1.333 33.819 o
-12 6 22 1.728 2.461 1.201 65.918 o
-12 7 1 3.809 3.096 0.457 224.328 o
-12 7 2 0.935 1.667 0.417 405.156 o
-12 7 3 27.011 26.239 0.721 40.827 o
-12 7 4 68.145 65.570 1.071 15.381 o
-12 7 5 73.661 74.267 1.317 13.021 o
-12 7 6 41.596 41.110 1.100 23.302 o
-12 7 7 97.771 97.514 1.423 9.689 o
-12 7 8 6.159 5.789 0.660 119.705 o
-12 7 9 7.743 7.135 0.682 103.184 o
-12 7 10 19.617 20.635 0.904 45.166 o
-12 7 11 60.557 58.255 1.403 15.138 o
-12 7 12 3.183 2.287 0.578 193.260 o
-12 7 13 37.642 38.710 1.294 22.454 o
-12 7 14 0.636 0.842 0.554 292.259 o
-12 7 15 0.183 -0.093 0.583 299.983 o
-12 7 16 81.993 82.727 2.368 8.198 o
-12 7 17 6.697 5.654 0.918 80.232 o
-12 7 18 0.362 -0.165 0.816 153.005 o
-12 7 19 0.225 -0.891 0.788 165.422 o
-12 7 20 39.009 36.454 1.596 18.859 o
-12 7 21 1.297 0.258 1.078 84.909 o
-12 7 22 2.702 3.465 1.277 56.700 o
-12 8 1 50.191 50.080 1.009 20.634 o
-12 8 2 2.600 1.535 0.413 315.367 o
-12 8 3 18.216 16.960 0.625 60.850 o
-12 8 4 444.680 438.641 3.883 1.249 o
-12 8 5 16.340 14.912 0.701 62.635 o
-12 8 6 94.743 94.743 1.466 9.866 o
-12 8 7 141.965 145.280 1.965 5.832 o
-12 8 8 16.336 16.285 0.829 54.983 o
-12 8 9 58.119 57.605 1.306 16.158 o
-12 8 10 83.317 82.998 1.565 10.790 o
-12 8 11 0.421 0.752 0.594 266.939 o
-12 8 12 10.663 11.589 0.808 71.746 o
-12 8 13 1.955 0.729 0.552 251.469 o
-12 8 14 385.821 395.097 4.350 1.389 o
-12 8 15 0.218 0.045 0.536 349.599 o
-12 8 16 116.619 119.609 2.354 6.320 o
-12 8 17 1.659 0.755 0.735 163.710 o
-12 8 18 5.700 2.838 0.759 113.706 o
-12 8 19 0.030 0.250 0.921 122.135 o
-12 8 20 54.161 58.108 2.082 11.783 o
-12 8 21 25.903 25.651 1.608 22.962 o
-12 9 1 61.086 58.727 1.103 16.858 o
-12 9 2 121.685 118.683 1.476 7.726 o
-12 9 3 145.823 145.093 1.730 6.017 o
-12 9 4 5.731 5.901 0.495 157.368 o
-12 9 5 0.002 0.167 0.481 442.769 o
-12 9 6 33.442 33.129 0.986 29.387 o
-12 9 7 0.508 0.025 0.522 351.484 o
-12 9 8 0.489 -0.488 0.535 337.267 o
-12 9 9 25.692 25.201 0.966 36.360 o
-12 9 10 20.850 20.544 0.918 43.508 o
-12 9 11 71.779 75.127 1.528 12.252 o
-12 9 12 6.306 6.088 0.751 102.882 o
-12 9 13 18.014 16.965 0.924 48.152 o
-12 9 14 45.098 44.817 1.440 18.456 o
-12 9 15 4.803 2.667 0.575 166.988 o
-12 9 16 5.663 4.873 1.055 69.489 o
-12 9 17 24.725 22.165 1.547 24.872 o
-12 9 18 35.368 35.850 1.833 17.044 o
-12 9 19 9.443 9.120 1.628 31.351 o
-12 9 20 0.250 0.388 1.071 89.323 o
-12 9 21 16.786 14.125 1.372 34.110 o
-12 10 1 126.084 123.290 1.604 7.234 o
-12 10 2 104.334 101.813 1.445 9.100 o
-12 10 3 0.044 -0.060 0.410 614.899 o
-12 10 4 179.683 177.560 2.429 4.230 o
-12 10 5 16.110 16.515 0.754 58.866 o
-12 10 6 112.487 109.397 1.573 8.190 o
-12 10 7 11.967 11.792 0.712 75.578 o
-12 10 8 7.371 6.337 0.641 113.568 o
-12 10 9 0.154 0.103 0.567 314.684 o
-12 10 10 0.067 -0.153 0.577 310.414 o
-12 10 11 13.819 13.326 0.790 64.028 o
-12 10 12 22.438 20.807 0.914 42.052 o
-12 10 13 109.629 110.060 1.879 7.669 o
-12 10 14 176.672 179.099 2.575 4.142 o
-12 10 15 1.892 1.243 0.789 140.671 o
-12 10 16 68.731 70.846 2.332 9.249 o
-12 10 17 21.681 20.275 1.559 25.944 o
-12 10 18 11.880 9.866 1.318 40.800 o
-12 10 19 11.768 9.700 1.351 39.588 o
-12 10 20 4.572 5.009 1.270 53.457 o
-12 10 21 2.346 3.504 1.176 66.114 o
-12 11 1 2.594 2.311 0.537 223.608 o
-12 11 2 6.358 5.694 0.602 129.525 o
-12 11 3 22.726 22.568 0.804 44.312 o
-12 11 4 0.230 -0.085 0.491 414.528 o
-12 11 5 2.081 2.018 0.533 242.159 o
-12 11 6 38.541 37.079 1.247 23.018 o
-12 11 7 7.028 7.356 0.658 109.938 o
-12 11 8 83.592 87.717 1.997 9.161 o
-12 11 9 28.609 29.223 0.959 33.398 o
-12 11 10 3.923 3.295 0.635 155.935 o
-12 11 11 7.797 6.977 0.706 99.985 o
-12 11 12 11.129 11.789 0.772 73.162 o
-12 11 13 26.564 26.691 1.128 31.644 o
-12 11 14 0.652 0.346 0.802 152.969 o
-12 11 15 3.726 2.680 0.772 124.500 o
-12 11 16 88.767 87.270 2.532 7.373 o
-12 11 17 9.716 7.821 1.161 51.957 o
-12 11 18 36.804 37.084 1.886 16.218 o
-12 11 19 1.159 0.821 1.089 82.812 o
-12 11 20 20.728 18.099 1.513 27.653 o
-12 11 21 25.454 25.621 5.239 3.553 o
-12 12 1 95.735 95.581 1.454 9.804 o
-12 12 2 25.515 25.584 0.867 38.803 o
-12 12 3 0.227 -0.933 0.440 510.446 o
-12 12 4 85.077 82.153 1.501 10.908 o
-12 12 5 1.289 0.412 0.635 220.260 o
-12 12 6 147.697 144.592 1.856 5.820 o
-12 12 7 82.249 81.957 1.415 11.449 o
-12 12 8 97.577 96.930 1.582 9.306 o
-12 12 9 7.503 6.898 0.697 102.779 o
-12 12 10 32.021 33.663 1.016 29.416 o
-12 12 11 26.250 27.670 1.074 32.743 o
-12 12 12 22.232 23.467 1.180 33.692 o
-12 12 13 110.495 112.820 2.196 6.925 o
-12 12 14 8.362 9.183 0.973 66.328 o
-12 12 15 28.403 31.041 1.451 24.002 o
-12 12 16 13.283 11.970 1.249 41.674 o
-12 12 17 105.412 111.675 3.421 4.850 o
-12 12 18 9.239 9.658 1.238 47.087 o
-12 12 19 0.132 1.000 1.095 84.918 o
-12 12 20 6.747 6.490 1.407 42.430 o
-12 13 1 0.708 0.257 0.539 316.441 o
-12 13 2 9.074 9.042 0.704 90.291 o
-12 13 3 18.128 18.828 0.858 49.576 o
-12 13 4 88.001 87.868 1.573 10.244 o
-12 13 5 42.740 39.987 1.009 24.148 o
-12 13 6 4.121 4.017 0.596 160.788 o
-12 13 7 98.726 98.737 1.548 9.273 o
-12 13 8 20.686 20.368 0.844 46.282 o
-12 13 9 20.910 21.773 0.969 41.228 o
-12 13 10 10.121 10.954 0.827 72.268 o
-12 13 11 74.420 76.188 1.819 10.757 o
-12 13 12 32.100 32.182 1.440 22.931 o
-12 13 13 34.670 35.613 1.392 22.423 o
-12 13 14 0.499 -0.269 0.842 142.447 o
-12 13 15 0.614 -0.611 0.685 209.453 o
-12 13 16 33.134 32.990 1.656 19.690 o
-12 13 17 5.952 4.332 1.154 60.623 o
-12 13 18 0.423 1.208 1.153 75.781 o
-12 13 19 0.432 2.484 1.140 75.748 o
-12 13 20 26.044 25.564 1.845 19.438 o
-12 14 1 3.611 1.829 0.559 197.381 o
-12 14 2 141.274 139.043 1.876 6.054 o
-12 14 3 218.594 216.591 2.606 3.339 o
-12 14 4 9.725 10.330 0.746 81.521 o
-12 14 5 148.440 152.201 2.114 5.396 o
-12 14 6 1.027 0.952 0.534 293.124 o
-12 14 7 11.908 12.076 0.838 66.072 o
-12 14 8 6.195 6.015 0.738 105.742 o
-12 14 9 21.502 22.296 0.982 40.123 o
-12 14 10 101.305 102.161 2.058 7.785 o
-12 14 11 0.008 1.201 0.692 205.376 o
-12 14 12 16.282 15.181 1.075 44.688 o
-12 14 13 0.165 0.342 0.829 148.520 o
-12 14 14 41.274 45.468 1.685 16.788 o
-12 14 15 156.802 161.281 2.924 4.254 o
-12 14 16 8.569 7.690 1.206 50.775 o
-12 14 17 1.010 2.293 1.092 80.668 o
-12 14 18 0.482 1.926 1.252 63.788 o
-12 14 19 16.030 13.993 1.424 32.995 o
-12 15 1 41.312 39.682 1.153 22.986 o
-12 15 2 15.824 16.597 0.888 52.697 o
-12 15 3 99.094 100.116 1.667 8.910 o
-12 15 4 2.333 1.687 0.525 244.523 o
-12 15 5 1.049 0.425 0.660 210.431 o
-12 15 6 64.854 65.878 1.578 13.166 o
-12 15 7 0.243 -0.743 0.620 263.825 o
-12 15 8 91.939 94.056 1.676 9.475 o
-12 15 9 0.923 0.481 0.774 159.597 o
-12 15 10 7.955 7.702 0.941 71.707 o
-12 15 11 45.819 47.243 1.551 17.103 o
-12 15 12 20.094 19.783 1.168 36.484 o
-12 15 13 14.832 15.930 1.067 46.136 o
-12 15 14 0.347 0.054 0.694 209.018 o
-12 15 15 0.077 0.940 0.976 106.784 o
-12 15 16 17.693 17.860 1.371 32.619 o
-12 15 17 2.792 2.845 1.013 85.073 o
-12 15 18 15.303 15.193 1.351 35.331 o
-12 15 19 25.893 25.213 1.754 20.772 o
-12 16 1 9.252 8.430 0.801 80.554 o
-12 16 2 14.284 13.094 0.839 60.416 o
-12 16 3 11.283 11.037 0.833 68.958 o
-12 16 4 4.137 4.669 0.795 110.735 o
-12 16 5 11.521 12.903 0.926 60.099 o
-12 16 6 0.031 -0.278 0.675 228.652 o
-12 16 7 24.376 22.393 1.090 35.029 o
-12 16 8 42.419 45.184 1.437 18.977 o
-12 16 9 35.919 35.188 1.350 22.700 o
-12 16 10 9.028 8.344 0.961 66.781 o
-12 16 11 31.252 30.722 1.385 24.216 o
-12 16 12 34.035 32.450 1.503 21.514 o
-12 16 13 2.014 2.365 0.880 112.749 o
-12 16 14 0.321 0.196 0.919 120.829 o
-12 16 15 0.013 0.564 0.859 138.822 o
-12 16 16 4.372 3.481 0.970 84.640 o
-12 16 17 13.228 12.162 1.336 38.203 o
-12 16 18 41.065 39.331 2.372 11.841 o
-12 17 1 31.273 32.867 1.159 27.497 o
-12 17 2 4.152 4.323 0.754 119.743 o
-12 17 3 13.381 13.610 0.920 56.816 o
-12 17 4 0.932 0.658 0.690 194.892 o
-12 17 5 92.061 93.822 1.746 9.273 o
-12 17 6 2.481 2.624 0.620 184.698 o
-12 17 7 108.608 116.978 2.126 7.061 o
-12 17 8 114.457 122.977 2.351 6.340 o
-12 17 9 8.105 8.123 0.972 68.085 o
-12 17 10 0.494 -0.221 0.817 151.289 o
-12 17 11 14.384 14.754 1.101 45.696 o
-12 17 12 0.050 0.396 0.794 162.528 o
-12 17 13 122.057 125.214 2.765 5.419 o
-12 17 14 0.356 1.587 0.917 116.579 o
-12 17 15 7.910 7.894 1.035 63.486 o
-12 17 16 1.299 2.586 0.955 100.842 o
-12 17 17 7.053 5.129 1.058 65.955 o
-12 18 1 11.499 12.061 0.820 68.296 o
-12 18 2 17.015 17.630 1.138 40.528 o
-12 18 3 17.221 18.209 0.983 45.925 o
-12 18 4 65.421 70.341 1.729 12.127 o
-12 18 5 8.100 8.435 0.872 76.927 o
-12 18 6 67.485 74.303 1.871 11.128 o
-12 18 7 55.805 56.245 1.636 14.408 o
-12 18 8 20.049 21.719 1.155 36.263 o
-12 18 9 5.756 6.144 0.952 78.393 o
-12 18 10 0.077 -0.845 0.787 167.472 o
-12 18 11 15.540 16.250 1.066 45.294 o
-12 18 12 42.961 42.743 1.440 19.084 o
-12 18 13 0.343 -0.496 0.873 134.051 o
-12 18 14 6.217 6.765 0.976 73.785 o
-12 18 15 15.966 13.756 1.194 40.885 o
-12 18 16 0.001 1.209 1.041 93.778 o
-12 18 17 3.089 3.196 1.074 75.773 o
-12 19 1 7.265 7.950 0.802 87.986 o
-12 19 2 0.353 -0.089 0.542 336.391 o
-12 19 3 1.316 1.276 0.529 280.173 o
-12 19 4 13.498 12.304 0.981 54.209 o
-12 19 5 15.015 15.860 1.160 42.133 o
-12 19 6 3.060 2.886 0.641 166.638 o
-12 19 7 67.695 70.735 1.780 11.668 o
-12 19 8 17.893 17.427 1.112 40.828 o
-12 19 9 44.226 42.996 1.505 18.172 o
-12 19 10 9.614 8.677 1.006 61.786 o
-12 19 11 7.537 6.172 0.921 76.654 o
-12 19 12 10.270 10.345 1.060 55.649 o
-12 19 13 16.733 17.947 1.251 36.772 o
-12 19 14 46.878 37.136 3.274 7.362 o
-12 19 15 0.077 1.069 0.915 120.438 o
-12 19 16 5.423 5.409 1.113 64.070 o
-12 20 1 4.775 3.697 0.664 137.685 o
-12 20 2 8.979 9.305 0.925 68.781 o
-12 20 3 8.173 7.467 0.903 75.012 o
-12 20 4 21.002 23.019 1.492 27.071 o
-12 20 5 12.170 12.551 1.120 48.386 o
-12 20 6 1.732 0.436 0.837 131.521 o
-12 20 7 24.091 23.180 1.264 30.752 o
-12 20 8 0.326 0.905 0.886 126.957 o
-12 20 9 34.296 34.428 1.405 22.508 o
-12 20 10 0.833 1.129 0.884 123.165 o
-12 20 11 3.822 3.964 1.286 54.067 o
-12 20 12 1.228 0.835 0.849 130.595 o
-12 20 13 6.206 4.329 0.903 85.711 o
-12 20 14 3.612 2.485 0.942 93.321 o
-12 20 15 13.230 11.947 1.246 41.864 o
-12 21 1 13.212 12.076 1.240 42.078 o
-12 21 2 0.005 0.307 0.678 223.283 o
-12 21 3 3.403 1.277 0.642 172.360 o
-12 21 4 1.490 0.481 0.781 150.862 o
-12 21 5 16.349 17.705 1.210 38.510 o
-12 21 6 7.378 6.057 1.017 67.923 o
-12 21 7 0.195 0.673 0.885 129.010 o
-12 21 8 65.094 72.344 1.947 11.042 o
-12 21 9 6.891 5.632 1.026 68.696 o
-12 21 10 0.804 1.473 0.939 109.347 o
-12 21 11 4.196 3.930 0.989 82.039 o
-12 21 12 3.099 2.720 1.110 72.258 o
-12 21 13 1.840 2.275 1.130 73.607 o
-12 21 14 0.247 0.176 0.895 127.699 o
-12 22 1 11.300 10.800 1.252 43.838 o
-12 22 2 0.492 0.961 1.143 77.225 o
-12 22 3 39.172 40.141 2.348 12.114 o
-12 22 4 6.646 5.641 0.895 83.014 o
-12 22 5 1.579 1.257 0.767 150.633 o
-12 22 6 29.533 31.775 1.578 21.672 o
-12 22 7 17.303 18.481 1.192 38.109 o
-12 22 8 5.197 5.549 0.992 76.337 o
-12 22 9 14.370 17.948 1.231 39.135 o
-12 22 10 10.547 10.307 1.094 53.222 o
-12 22 11 4.372 4.336 1.069 71.730 o
-12 22 12 18.559 15.945 1.526 28.649 o
-12 22 13 2.434 1.873 0.979 93.225 o
-12 23 1 13.699 15.129 1.558 30.060 o
-12 23 2 16.081 17.526 1.502 29.955 o
-12 23 3 7.496 7.882 1.179 53.696 o
-12 23 4 3.155 2.216 1.037 81.687 o
-12 23 5 7.849 7.137 1.122 57.650 o
-12 23 6 10.316 9.642 1.440 37.162 o
-12 23 7 31.712 30.095 1.433 23.440 o
-12 23 8 6.908 6.635 1.103 61.069 o
-12 23 9 6.567 3.991 0.951 79.330 o
-12 23 10 1.170 -0.456 0.933 112.841 o
-12 23 11 50.339 46.329 2.753 9.065 o
-12 23 12 2.982 1.375 0.968 93.842 o
-12 24 1 0.569 1.292 1.259 63.511 o
-12 24 2 7.808 7.019 1.374 42.881 o
-12 24 3 2.912 4.696 1.240 58.350 o
-12 24 4 0.102 -0.285 0.935 118.871 o
-12 24 5 4.667 4.518 1.065 71.228 o
-12 24 6 2.674 2.532 1.015 85.727 o
-12 24 7 0.154 -0.724 0.903 127.038 o
-12 24 8 5.136 3.114 1.032 75.289 o
-12 24 9 0.099 -0.203 0.992 105.545 o
-12 24 10 1.093 1.585 1.053 87.065 o
-12 25 1 0.341 -0.360 1.237 67.469 o
-12 25 2 7.214 6.981 1.422 41.116 o
-12 25 3 1.060 0.645 1.157 74.294 o
-12 25 4 2.221 0.376 1.172 70.106 o
-12 25 5 3.040 1.932 1.001 87.556 o
-12 25 6 3.403 2.068 1.037 81.100 o
-12 25 7 2.152 1.152 0.947 101.662 o
-12 25 8 0.537 1.208 0.997 99.620 o
-12 26 1 0.311 -0.061 1.401 52.761 o
-12 26 2 0.927 0.323 1.167 73.875 o
-12 26 3 9.864 8.700 1.340 42.000 o
-12 26 4 11.315 12.254 1.398 37.212 o
-11 0 2 117.462 115.525 1.781 7.426 o
-11 0 4 1181.460 1148.650 13.539 0.199 o
-11 0 6 8.175 7.233 0.551 119.387 o
-11 0 8 355.218 353.786 4.504 1.507 o
-11 0 10 33.763 32.523 1.181 26.259 o
-11 0 12 38.124 37.351 1.609 18.807 o
-11 0 14 284.883 293.454 4.541 1.840 o
-11 0 16 49.021 48.312 2.706 9.287 o
-11 0 18 17.716 18.560 1.607 26.607 o
-11 0 20 26.735 28.052 2.198 15.126 o
-11 0 22 76.042 83.064 6.910 1.916 o
-11 1 1 63.697 61.408 0.817 17.718 o
-11 1 2 72.805 70.746 0.908 15.052 o
-11 1 3 395.974 383.418 3.266 1.546 o
-11 1 4 0.198 0.684 0.319 820.089 o
-11 1 5 2.809 2.459 0.393 300.575 o
-11 1 6 2.994 2.822 0.305 343.670 o
-11 1 7 3.607 3.825 0.498 203.933 o
-11 1 8 8.470 8.254 0.503 120.871 o
-11 1 9 72.868 73.343 1.132 13.951 o
-11 1 10 9.192 8.282 0.532 112.307 o
-11 1 11 78.043 77.371 1.285 12.533 o
-11 1 12 2.437 1.686 0.452 289.730 o
-11 1 13 2.112 1.803 0.453 299.289 o
-11 1 14 129.465 128.695 1.886 6.566 o
-11 1 15 120.919 121.630 2.001 6.783 o
-11 1 16 33.276 34.051 1.215 25.623 o
-11 1 17 19.466 19.208 1.027 41.685 o
-11 1 18 21.905 22.385 1.276 31.728 o
-11 1 19 23.597 23.547 1.446 26.959 o
-11 1 20 1.633 0.660 1.033 90.030 o
-11 1 21 32.899 33.995 2.757 10.261 o
-11 1 22 8.257 8.498 1.329 44.033 o
-11 1 23 6.561 4.241 1.607 34.792 o
-11 2 1 277.726 269.690 2.349 2.652 o
-11 2 2 6.463 6.482 0.408 164.586 o
-11 2 3 492.927 478.938 3.825 1.106 o
-11 2 4 6.616 7.714 0.400 156.812 o
-11 2 5 58.615 56.593 0.875 18.913 o
-11 2 6 88.614 83.657 1.232 11.434 o
-11 2 7 137.778 132.409 1.501 6.771 o
-11 2 8 8.090 9.149 0.455 127.167 o
-11 2 9 0.254 0.087 0.416 558.712 o
-11 2 10 16.918 17.158 0.709 59.100 o
-11 2 11 15.779 16.389 0.699 62.391 o
-11 2 12 6.182 5.053 0.572 139.908 o
-11 2 13 35.892 35.933 1.147 25.384 o
-11 2 14 0.088 0.139 0.416 579.639 o
-11 2 15 24.465 24.401 1.051 35.327 o
-11 2 16 29.157 30.293 1.168 28.767 o
-11 2 17 1.154 0.503 0.642 218.107 o
-11 2 18 37.269 38.703 1.420 21.006 o
-11 2 19 12.553 9.843 0.935 60.419 o
-11 2 20 10.131 5.694 1.118 55.533 o
-11 2 21 26.159 23.312 1.457 25.869 o
-11 2 22 34.274 34.715 1.852 17.111 o
-11 2 23 0.249 -0.586 0.980 107.481 o
-11 3 1 0.249 0.067 0.291 1065.210 o
-11 3 2 769.282 752.776 5.998 0.521 o
-11 3 3 35.086 32.382 0.753 32.432 o
-11 3 4 168.766 158.878 1.641 5.317 o
-11 3 5 321.963 313.883 2.788 2.099 o
-11 3 6 272.673 268.306 3.003 2.474 o
-11 3 7 144.650 141.927 1.853 5.946 o
-11 3 8 187.263 182.938 1.996 4.401 o
-11 3 9 14.934 16.350 0.634 67.682 o
-11 3 10 12.954 11.778 0.613 80.365 o
-11 3 11 0.151 0.265 0.396 612.528 o
-11 3 12 85.850 85.849 1.592 10.407 o
-11 3 13 1.965 0.576 0.429 358.599 o
-11 3 14 72.137 73.352 1.641 11.804 o
-11 3 15 61.671 61.361 1.505 14.187 o
-11 3 16 175.499 175.451 2.525 4.231 o
-11 3 17 0.527 0.111 0.640 238.483 o
-11 3 18 1.036 0.694 0.611 238.013 o
-11 3 19 4.542 4.297 0.914 90.352 o
-11 3 20 14.003 11.570 1.149 45.550 o
-11 3 21 8.356 4.572 1.162 55.977 o
-11 3 22 0.724 0.563 0.993 101.034 o
-11 3 23 1.367 2.004 1.031 88.767 o
-11 4 1 323.374 305.386 2.572 2.165 o
-11 4 2 1.965 2.492 0.381 350.152 o
-11 4 3 58.077 55.148 0.981 18.512 o
-11 4 4 1.314 1.179 0.243 698.722 o
-11 4 5 22.115 20.675 0.564 53.663 o
-11 4 6 19.854 18.850 0.717 52.873 o
-11 4 7 53.365 52.313 1.117 18.816 o
-11 4 8 72.064 71.638 1.311 13.367 o
-11 4 9 9.882 9.053 0.622 95.961 o
-11 4 10 59.974 59.710 1.225 16.220 o
-11 4 11 47.108 48.466 1.220 19.704 o
-11 4 12 124.104 123.913 1.904 6.799 o
-11 4 13 20.735 20.955 0.849 45.750 o
-11 4 14 4.944 4.341 0.690 127.650 o
-11 4 15 23.687 23.931 1.033 36.453 o
-11 4 16 32.346 31.697 1.196 26.704 o
-11 4 17 8.231 7.531 0.817 83.624 o
-11 4 18 13.257 12.817 1.034 51.348 o
-11 4 19 0.073 -0.392 0.756 181.714 o
-11 4 20 14.195 13.364 1.184 42.988 o
-11 4 21 35.643 31.433 1.474 21.620 o
-11 4 22 7.788 6.346 1.134 57.482 o
-11 4 23 9.572 12.077 1.501 34.629 o
-11 5 1 35.951 35.007 0.708 31.870 o
-11 5 2 0.404 0.203 0.301 912.476 o
-11 5 3 8.984 8.853 0.474 119.223 o
-11 5 4 20.782 19.772 0.893 44.790 o
-11 5 5 60.732 58.756 0.885 18.198 o
-11 5 6 52.386 49.520 1.068 19.706 o
-11 5 7 107.705 109.425 1.590 8.391 o
-11 5 8 67.646 67.066 1.234 14.542 o
-11 5 9 36.392 33.702 1.031 27.298 o
-11 5 10 227.489 223.703 2.540 3.241 o
-11 5 11 1.380 -0.063 0.553 280.800 o
-11 5 12 38.660 39.081 1.153 23.871 o
-11 5 13 80.968 82.292 1.595 10.891 o
-11 5 14 1.522 0.904 0.583 240.888 o
-11 5 15 17.347 17.919 0.936 47.873 o
-11 5 16 12.215 10.341 0.873 64.804 o
-11 5 17 12.258 11.499 1.057 52.224 o
-11 5 18 1.190 1.036 0.758 159.085 o
-11 5 19 9.200 8.532 1.001 63.079 o
-11 5 20 0.077 0.465 0.818 152.653 o
-11 5 21 0.748 1.057 0.934 111.807 o
-11 5 22 9.142 6.156 1.045 61.975 o
-11 6 1 109.385 102.319 1.147 9.412 o
-11 6 2 1.085 0.846 0.317 605.709 o
-11 6 3 110.720 103.313 1.265 9.069 o
-11 6 4 38.109 36.685 0.811 28.982 o
-11 6 5 0.174 0.592 0.303 915.872 o
-11 6 6 180.618 178.504 2.073 4.499 o
-11 6 7 14.862 15.870 0.816 58.337 o
-11 6 8 0.191 0.693 0.497 383.417 o
-11 6 9 132.813 130.664 1.795 6.561 o
-11 6 10 196.155 189.829 2.201 4.053 o
-11 6 11 213.425 214.019 2.514 3.464 o
-11 6 12 17.516 17.154 0.834 52.457 o
-11 6 13 28.800 29.177 1.212 28.334 o
-11 6 14 5.632 4.968 0.747 110.081 o
-11 6 15 44.395 44.497 1.232 20.670 o
-11 6 16 0.911 -1.115 0.690 201.281 o
-11 6 17 11.354 10.314 0.983 58.914 o
-11 6 18 0.482 0.020 0.798 158.179 o
-11 6 19 10.104 9.219 1.004 60.572 o
-11 6 20 6.503 4.538 0.901 84.632 o
-11 6 21 0.144 -0.916 0.870 136.587 o
-11 6 22 8.164 6.425 1.161 54.973 o
-11 7 1 300.473 287.035 2.395 2.409 o
-11 7 2 44.900 43.456 0.769 25.316 o
-11 7 3 92.208 88.518 1.169 11.104 o
-11 7 4 66.929 63.421 0.993 16.109 o
-11 7 5 65.515 63.158 1.321 14.622 o
-11 7 6 0.373 -0.262 0.391 611.351 o
-11 7 7 112.009 111.458 1.521 8.267 o
-11 7 8 13.781 12.847 0.667 72.640 o
-11 7 9 29.789 29.157 0.894 34.018 o
-11 7 10 2.962 2.143 0.574 199.944 o
-11 7 11 88.290 88.969 1.463 10.528 o
-11 7 12 5.886 6.029 0.659 121.035 o
-11 7 13 0.132 -0.153 0.576 308.895 o
-11 7 14 114.832 115.016 1.935 7.245 o
-11 7 15 15.013 14.027 0.903 54.916 o
-11 7 16 16.490 13.939 0.914 52.353 o
-11 7 17 6.616 4.803 0.861 88.799 o
-11 7 18 0.135 0.636 0.801 157.344 o
-11 7 19 16.322 16.284 1.188 39.810 o
-11 7 20 4.899 4.719 0.871 94.304 o
-11 7 21 0.016 -0.132 0.995 105.377 o
-11 7 22 0.632 1.804 1.103 81.022 o
-11 8 1 38.733 37.079 0.658 30.491 o
-11 8 2 65.731 61.616 0.908 16.884 o
-11 8 3 47.224 45.931 0.885 23.076 o
-11 8 4 48.873 48.018 0.898 22.177 o
-11 8 5 168.062 159.880 1.838 5.143 o
-11 8 6 108.053 103.682 1.535 8.640 o
-11 8 7 38.246 35.964 0.997 26.598 o
-11 8 8 16.244 16.722 0.767 57.823 o
-11 8 9 14.047 13.947 0.750 65.394 o
-11 8 10 15.874 15.049 0.802 58.060 o
-11 8 11 99.905 104.018 1.612 8.893 o
-11 8 12 56.725 58.527 1.285 16.443 o
-11 8 13 10.255 10.637 0.719 81.877 o
-11 8 14 1.855 1.596 0.646 191.894 o
-11 8 15 14.695 14.028 0.878 56.722 o
-11 8 16 45.060 46.594 1.459 18.122 o
-11 8 17 0.090 -0.066 0.782 169.694 o
-11 8 18 22.722 23.954 1.349 29.280 o
-11 8 19 0.013 -0.640 0.880 134.871 o
-11 8 20 19.019 19.453 1.348 32.122 o
-11 8 21 0.087 1.807 1.146 76.734 o
-11 8 22 1.185 -0.070 1.199 69.910 o
-11 9 1 60.463 58.375 0.864 18.406 o
-11 9 2 0.148 -0.306 0.331 895.033 o
-11 9 3 90.764 90.559 1.357 10.605 o
-11 9 4 1.608 1.165 0.406 387.733 o
-11 9 5 44.569 45.358 0.997 22.887 o
-11 9 6 6.468 7.100 0.559 131.209 o
-11 9 7 2.132 1.641 0.517 255.897 o
-11 9 8 32.295 32.046 0.976 30.358 o
-11 9 9 41.423 40.336 1.103 23.428 o
-11 9 10 23.084 22.280 0.901 41.216 o
-11 9 11 9.982 9.882 0.747 81.300 o
-11 9 12 38.717 37.712 1.081 24.994 o
-11 9 13 434.522 440.003 4.262 1.226 o
-11 9 14 4.709 4.147 0.630 144.485 o
-11 9 15 27.599 27.778 1.115 31.117 o
-11 9 16 11.942 13.316 1.087 49.914 o
-11 9 17 0.103 -0.223 0.643 249.388 o
-11 9 18 0.038 -0.212 0.734 192.987 o
-11 9 19 1.223 0.514 0.859 129.091 o
-11 9 20 0.107 0.763 0.993 103.385 o
-11 9 21 2.500 4.734 1.131 69.105 o
-11 9 22 4.920 4.506 1.696 32.427 o
-11 10 1 34.439 34.129 0.763 32.162 o
-11 10 2 75.740 73.643 1.082 13.790 o
-11 10 3 66.889 65.385 1.049 15.688 o
-11 10 4 0.459 -0.089 0.397 582.175 o
-11 10 5 45.349 45.849 1.012 22.439 o
-11 10 6 0.807 0.438 0.477 378.574 o
-11 10 7 28.071 28.210 0.883 35.640 o
-11 10 8 1.940 1.759 0.541 244.519 o
-11 10 9 4.236 2.860 0.588 169.276 o
-11 10 10 2.099 1.003 0.562 237.663 o
-11 10 11 68.572 69.691 1.361 13.643 o
-11 10 12 34.438 35.695 1.069 27.102 o
-11 10 13 9.597 9.992 0.752 81.854 o
-11 10 14 41.897 40.856 1.351 20.442 o
-11 10 15 1.216 0.914 0.565 262.090 o
-11 10 16 0.889 -0.208 0.650 224.877 o
-11 10 17 81.775 86.489 2.369 8.125 o
-11 10 18 0.309 -0.955 0.943 115.628 o
-11 10 19 1.449 2.142 1.099 78.654 o
-11 10 20 0.363 0.903 1.088 85.390 o
-11 10 21 0.838 0.509 1.198 70.242 o
-11 11 1 48.199 45.894 0.883 22.807 o
-11 11 2 28.804 27.677 0.786 37.394 o
-11 11 3 11.766 11.206 0.561 89.689 o
-11 11 4 68.722 67.289 1.170 14.698 o
-11 11 5 30.343 28.404 0.841 34.965 o
-11 11 6 87.876 86.466 1.362 10.974 o
-11 11 7 15.611 15.431 0.722 62.404 o
-11 11 8 196.316 200.341 2.240 3.946 o
-11 11 9 4.396 4.272 0.605 153.735 o
-11 11 10 159.003 155.680 2.010 5.225 o
-11 11 11 1.359 1.960 0.600 221.667 o
-11 11 12 0.039 1.304 0.559 302.743 o
-11 11 13 11.233 11.783 0.859 66.347 o
-11 11 14 2.059 1.512 0.793 136.929 o
-11 11 15 41.389 44.550 1.618 17.466 o
-11 11 16 0.095 -0.535 0.966 111.347 o
-11 11 17 0.001 -0.440 1.038 96.830 o
-11 11 18 33.020 35.194 1.714 18.798 o
-11 11 19 11.597 12.099 1.324 39.921 o
-11 11 20 0.009 -0.247 1.081 89.282 o
-11 11 21 2.466 1.334 1.112 75.370 o
-11 12 1 0.194 -0.144 0.461 470.228 o
-11 12 2 51.542 52.149 1.035 19.858 o
-11 12 3 16.357 15.049 0.642 65.575 o
-11 12 4 27.802 27.154 0.820 37.577 o
-11 12 5 17.291 15.211 0.685 61.329 o
-11 12 6 277.242 268.729 2.731 2.534 o
-11 12 7 8.521 8.343 0.625 103.738 o
-11 12 8 82.660 85.519 1.444 11.165 o
-11 12 9 7.093 7.040 0.636 113.808 o
-11 12 10 0.223 0.482 0.567 304.349 o
-11 12 11 40.354 42.926 1.200 22.254 o
-11 12 12 150.329 151.251 2.438 4.985 o
-11 12 13 0.545 -0.958 0.742 181.224 o
-11 12 14 13.665 12.764 1.002 52.494 o
-11 12 15 27.368 27.198 1.370 26.372 o
-11 12 16 76.803 75.450 2.237 9.051 o
-11 12 17 4.037 3.234 1.081 72.522 o
-11 12 18 10.809 11.047 1.285 42.649 o
-11 12 19 9.811 9.724 1.366 40.453 o
-11 12 20 3.374 4.457 1.150 65.624 o
-11 12 21 1.334 1.312 1.118 77.689 o
-11 13 1 141.368 135.901 1.662 6.379 o
-11 13 2 17.681 17.186 0.710 57.746 o
-11 13 3 3.680 2.608 0.562 188.211 o
-11 13 4 1.582 1.504 0.499 289.807 o
-11 13 5 79.521 80.399 1.317 12.120 o
-11 13 6 51.790 50.675 1.093 19.512 o
-11 13 7 2.254 1.382 0.505 264.299 o
-11 13 8 4.837 4.774 0.581 152.545 o
-11 13 9 23.210 23.527 0.926 39.860 o
-11 13 10 88.889 85.362 1.588 10.223 o
-11 13 11 0.013 0.287 0.624 263.363 o
-11 13 12 13.021 11.953 0.979 55.248 o
-11 13 13 10.014 8.662 0.932 66.641 o
-11 13 14 3.764 2.828 0.940 92.291 o
-11 13 15 0.233 -0.042 0.905 125.740 o
-11 13 16 8.591 10.018 1.199 49.775 o
-11 13 17 5.366 4.235 1.117 64.972 o
-11 13 18 0.873 1.890 1.096 81.083 o
-11 13 19 10.784 10.482 1.301 42.204 o
-11 13 20 2.197 1.458 1.102 77.169 o
-11 14 1 237.155 237.947 2.408 3.132 o
-11 14 2 6.400 6.651 0.585 128.774 o
-11 14 3 0.765 -0.308 0.512 349.400 o
-11 14 4 108.347 105.365 1.592 8.456 o
-11 14 5 3.018 2.222 0.505 230.709 o
-11 14 6 59.494 59.058 1.176 16.652 o
-11 14 7 52.255 53.201 1.262 17.832 o
-11 14 8 14.081 13.004 0.795 63.548 o
-11 14 9 0.356 -0.103 0.598 278.713 o
-11 14 10 0.555 0.800 0.505 348.101 o
-11 14 11 52.409 56.656 1.608 14.995 o
-11 14 12 1.427 1.235 0.797 142.675 o
-11 14 13 31.836 33.844 1.338 24.272 o
-11 14 14 45.451 46.428 1.785 15.270 o
-11 14 15 0.602 2.041 0.949 106.751 o
-11 14 16 23.435 22.615 1.447 27.167 o
-11 14 17 0.629 0.857 1.062 88.624 o
-11 14 18 93.682 94.403 2.516 7.114 o
-11 14 19 5.998 3.593 1.141 62.281 o
-11 14 20 0.001 1.359 1.109 82.664 o
-11 15 1 64.726 62.334 1.244 15.202 o
-11 15 2 0.034 -0.598 0.481 448.928 o
-11 15 3 1.095 0.336 0.509 326.812 o
-11 15 4 0.088 -0.102 0.496 416.628 o
-11 15 5 90.998 90.893 1.570 9.945 o
-11 15 6 16.831 15.333 0.815 55.650 o
-11 15 7 9.964 8.601 0.735 84.675 o
-11 15 8 20.491 22.593 0.973 41.118 o
-11 15 9 67.392 67.241 1.699 12.238 o
-11 15 10 0.474 0.170 0.671 219.052 o
-11 15 11 0.553 -0.426 0.738 183.081 o
-11 15 12 2.796 2.752 0.847 113.825 o
-11 15 13 6.695 5.487 0.897 82.868 o
-11 15 14 0.423 -0.651 0.650 235.775 o
-11 15 15 33.091 34.045 1.523 21.280 o
-11 15 16 3.407 3.094 1.084 73.900 o
-11 15 17 7.882 7.222 1.057 62.373 o
-11 15 18 4.556 4.473 1.127 65.424 o
-11 15 19 25.639 23.035 1.506 25.192 o
-11 16 1 14.073 14.449 0.807 61.430 o
-11 16 2 0.353 0.440 0.598 271.432 o
-11 16 3 10.940 10.803 0.754 76.426 o
-11 16 4 63.443 65.348 1.398 14.329 o
-11 16 5 4.842 4.230 0.712 124.223 o
-11 16 6 27.164 25.511 0.998 34.535 o
-11 16 7 4.849 3.160 0.576 162.984 o
-11 16 8 3.141 1.956 0.521 222.868 o
-11 16 9 25.237 24.762 1.166 31.996 o
-11 16 10 15.885 17.161 1.060 44.720 o
-11 16 11 28.321 29.409 1.286 27.116 o
-11 16 12 0.308 0.062 0.773 169.995 o
-11 16 13 17.243 19.713 1.276 35.103 o
-11 16 14 1.181 1.359 0.882 120.564 o
-11 16 15 6.981 5.439 0.985 72.587 o
-11 16 16 7.665 8.877 1.111 57.318 o
-11 16 17 20.395 20.730 1.422 29.319 o
-11 16 18 7.648 7.877 1.172 54.002 o
-11 16 19 22.875 18.960 1.398 29.197 o
-11 17 1 11.433 11.932 0.829 67.866 o
-11 17 2 27.695 26.620 1.010 33.623 o
-11 17 3 91.016 91.930 1.679 9.588 o
-11 17 4 39.593 39.433 1.142 23.660 o
-11 17 5 170.602 180.201 2.402 4.380 o
-11 17 6 12.698 13.330 1.002 53.464 o
-11 17 7 33.302 32.791 1.161 26.686 o
-11 17 8 3.147 2.851 0.751 133.474 o
-11 17 9 23.028 24.355 1.096 35.090 o
-11 17 10 5.597 4.111 0.818 100.619 o
-11 17 11 21.463 21.186 1.107 36.870 o
-11 17 12 43.444 42.625 1.421 19.188 o
-11 17 13 4.126 4.997 0.905 91.847 o
-11 17 14 3.411 5.073 0.928 91.053 o
-11 17 15 1.245 2.947 1.057 83.737 o
-11 17 16 8.234 8.363 1.295 45.797 o
-11 17 17 2.798 1.935 1.004 87.874 o
-11 17 18 11.915 12.800 2.091 19.816 o
-11 18 1 18.311 18.125 0.923 47.166 o
-11 18 2 13.561 13.013 0.838 61.838 o
-11 18 3 11.441 10.278 0.874 66.407 o
-11 18 4 105.672 104.950 1.912 7.878 o
-11 18 5 0.033 0.427 0.550 331.888 o
-11 18 6 56.790 58.578 1.614 14.284 o
-11 18 7 0.338 0.185 0.781 165.590 o
-11 18 8 41.707 41.316 1.308 20.902 o
-11 18 9 11.566 10.130 0.915 63.328 o
-11 18 10 0.408 0.579 0.779 163.160 o
-11 18 11 0.172 -0.496 0.782 168.653 o
-11 18 12 0.342 -0.446 0.763 174.615 o
-11 18 13 1.196 1.025 0.879 122.395 o
-11 18 14 5.597 4.564 0.890 89.213 o
-11 18 15 8.303 9.480 1.120 55.317 o
-11 18 16 8.037 8.747 1.079 59.123 o
-11 18 17 0.057 0.496 0.935 117.424 o
-11 19 1 0.211 -0.260 0.783 167.735 o
-11 19 2 4.061 1.539 0.704 143.782 o
-11 19 3 15.378 15.577 0.946 51.218 o
-11 19 4 8.793 9.472 0.858 74.955 o
-11 19 5 0.883 1.520 0.788 149.433 o
-11 19 6 19.249 17.586 1.119 39.439 o
-11 19 7 58.518 58.899 1.599 14.154 o
-11 19 8 7.657 6.492 0.896 78.501 o
-11 19 9 2.612 1.908 0.776 135.094 o
-11 19 10 24.707 23.224 1.141 33.311 o
-11 19 11 0.883 1.024 0.804 146.437 o
-11 19 12 3.238 2.927 0.914 98.470 o
-11 19 13 1.521 1.813 0.840 127.034 o
-11 19 14 7.870 7.078 1.050 63.090 o
-11 19 15 3.415 2.069 0.900 102.068 o
-11 19 16 6.930 5.859 1.038 67.271 o
-11 19 17 0.321 -0.040 0.910 123.827 o
-11 20 1 11.358 10.645 0.906 63.862 o
-11 20 2 2.693 2.380 0.779 131.664 o
-11 20 3 0.014 -0.238 0.723 199.311 o
-11 20 4 39.318 39.358 1.408 20.587 o
-11 20 5 1.437 0.261 0.662 203.646 o
-11 20 6 58.329 56.372 1.688 13.776 o
-11 20 7 43.477 44.691 1.544 17.787 o
-11 20 8 66.412 71.238 1.900 11.199 o
-11 20 9 54.326 57.187 1.647 14.459 o
-11 20 10 0.289 -0.090 0.774 170.405 o
-11 20 11 4.575 3.338 0.850 102.135 o
-11 20 12 3.879 3.758 0.888 98.092 o
-11 20 13 0.447 0.099 0.892 127.473 o
-11 20 14 12.299 9.876 1.321 40.353 o
-11 20 15 1.214 1.472 0.904 114.655 o
-11 20 16 1.667 1.393 1.088 80.515 o
-11 21 1 0.918 1.999 0.861 125.498 o
-11 21 2 21.964 24.057 1.243 32.094 o
-11 21 3 4.447 3.161 0.823 108.038 o
-11 21 4 25.848 27.544 1.369 26.875 o
-11 21 5 0.138 -0.870 0.811 157.138 o
-11 21 6 0.023 0.030 0.850 144.112 o
-11 21 7 47.883 47.515 1.606 16.297 o
-11 21 8 3.332 2.764 0.899 101.067 o
-11 21 9 3.566 3.317 0.926 94.208 o
-11 21 10 2.611 2.533 0.943 97.182 o
-11 21 11 22.436 20.872 1.261 32.220 o
-11 21 12 0.423 0.399 0.967 108.208 o
-11 21 13 0.229 -0.652 0.893 129.039 o
-11 21 14 0.043 0.206 0.853 142.196 o
-11 21 15 1.026 1.652 0.992 97.451 o
-11 22 1 23.971 23.746 1.451 26.679 o
-11 22 2 2.319 3.349 1.006 86.822 o
-11 22 3 6.580 6.416 1.105 61.681 o
-11 22 4 0.186 -0.263 0.724 195.708 o
-11 22 5 29.728 29.353 1.416 24.422 o
-11 22 6 11.948 12.440 1.071 51.259 o
-11 22 7 1.026 1.571 0.901 116.374 o
-11 22 8 25.661 24.003 1.299 29.064 o
-11 22 9 17.181 19.114 1.206 37.510 o
-11 22 10 27.171 26.741 1.445 25.165 o
-11 22 11 0.007 -0.907 1.034 97.646 o
-11 22 12 0.159 -0.304 0.949 114.881 o
-11 22 13 0.047 -0.580 0.843 146.370 o
-11 22 14 0.885 0.792 0.964 105.532 o
-11 23 1 0.001 0.316 1.090 87.326 o
-11 23 2 28.751 28.299 1.481 23.819 o
-11 23 3 0.477 1.399 1.015 96.210 o
-11 23 4 2.718 1.364 0.939 99.945 o
-11 23 5 0.434 -0.424 0.923 119.645 o
-11 23 6 10.338 10.893 1.126 51.263 o
-11 23 7 15.110 15.344 1.242 39.157 o
-11 23 8 0.438 0.480 1.012 98.861 o
-11 23 9 25.275 23.452 1.359 28.102 o
-11 23 10 24.108 23.244 1.284 30.253 o
-11 23 11 0.079 -0.279 0.931 119.988 o
-11 23 12 2.992 1.354 0.970 93.512 o
-11 23 13 15.884 12.390 1.195 41.498 o
-11 24 1 6.078 5.416 1.329 47.689 o
-11 24 2 0.195 -0.551 1.093 86.663 o
-11 24 3 0.826 0.800 0.984 101.639 o
-11 24 4 21.799 22.038 1.389 29.206 o
-11 24 5 9.440 8.567 1.087 56.526 o
-11 24 6 0.216 0.001 0.906 125.667 o
-11 24 7 0.990 2.042 0.855 126.351 o
-11 24 8 14.073 10.831 1.193 43.893 o
-11 24 9 2.657 2.393 0.993 89.175 o
-11 24 10 8.723 10.148 1.243 47.157 o
-11 24 11 0.921 2.177 1.068 84.460 o
-11 25 1 2.704 0.157 1.187 67.708 o
-11 25 2 30.297 29.482 1.717 19.871 o
-11 25 3 7.113 7.763 1.323 45.753 o
-11 25 4 4.137 3.602 1.160 64.087 o
-11 25 5 20.080 19.730 1.200 35.568 o
-11 25 6 1.170 0.872 0.932 110.410 o
-11 25 7 3.724 4.129 1.200 60.824 o
-11 25 8 2.679 1.052 0.928 102.979 o
-11 25 9 19.867 16.258 1.903 20.828 o
-11 25 10 8.979 7.457 1.241 48.408 o
-11 26 1 0.843 0.455 1.244 65.318 o
-11 26 2 17.727 17.994 1.479 29.711 o
-11 26 3 1.057 1.061 1.108 80.057 o
-11 26 4 1.978 2.205 1.163 69.610 o
-11 26 5 3.132 0.936 1.071 79.221 o
-11 26 6 0.269 -0.621 1.017 99.775 o
-11 26 7 1.409 1.485 1.000 94.776 o
-10 0 2 149.703 141.484 1.912 5.739 o
-10 0 4 555.085 520.624 8.018 0.658 o
-10 0 6 56.703 58.284 1.159 17.305 o
-10 0 8 125.237 127.984 2.087 6.392 o
-10 0 10 0.491 -0.255 0.377 631.012 o
-10 0 12 0.961 0.591 0.503 333.745 o
-10 0 14 282.233 273.606 3.861 2.108 o
-10 0 16 3.011 1.474 0.700 155.998 o
-10 0 18 16.587 14.435 1.387 33.668 o
-10 0 20 169.497 174.434 4.571 2.705 o
-10 0 22 0.006 0.409 1.430 50.793 o
-10 1 1 93.510 86.451 0.885 11.816 o
-10 1 2 257.674 243.258 2.091 3.032 o
-10 1 3 498.131 482.472 3.948 1.081 o
-10 1 4 7.443 8.906 0.403 141.389 o
-10 1 5 444.446 437.996 3.779 1.262 o
-10 1 6 54.783 51.236 0.744 21.270 o
-10 1 7 52.039 49.929 0.781 21.941 o
-10 1 8 0.475 0.815 0.365 595.835 o
-10 1 9 461.809 456.149 3.833 1.195 o
-10 1 10 59.740 60.507 0.952 17.835 o
-10 1 11 86.440 82.647 1.233 11.668 o
-10 1 12 7.404 6.162 0.485 140.691 o
-10 1 13 15.955 16.576 0.623 65.790 o
-10 1 14 51.547 49.125 1.078 19.861 o
-10 1 15 3.710 2.588 0.508 210.072 o
-10 1 16 0.130 0.199 0.482 428.808 o
-10 1 17 0.027 -0.630 0.470 470.129 o
-10 1 18 10.477 10.784 1.029 56.993 o
-10 1 19 26.692 25.585 1.321 27.853 o
-10 1 20 9.676 9.676 1.210 48.111 o
-10 1 21 71.037 70.834 3.825 5.062 o
-10 1 22 3.345 0.852 1.026 84.647 o
-10 1 23 0.043 -0.226 0.991 106.066 o
-10 2 1 77.595 74.419 0.865 14.306 o
-10 2 2 0.290 0.053 0.246 1385.820 o
-10 2 3 601.852 572.999 4.597 0.806 o
-10 2 4 21.502 19.944 0.565 55.111 o
-10 2 5 7.934 8.389 0.437 134.072 o
-10 2 6 94.036 87.418 1.233 10.826 o
-10 2 7 15.470 19.435 0.622 63.865 o
-10 2 8 0.638 0.557 0.360 603.706 o
-10 2 9 25.546 25.600 0.724 42.329 o
-10 2 10 45.455 45.623 0.870 23.804 o
-10 2 11 11.274 11.284 0.533 94.033 o
-10 2 12 0.363 0.053 0.403 577.038 o
-10 2 13 229.359 226.937 2.451 3.249 o
-10 2 14 45.832 44.287 1.034 22.310 o
-10 2 15 15.644 15.025 0.726 62.530 o
-10 2 16 23.402 23.646 0.924 39.732 o
-10 2 17 5.102 2.707 0.545 172.222 o
-10 2 18 20.415 21.133 1.136 36.776 o
-10 2 19 21.345 19.462 1.229 34.073 o
-10 2 20 1.496 1.548 0.826 132.169 o
-10 2 21 3.425 3.913 1.007 82.135 o
-10 2 22 1.184 0.316 0.977 102.587 o
-10 2 23 30.093 30.069 2.440 12.636 o
-10 3 1 20.869 17.959 0.507 59.757 o
-10 3 2 190.103 186.726 1.874 4.405 o
-10 3 3 30.252 29.563 0.707 37.209 o
-10 3 4 104.322 107.329 1.209 9.450 o
-10 3 5 158.070 154.920 1.892 5.380 o
-10 3 6 176.124 163.659 1.949 4.829 o
-10 3 7 125.626 118.386 1.426 7.641 o
-10 3 8 32.759 30.588 0.756 34.298 o
-10 3 9 0.001 -0.488 0.363 790.903 o
-10 3 10 156.219 153.350 1.781 5.562 o
-10 3 11 2.938 2.240 0.446 265.600 o
-10 3 12 17.110 16.375 0.664 61.613 o
-10 3 13 153.700 144.399 1.814 5.710 o
-10 3 14 20.835 19.650 0.850 46.300 o
-10 3 15 68.894 66.418 1.401 13.593 o
-10 3 16 0.871 1.080 0.464 369.605 o
-10 3 17 68.419 67.169 1.530 12.966 o
-10 3 18 153.835 157.755 2.585 4.689 o
-10 3 19 0.331 -0.743 0.681 217.880 o
-10 3 20 19.865 18.311 1.574 26.616 o
-10 3 21 2.846 0.778 0.912 105.969 o
-10 3 22 1.619 0.404 0.916 112.894 o
-10 3 23 37.846 35.753 1.892 16.105 o
-10 4 1 179.999 168.348 1.622 4.968 o
-10 4 2 62.569 62.578 0.839 17.713 o
-10 4 3 141.449 137.415 1.578 6.459 o
-10 4 4 25.656 25.756 0.595 45.277 o
-10 4 5 38.624 37.334 0.751 29.354 o
-10 4 6 29.427 30.236 0.848 34.822 o
-10 4 7 50.855 50.261 0.994 20.573 o
-10 4 8 3.100 3.060 0.382 284.236 o
-10 4 9 274.674 267.058 2.628 2.594 o
-10 4 10 111.775 111.315 1.463 8.397 o
-10 4 11 0.044 -0.091 0.409 616.378 o
-10 4 12 38.032 38.070 1.101 24.903 o
-10 4 13 27.561 26.800 1.105 31.605 o
-10 4 14 64.201 61.768 1.328 14.850 o
-10 4 15 111.670 115.204 1.809 7.619 o
-10 4 16 1.434 0.808 0.638 211.264 o
-10 4 17 63.535 64.587 1.582 13.353 o
-10 4 18 22.121 21.527 1.106 36.335 o
-10 4 19 0.441 0.386 0.784 161.896 o
-10 4 20 10.403 9.895 1.094 53.707 o
-10 4 21 0.253 -0.290 0.814 154.789 o
-10 4 22 0.127 -0.847 0.888 131.418 o
-10 4 23 36.492 30.040 1.755 18.171 o
-10 5 1 390.091 382.473 2.853 1.629 o
-10 5 2 68.587 62.665 0.856 16.550 o
-10 5 3 241.598 240.319 2.408 3.076 o
-10 5 4 59.131 56.361 0.820 19.148 o
-10 5 5 0.368 0.297 0.352 703.117 o
-10 5 6 50.156 49.442 1.039 20.472 o
-10 5 7 60.828 61.448 1.150 16.399 o
-10 5 8 58.956 58.840 1.103 17.222 o
-10 5 9 1.532 1.068 0.474 323.537 o
-10 5 10 212.029 209.804 2.379 3.585 o
-10 5 11 15.925 14.232 0.725 62.794 o
-10 5 12 9.686 9.916 0.692 87.674 o
-10 5 13 90.493 94.849 1.672 9.549 o
-10 5 14 31.170 32.399 1.119 28.312 o
-10 5 15 197.678 195.751 2.473 3.801 o
-10 5 16 35.548 34.722 1.127 26.009 o
-10 5 17 32.585 30.289 1.180 27.136 o
-10 5 18 6.272 5.620 0.942 78.778 o
-10 5 19 1.123 0.436 0.796 149.781 o
-10 5 20 2.463 1.345 0.780 137.777 o
-10 5 21 5.729 3.304 0.902 89.447 o
-10 5 22 1.669 3.162 0.983 93.092 o
-10 5 23 0.437 0.769 1.080 86.599 o
-10 6 1 434.824 420.365 3.654 1.324 o
-10 6 2 742.992 719.098 5.213 0.575 o
-10 6 3 16.411 14.824 0.535 71.339 o
-10 6 4 169.691 159.971 1.698 5.232 o
-10 6 5 12.453 11.684 0.475 93.125 o
-10 6 6 6.869 5.847 0.526 139.324 o
-10 6 7 39.775 39.548 0.954 25.901 o
-10 6 8 27.701 27.795 0.804 37.768 o
-10 6 9 155.430 151.705 1.889 5.487 o
-10 6 10 7.041 7.886 0.607 116.121 o
-10 6 11 2.729 3.798 0.574 189.595 o
-10 6 12 3.524 3.820 0.615 163.607 o
-10 6 13 20.276 20.401 0.934 43.570 o
-10 6 14 335.699 339.976 3.779 1.748 o
-10 6 15 406.877 414.209 4.433 1.298 o
-10 6 16 0.481 -0.346 0.559 311.165 o
-10 6 17 13.514 13.884 0.926 56.039 o
-10 6 18 0.375 -0.001 0.732 188.449 o
-10 6 19 0.753 -0.784 0.826 145.386 o
-10 6 20 6.436 4.149 0.853 91.787 o
-10 6 21 0.805 0.047 0.881 128.026 o
-10 6 22 2.872 2.021 1.012 86.356 o
-10 6 23 10.637 10.299 1.283 43.210 o
-10 7 1 9.702 9.408 0.369 124.746 o
-10 7 2 32.982 29.614 0.628 36.604 o
-10 7 3 258.209 252.446 2.279 2.914 o
-10 7 4 16.668 18.235 0.568 65.198 o
-10 7 5 47.337 42.766 0.937 23.036 o
-10 7 6 23.538 22.933 0.710 46.053 o
-10 7 7 158.798 159.860 1.857 5.339 o
-10 7 8 20.375 21.586 0.746 49.350 o
-10 7 9 0.610 0.452 0.457 419.784 o
-10 7 10 6.900 6.693 0.588 124.185 o
-10 7 11 106.028 107.683 1.567 8.571 o
-10 7 12 196.618 193.782 2.354 3.911 o
-10 7 13 1.003 0.966 0.608 237.052 o
-10 7 14 8.004 6.939 0.749 93.530 o
-10 7 15 117.190 122.297 2.014 6.876 o
-10 7 16 1.032 2.100 0.779 147.887 o
-10 7 17 83.194 80.591 1.751 10.234 o
-10 7 18 0.531 0.593 0.763 167.948 o
-10 7 19 5.678 3.866 0.859 94.551 o
-10 7 20 1.927 1.700 0.810 132.421 o
-10 7 21 1.320 -0.100 0.933 111.980 o
-10 7 22 1.492 2.136 1.026 88.879 o
-10 7 23 1.016 -0.573 1.898 28.594 o
-10 8 1 0.675 0.824 0.309 710.587 o
-10 8 2 62.765 61.619 0.798 17.972 o
-10 8 3 116.650 112.854 1.260 8.481 o
-10 8 4 1009.370 999.072 7.612 0.326 o
-10 8 5 0.230 -0.106 0.414 572.761 o
-10 8 6 146.383 146.017 1.798 5.907 o
-10 8 7 71.635 68.719 1.165 14.248 o
-10 8 8 1.460 1.165 0.467 331.561 o
-10 8 9 10.639 10.421 0.634 88.879 o
-10 8 10 13.259 13.453 0.689 71.686 o
-10 8 11 209.139 202.984 2.233 3.753 o
-10 8 12 756.766 755.523 6.326 0.517 o
-10 8 13 0.160 0.177 0.544 338.788 o
-10 8 14 63.872 65.483 1.307 14.760 o
-10 8 15 11.752 11.282 0.816 68.843 o
-10 8 16 38.574 39.540 1.321 21.769 o
-10 8 17 6.271 5.295 0.846 91.132 o
-10 8 18 2.717 2.516 0.774 132.348 o
-10 8 19 1.921 1.831 0.791 137.082 o
-10 8 20 0.020 -0.371 0.915 124.539 o
-10 8 21 9.872 9.658 1.102 54.095 o
-10 8 22 24.504 22.588 1.542 24.968 o
-10 9 1 0.110 -0.227 0.330 912.872 o
-10 9 2 16.406 16.334 0.509 70.794 o
-10 9 3 42.079 42.907 0.778 26.390 o
-10 9 4 40.018 40.297 0.820 27.265 o
-10 9 5 44.506 44.584 0.940 23.587 o
-10 9 6 41.541 42.290 0.964 24.673 o
-10 9 7 115.716 110.538 1.408 8.322 o
-10 9 8 8.101 8.223 0.587 111.582 o
-10 9 9 56.555 55.414 1.141 17.716 o
-10 9 10 30.147 30.629 0.927 32.754 o
-10 9 11 119.507 118.441 1.613 7.589 o
-10 9 12 2.975 2.883 0.560 199.109 o
-10 9 13 82.351 82.753 1.417 11.397 o
-10 9 14 3.427 3.806 0.568 180.754 o
-10 9 15 34.392 35.231 1.266 24.311 o
-10 9 16 34.589 32.749 1.223 25.280 o
-10 9 17 12.309 10.486 0.931 60.542 o
-10 9 18 17.491 16.947 1.136 40.508 o
-10 9 19 18.765 17.244 1.188 37.639 o
-10 9 20 1.647 2.301 0.875 116.200 o
-10 9 21 24.125 26.113 1.589 23.713 o
-10 9 22 1.271 1.077 1.058 86.635 o
-10 10 1 21.344 21.761 0.496 56.091 o
-10 10 2 83.421 83.994 1.083 12.368 o
-10 10 3 41.463 40.162 0.829 26.614 o
-10 10 4 2.580 1.463 0.449 290.219 o
-10 10 5 36.201 35.441 0.870 29.341 o
-10 10 6 130.555 121.140 1.552 7.181 o
-10 10 7 240.497 237.534 2.433 3.090 o
-10 10 8 29.946 30.096 0.887 33.792 o
-10 10 9 2.826 2.102 0.459 263.719 o
-10 10 10 0.568 0.983 0.469 385.953 o
-10 10 11 6.478 7.302 0.680 109.800 o
-10 10 12 128.381 128.511 1.789 6.757 o
-10 10 13 22.161 21.880 0.913 41.856 o
-10 10 14 109.107 109.579 2.120 7.190 o
-10 10 15 72.734 70.678 1.710 11.561 o
-10 10 16 59.839 59.918 1.838 12.561 o
-10 10 17 0.366 -0.035 0.713 198.339 o
-10 10 18 1.131 0.686 0.788 151.145 o
-10 10 19 0.061 -0.513 0.883 133.503 o
-10 10 20 3.109 3.829 1.068 75.651 o
-10 10 21 0.577 -0.129 1.115 82.123 o
-10 10 22 0.067 0.311 1.094 86.543 o
-10 11 1 33.824 30.198 0.715 34.442 o
-10 11 2 81.072 75.589 1.175 12.728 o
-10 11 3 27.502 25.770 0.702 41.025 o
-10 11 4 25.556 26.064 0.760 41.232 o
-10 11 5 273.634 263.724 2.599 2.624 o
-10 11 6 0.599 0.191 0.452 439.850 o
-10 11 7 474.982 473.107 4.047 1.127 o
-10 11 8 32.179 31.472 0.882 32.199 o
-10 11 9 3.099 2.690 0.541 206.647 o
-10 11 10 21.189 19.511 0.786 48.225 o
-10 11 11 17.856 18.431 0.878 49.349 o
-10 11 12 8.411 7.705 0.680 98.778 o
-10 11 13 2.894 1.658 0.411 301.490 o
-10 11 14 84.464 80.609 1.799 9.983 o
-10 11 15 11.300 11.029 1.053 54.126 o
-10 11 16 156.692 161.365 3.026 4.153 o
-10 11 17 0.155 -0.186 0.882 133.051 o
-10 11 18 4.060 1.406 1.008 83.927 o
-10 11 19 4.056 3.546 0.986 83.391 o
-10 11 20 0.064 0.025 1.063 92.157 o
-10 11 21 1.863 1.241 1.094 79.451 o
-10 12 1 25.924 24.816 0.657 44.015 o
-10 12 2 182.270 179.248 1.809 4.667 o
-10 12 3 2.211 1.258 0.412 341.879 o
-10 12 4 25.803 24.962 0.751 41.713 o
-10 12 5 70.758 66.860 1.149 14.557 o
-10 12 6 8.626 8.924 0.582 107.292 o
-10 12 7 44.184 45.710 1.027 22.647 o
-10 12 8 415.286 416.740 3.804 1.361 o
-10 12 9 52.230 54.221 1.162 18.512 o
-10 12 10 39.958 39.914 1.037 24.752 o
-10 12 11 217.073 215.700 2.716 3.299 o
-10 12 12 1.073 0.336 0.596 252.330 o
-10 12 13 55.903 56.456 1.574 14.785 o
-10 12 14 18.418 17.431 1.160 38.759 o
-10 12 15 119.811 122.562 2.500 5.935 o
-10 12 16 0.008 0.983 0.849 140.281 o
-10 12 17 1.569 0.875 0.942 106.156 o
-10 12 18 5.434 4.157 1.363 47.056 o
-10 12 19 5.998 7.050 1.105 62.174 o
-10 12 20 0.113 0.025 1.053 93.622 o
-10 12 21 7.451 7.190 1.214 51.991 o
-10 13 1 89.810 90.501 1.287 10.884 o
-10 13 2 44.652 43.944 0.947 23.576 o
-10 13 3 14.333 13.903 0.625 72.587 o
-10 13 4 42.678 43.535 0.970 24.024 o
-10 13 5 0.012 0.754 0.449 474.898 o
-10 13 6 104.446 104.896 1.473 8.943 o
-10 13 7 33.693 33.477 0.885 30.813 o
-10 13 8 0.058 0.403 0.468 450.568 o
-10 13 9 27.338 28.975 0.989 33.596 o
-10 13 10 0.456 0.351 0.573 291.378 o
-10 13 11 35.966 36.590 1.299 23.164 o
-10 13 12 33.913 36.033 1.304 23.784 o
-10 13 13 1.034 0.584 0.746 168.342 o
-10 13 14 3.642 2.358 0.900 100.397 o
-10 13 15 11.157 11.717 1.094 51.494 o
-10 13 16 0.120 0.385 0.974 108.402 o
-10 13 17 0.046 -0.134 0.986 107.259 o
-10 13 18 2.867 2.858 1.003 86.226 o
-10 13 19 2.077 2.805 1.102 75.657 o
-10 13 20 10.102 11.182 1.283 43.300 o
-10 13 21 5.273 5.676 1.288 50.925 o
-10 14 1 1025.540 1027.780 7.952 0.311 o
-10 14 2 8.841 9.198 0.614 101.429 o
-10 14 3 71.141 71.750 1.185 14.031 o
-10 14 4 104.540 100.851 1.478 9.040 o
-10 14 5 169.428 166.912 1.937 4.945 o
-10 14 6 246.916 246.991 2.699 2.871 o
-10 14 7 2.631 3.193 0.614 180.419 o
-10 14 8 20.023 20.260 0.859 46.533 o
-10 14 9 49.549 48.946 1.324 18.244 o
-10 14 10 61.930 65.427 1.903 11.782 o
-10 14 11 13.048 13.969 0.971 54.204 o
-10 14 12 2.279 1.979 0.830 123.569 o
-10 14 13 30.913 31.583 1.257 26.256 o
-10 14 14 14.733 14.597 1.123 44.489 o
-10 14 15 0.891 0.145 0.889 124.981 o
-10 14 16 25.046 26.056 1.498 25.025 o
-10 14 17 81.960 82.517 2.463 7.920 o
-10 14 18 35.801 37.810 1.741 17.767 o
-10 14 19 6.624 7.586 1.419 41.504 o
-10 14 20 23.613 19.593 1.436 27.921 o
-10 15 1 242.955 238.733 2.510 3.026 o
-10 15 2 5.319 6.566 0.649 124.899 o
-10 15 3 0.121 -0.659 0.581 303.768 o
-10 15 4 7.489 6.595 0.557 125.520 o
-10 15 5 98.367 95.242 1.532 9.442 o
-10 15 6 230.420 228.787 2.581 3.164 o
-10 15 7 149.738 154.884 2.036 5.424 o
-10 15 8 0.002 1.065 0.505 372.042 o
-10 15 9 33.392 34.611 1.166 26.236 o
-10 15 10 109.674 115.580 2.014 7.275 o
-10 15 11 27.151 25.650 1.301 28.041 o
-10 15 12 29.636 30.431 1.256 26.953 o
-10 15 13 0.185 -1.407 0.621 264.802 o
-10 15 14 8.181 8.386 1.051 61.251 o
-10 15 15 4.452 2.725 0.970 85.641 o
-10 15 16 33.105 31.569 1.471 22.297 o
-10 15 17 6.230 5.701 1.140 60.108 o
-10 15 18 10.433 10.906 1.253 44.535 o
-10 15 19 3.298 4.038 1.131 68.110 o
-10 15 20 0.253 0.125 1.063 91.258 o
-10 16 1 91.424 89.850 1.512 10.123 o
-10 16 2 38.662 39.170 1.078 24.801 o
-10 16 3 141.635 141.784 1.913 5.957 o
-10 16 4 0.000 -0.615 0.572 318.974 o
-10 16 5 24.346 24.787 0.880 39.708 o
-10 16 6 102.875 103.738 1.646 8.660 o
-10 16 7 19.653 18.524 0.873 47.370 o
-10 16 8 19.564 20.518 1.028 41.022 o
-10 16 9 14.569 13.954 0.942 53.584 o
-10 16 10 17.901 16.368 0.979 46.344 o
-10 16 11 6.104 5.543 0.835 92.863 o
-10 16 12 119.487 125.607 2.250 6.328 o
-10 16 13 0.020 -0.294 0.581 308.236 o
-10 16 14 1.416 -0.367 0.846 133.442 o
-10 16 15 10.204 8.381 1.011 60.653 o
-10 16 16 1.639 0.270 0.704 179.818 o
-10 16 17 0.117 1.414 1.044 92.524 o
-10 16 18 0.725 1.853 1.139 75.853 o
-10 16 19 0.332 2.383 1.062 86.941 o
-10 17 1 7.353 7.118 0.718 100.044 o
-10 17 2 7.631 9.135 0.742 91.497 o
-10 17 3 292.433 299.770 3.280 2.168 o
-10 17 4 5.663 5.617 0.670 121.873 o
-10 17 5 2.707 2.741 0.515 226.789 o
-10 17 6 60.999 59.746 1.435 14.788 o
-10 17 7 0.457 0.836 0.472 395.567 o
-10 17 8 95.063 97.756 1.783 8.891 o
-10 17 9 17.489 17.323 0.955 47.245 o
-10 17 10 0.387 -0.470 0.715 197.245 o
-10 17 11 14.591 15.632 0.948 52.132 o
-10 17 12 19.025 19.966 1.039 41.345 o
-10 17 13 29.964 33.007 1.528 22.122 o
-10 17 14 2.656 1.427 0.872 113.391 o
-10 17 15 3.510 3.405 0.913 96.431 o
-10 17 16 1.038 2.506 0.793 141.532 o
-10 17 17 0.040 0.866 1.023 97.764 o
-10 17 18 1.400 2.826 1.066 82.136 o
-10 17 19 5.203 4.855 1.107 65.542 o
-10 18 1 29.529 28.957 0.962 32.887 o
-10 18 2 37.925 39.161 1.067 25.206 o
-10 18 3 0.042 0.748 0.546 328.732 o
-10 18 4 44.922 45.547 1.313 19.633 o
-10 18 5 8.433 7.471 0.750 90.695 o
-10 18 6 0.947 0.274 0.459 398.688 o
-10 18 7 13.610 13.191 0.886 58.735 o
-10 18 8 21.510 22.304 1.041 38.350 o
-10 18 9 2.846 2.445 0.753 137.012 o
-10 18 10 23.482 22.916 1.094 35.328 o
-10 18 11 2.484 1.430 0.757 143.992 o
-10 18 12 32.553 31.453 1.292 25.131 o
-10 18 13 0.022 0.101 0.806 159.937 o
-10 18 14 0.707 1.259 0.893 121.330 o
-10 18 15 1.351 1.059 0.899 116.236 o
-10 18 16 4.122 2.803 1.061 75.061 o
-10 18 17 5.217 5.712 1.081 67.042 o
-10 18 18 6.156 5.082 1.091 64.923 o
-10 19 1 2.973 1.106 0.458 275.984 o
-10 19 2 110.506 114.002 1.928 7.450 o
-10 19 3 14.158 15.708 0.924 53.857 o
-10 19 4 0.305 -0.276 0.686 215.176 o
-10 19 5 42.528 48.801 1.539 17.643 o
-10 19 6 31.594 28.305 1.240 26.886 o
-10 19 7 24.131 23.231 1.033 36.379 o
-10 19 8 22.191 22.112 1.052 37.605 o
-10 19 9 2.511 1.343 0.745 147.871 o
-10 19 10 44.222 45.303 1.558 17.474 o
-10 19 11 50.579 51.434 1.756 14.520 o
-10 19 12 16.631 16.500 1.105 42.575 o
-10 19 13 8.707 7.342 0.864 77.593 o
-10 19 14 18.272 17.434 1.083 41.525 o
-10 19 15 7.174 4.813 0.915 80.414 o
-10 19 16 0.013 -1.176 0.884 133.510 o
-10 19 17 24.767 20.944 1.318 29.736 o
-10 20 1 0.083 0.057 0.524 372.508 o
-10 20 2 121.611 126.305 2.066 6.568 o
-10 20 3 4.521 4.313 0.766 115.126 o
-10 20 4 0.829 0.223 0.502 352.231 o
-10 20 5 2.200 2.345 0.840 120.537 o
-10 20 6 7.626 5.921 0.935 75.378 o
-10 20 7 88.253 89.701 2.010 8.820 o
-10 20 8 15.589 16.692 1.022 46.885 o
-10 20 9 0.004 -1.204 0.769 176.434 o
-10 20 10 2.502 2.538 0.804 126.368 o
-10 20 11 0.007 1.387 0.732 183.403 o
-10 20 12 7.649 7.767 0.910 75.310 o
-10 20 13 1.942 1.689 0.841 124.387 o
-10 20 14 5.641 2.411 0.993 79.392 o
-10 20 15 0.125 0.120 0.832 148.820 o
-10 20 16 37.819 37.275 2.401 11.989 o
-10 20 17 2.054 2.704 2.513 16.118 o
-10 21 1 36.826 37.754 1.579 19.347 o
-10 21 2 29.608 28.416 1.212 28.159 o
-10 21 3 3.415 2.668 0.707 143.493 o
-10 21 4 2.183 0.768 0.808 134.691 o
-10 21 5 0.112 -0.603 0.785 168.015 o
-10 21 6 11.989 11.976 1.032 53.710 o
-10 21 7 43.038 44.191 1.522 18.123 o
-10 21 8 3.968 3.123 0.903 96.596 o
-10 21 9 7.338 6.584 0.894 79.490 o
-10 21 10 0.589 0.473 0.740 177.736 o
-10 21 11 0.610 -0.014 0.667 220.492 o
-10 21 12 6.988 5.356 0.992 71.982 o
-10 21 13 0.644 0.080 0.874 131.084 o
-10 21 14 4.889 3.744 0.926 88.397 o
-10 21 15 0.367 0.714 0.943 113.035 o
-10 21 16 4.988 2.411 1.069 72.513 o
-10 22 1 152.955 157.452 2.664 4.622 o
-10 22 2 177.855 179.203 3.155 3.645 o
-10 22 3 7.532 8.918 1.355 43.190 o
-10 22 4 10.678 10.512 1.106 52.180 o
-10 22 5 5.431 3.689 0.806 104.559 o
-10 22 6 6.025 4.757 0.926 82.732 o
-10 22 7 1.587 1.054 0.851 126.717 o
-10 22 8 51.643 49.879 1.630 15.400 o
-10 22 9 47.609 45.296 1.675 15.938 o
-10 22 10 3.113 3.022 0.935 95.288 o
-10 22 11 0.518 -0.450 0.883 129.767 o
-10 22 12 1.139 0.244 0.824 141.224 o
-10 22 13 1.961 2.044 0.885 112.780 o
-10 22 14 2.947 2.048 0.976 91.435 o
-10 22 15 0.154 1.259 0.924 117.245 o
-10 23 1 10.876 10.014 1.126 51.108 o
-10 23 2 0.571 1.073 0.962 106.761 o
-10 23 3 90.064 89.364 2.193 8.207 o
-10 23 4 6.343 4.686 1.022 71.396 o
-10 23 5 5.877 5.404 1.027 71.167 o
-10 23 6 1.618 1.537 0.962 100.442 o
-10 23 7 2.474 2.127 0.790 131.808 o
-10 23 8 26.530 25.349 1.483 24.940 o
-10 23 9 2.796 2.163 0.915 102.122 o
-10 23 10 5.496 3.572 1.049 71.956 o
-10 23 11 0.873 1.114 0.937 110.479 o
-10 23 12 1.611 1.023 0.868 122.247 o
-10 23 13 0.966 1.355 0.870 124.988 o
-10 23 14 0.143 0.552 0.961 110.690 o
-10 24 1 1.654 0.771 1.102 79.660 o
-10 24 2 0.381 0.770 1.008 99.201 o
-10 24 3 56.724 57.522 1.988 12.113 o
-10 24 4 7.157 7.351 1.054 63.857 o
-10 24 5 2.480 0.977 0.925 104.712 o
-10 24 6 0.150 0.747 0.842 142.184 o
-10 24 7 5.300 3.800 1.032 74.034 o
-10 24 8 15.863 14.490 1.190 40.827 o
-10 24 9 2.315 3.381 1.142 69.833 o
-10 24 10 0.606 -0.107 0.991 103.203 o
-10 24 11 2.312 2.168 1.011 88.128 o
-10 24 12 1.543 1.126 0.957 102.824 o
-10 25 1 5.165 4.631 1.333 48.876 o
-10 25 2 4.980 6.181 1.168 59.562 o
-10 25 3 23.406 22.412 1.332 29.698 o
-10 25 4 95.508 96.327 2.493 7.073 o
-10 25 5 55.940 56.127 2.010 12.117 o
-10 25 6 20.850 20.793 1.623 24.871 o
-10 25 7 8.794 9.824 1.208 49.145 o
-10 25 8 1.469 1.455 1.004 93.909 o
-10 25 9 3.500 1.979 0.996 86.473 o
-10 25 10 15.181 12.210 1.277 38.974 o
-10 25 11 27.024 25.504 2.322 14.093 o
-10 26 1 2.545 3.241 1.302 55.094 o
-10 26 2 3.527 2.899 1.186 63.470 o
-10 26 3 13.833 12.525 1.582 29.932 o
-10 26 4 16.524 16.176 1.647 26.566 o
-10 26 5 42.060 44.194 3.070 8.149 o
-10 26 6 15.213 13.737 1.271 38.619 o
-10 26 7 8.083 5.701 1.122 58.394 o
-10 26 8 10.268 7.422 1.413 39.006 o
-10 26 9 0.401 0.463 1.057 91.064 o
-10 27 1 8.601 6.997 1.584 33.740 o
-10 27 2 1.608 0.614 1.472 46.220 o
-10 27 3 1.974 0.932 1.261 61.209 o
-10 27 4 55.309 54.005 4.485 4.247 o
-10 27 5 0.019 0.499 1.038 95.709 o
-10 27 6 0.497 0.645 0.972 106.084 o
-9 0 2 50.458 47.769 0.883 21.897 o
-9 0 4 5.859 7.111 0.505 147.358 o
-9 0 6 101.243 101.327 1.489 9.193 o
-9 0 8 2435.480 2434.530 24.131 0.056 o
-9 0 10 439.965 439.667 4.957 1.130 o
-9 0 12 1145.920 1152.940 11.970 0.220 o
-9 0 14 118.904 114.412 2.024 6.937 o
-9 0 16 6.874 7.853 0.803 89.514 o
-9 0 18 5.635 7.455 0.935 78.769 o
-9 0 20 162.791 161.479 6.317 1.850 o
-9 0 22 3.934 2.526 1.502 41.705 o
-9 0 24 70.569 81.818 5.259 3.072 o
-9 1 1 11.110 11.244 0.339 112.058 o
-9 1 2 12.042 12.382 0.376 101.006 o
-9 1 3 108.290 108.970 1.177 9.217 o
-9 1 4 16.537 15.701 0.514 70.990 o
-9 1 5 8.861 9.255 0.361 132.994 o
-9 1 6 21.558 20.990 0.567 54.178 o
-9 1 7 3.868 5.248 0.390 225.231 o
-9 1 8 413.375 417.994 3.610 1.391 o
-9 1 9 85.431 82.767 1.021 12.422 o
-9 1 10 81.226 78.485 1.029 13.066 o
-9 1 11 224.480 222.392 2.109 3.501 o
-9 1 12 17.160 18.023 0.608 62.590 o
-9 1 13 348.634 335.680 3.004 1.867 o
-9 1 14 5.267 4.617 0.494 171.731 o
-9 1 15 224.690 223.034 2.173 3.462 o
-9 1 16 6.086 4.900 0.544 147.770 o
-9 1 17 5.653 3.891 0.553 155.714 o
-9 1 18 18.992 18.321 0.875 48.161 o
-9 1 19 294.102 294.775 3.763 2.029 o
-9 1 20 4.303 1.901 0.675 147.685 o
-9 1 21 20.562 18.870 1.240 34.391 o
-9 1 22 13.072 11.853 1.365 37.358 o
-9 1 23 5.041 5.616 1.363 46.710 o
-9 1 24 4.823 0.597 1.481 42.804 o
-9 2 1 4.516 5.586 0.326 228.210 o
-9 2 2 140.462 134.376 1.293 6.896 o
-9 2 3 10.439 11.597 0.500 100.160 o
-9 2 4 70.836 67.060 0.993 15.243 o
-9 2 5 33.349 30.333 0.609 36.393 o
-9 2 6 228.507 219.973 2.147 3.448 o
-9 2 7 217.216 212.300 2.288 3.558 o
-9 2 8 1.983 1.537 0.367 392.536 o
-9 2 9 77.574 77.636 1.136 13.137 o
-9 2 10 15.010 15.502 0.545 73.543 o
-9 2 11 87.646 88.706 1.146 11.555 o
-9 2 12 11.456 10.858 0.521 95.247 o
-9 2 13 60.279 58.458 1.017 17.543 o
-9 2 14 3.232 2.942 0.475 231.695 o
-9 2 15 15.499 14.385 0.645 68.011 o
-9 2 16 4.026 2.480 0.481 216.051 o
-9 2 17 127.213 123.392 1.693 7.045 o
-9 2 18 0.387 0.121 0.496 391.353 o
-9 2 19 7.119 7.212 0.847 84.493 o
-9 2 20 4.252 4.416 0.878 96.654 o
-9 2 21 0.010 0.307 0.826 151.459 o
-9 2 22 63.536 66.231 2.132 10.533 o
-9 2 23 6.867 5.912 1.260 50.659 o
-9 3 1 30.602 31.092 0.562 38.919 o
-9 3 2 8.381 10.239 0.435 123.632 o
-9 3 3 111.234 105.932 1.151 9.179 o
-9 3 4 76.746 74.390 1.061 13.705 o
-9 3 5 104.617 102.747 1.258 9.472 o
-9 3 6 32.803 31.169 0.689 35.205 o
-9 3 7 1.135 0.998 0.305 611.343 o
-9 3 8 20.589 21.229 0.668 52.019 o
-9 3 9 299.430 298.281 2.719 2.292 o
-9 3 10 1.003 0.759 0.322 616.944 o
-9 3 11 48.959 46.585 0.887 22.444 o
-9 3 12 143.807 143.297 1.727 6.107 o
-9 3 13 26.446 24.055 0.697 42.892 o
-9 3 14 19.912 20.512 0.686 52.794 o
-9 3 15 329.757 320.481 3.005 1.991 o
-9 3 16 0.104 0.173 0.438 519.054 o
-9 3 17 25.214 27.021 0.966 36.072 o
-9 3 18 5.585 6.524 0.774 101.881 o
-9 3 19 0.379 1.175 0.640 229.074 o
-9 3 20 81.321 79.736 1.794 10.239 o
-9 3 21 0.479 -0.079 0.837 144.375 o
-9 3 22 37.827 40.970 1.786 16.729 o
-9 3 23 1.091 0.282 0.995 99.570 o
-9 4 1 26.458 22.301 0.466 49.272 o
-9 4 2 145.950 135.766 1.311 6.651 o
-9 4 3 29.580 27.985 0.582 40.717 o
-9 4 4 27.826 28.270 0.648 40.831 o
-9 4 5 16.229 16.613 0.614 65.619 o
-9 4 6 217.624 215.880 2.237 3.558 o
-9 4 7 660.073 664.491 5.547 0.650 o
-9 4 8 301.236 287.393 2.711 2.317 o
-9 4 9 379.350 383.277 4.280 1.435 o
-9 4 10 27.490 28.560 0.695 40.010 o
-9 4 11 6.841 6.163 0.428 157.739 o
-9 4 12 34.620 34.497 0.811 31.230 o
-9 4 13 22.229 21.451 0.699 48.739 o
-9 4 14 4.827 4.080 0.549 165.522 o
-9 4 15 5.466 4.639 0.601 141.915 o
-9 4 16 29.421 28.387 0.930 33.751 o
-9 4 17 63.536 62.249 1.500 13.938 o
-9 4 18 0.797 0.690 0.682 201.266 o
-9 4 19 8.045 8.891 0.882 75.508 o
-9 4 20 0.807 0.740 0.759 165.256 o
-9 4 21 5.820 3.749 0.895 89.110 o
-9 4 22 3.766 2.867 0.913 96.495 o
-9 4 23 0.297 0.905 0.941 113.274 o
-9 5 1 1424.880 1408.190 9.428 0.183 o
-9 5 2 131.663 126.719 1.259 7.444 o
-9 5 3 2.205 1.574 0.325 420.193 o
-9 5 4 454.469 448.858 3.873 1.215 o
-9 5 5 0.148 0.348 0.375 669.628 o
-9 5 6 51.425 50.511 0.954 20.717 o
-9 5 7 1005.080 1023.720 8.657 0.307 o
-9 5 8 741.997 738.210 6.438 0.528 o
-9 5 9 45.806 43.243 0.801 24.734 o
-9 5 10 383.294 386.066 3.718 1.512 o
-9 5 11 11.736 12.138 0.494 93.658 o
-9 5 12 2.445 1.695 0.385 341.636 o
-9 5 13 72.654 72.495 1.283 13.374 o
-9 5 14 146.993 146.075 1.913 5.750 o
-9 5 15 11.307 11.158 0.731 76.845 o
-9 5 16 4.014 2.052 0.545 193.941 o
-9 5 17 4.991 2.637 0.725 126.142 o
-9 5 18 22.658 23.880 1.084 35.802 o
-9 5 19 5.755 4.282 0.806 101.464 o
-9 5 20 11.201 9.605 0.932 63.284 o
-9 5 21 1.651 0.140 0.833 134.477 o
-9 5 22 5.261 3.485 0.949 84.480 o
-9 5 23 20.900 18.550 1.496 27.887 o
-9 6 1 0.769 0.659 0.247 922.405 o
-9 6 2 8.529 10.076 0.397 127.912 o
-9 6 3 1.914 4.401 0.370 313.067 o
-9 6 4 181.038 175.804 1.972 4.596 o
-9 6 5 6.972 5.554 0.429 159.581 o
-9 6 6 1308.960 1331.270 11.084 0.192 o
-9 6 7 30.022 28.710 0.762 36.635 o
-9 6 8 0.000 -0.223 0.423 584.731 o
-9 6 9 260.453 257.027 2.678 2.724 o
-9 6 10 128.958 131.765 1.875 6.550 o
-9 6 11 0.465 0.641 0.400 529.919 o
-9 6 12 10.023 10.667 0.602 94.001 o
-9 6 13 299.215 300.509 2.925 2.229 o
-9 6 14 66.802 66.714 1.294 14.367 o
-9 6 15 20.846 21.443 0.919 43.061 o
-9 6 16 2.604 1.476 0.736 149.075 o
-9 6 17 6.643 6.148 0.787 95.917 o
-9 6 18 10.349 9.880 0.886 68.283 o
-9 6 19 9.225 7.562 0.882 74.124 o
-9 6 20 12.055 9.238 0.941 61.444 o
-9 6 21 8.448 9.464 1.025 61.811 o
-9 6 22 4.593 4.762 0.954 83.867 o
-9 6 23 4.396 5.111 1.036 74.240 o
-9 7 1 69.820 65.759 0.832 16.192 o
-9 7 2 407.934 396.550 3.052 1.515 o
-9 7 3 47.201 42.626 0.715 25.131 o
-9 7 4 712.616 694.433 5.589 0.594 o
-9 7 5 123.854 122.325 1.429 7.626 o
-9 7 6 0.016 0.703 0.394 605.695 o
-9 7 7 195.373 199.798 2.117 4.046 o
-9 7 8 521.182 531.966 4.653 0.941 o
-9 7 9 76.462 74.853 1.215 13.108 o
-9 7 10 3.969 3.259 0.439 226.659 o
-9 7 11 105.331 103.429 1.432 9.025 o
-9 7 12 138.445 137.565 1.738 6.346 o
-9 7 13 2.474 2.149 0.512 241.849 o
-9 7 14 48.602 46.282 1.165 20.115 o
-9 7 15 16.600 16.056 0.867 52.981 o
-9 7 16 105.056 104.780 1.933 7.860 o
-9 7 17 27.838 26.382 1.145 30.720 o
-9 7 18 0.033 0.545 0.727 192.270 o
-9 7 19 0.113 0.005 0.770 174.509 o
-9 7 20 10.197 8.179 0.885 70.659 o
-9 7 21 13.100 14.663 1.133 45.623 o
-9 7 22 2.498 3.984 1.091 74.342 o
-9 7 23 0.256 0.964 0.958 109.602 o
-9 8 1 65.023 59.169 0.809 17.722 o
-9 8 2 785.948 772.539 5.562 0.517 o
-9 8 3 421.623 408.899 3.260 1.426 o
-9 8 4 1360.860 1362.870 10.127 0.190 o
-9 8 5 10.682 11.174 0.557 94.575 o
-9 8 6 2.899 3.370 0.426 260.417 o
-9 8 7 88.022 88.497 1.250 11.223 o
-9 8 8 14.082 15.423 0.646 70.042 o
-9 8 9 420.969 417.581 3.696 1.359 o
-9 8 10 566.700 563.776 4.602 0.857 o
-9 8 11 8.774 10.839 0.568 103.095 o
-9 8 12 26.341 27.992 0.818 38.400 o
-9 8 13 75.496 73.733 1.300 12.924 o
-9 8 14 3.797 3.558 0.546 184.895 o
-9 8 15 2.407 1.278 0.503 262.232 o
-9 8 16 1.756 1.728 0.702 169.040 o
-9 8 17 7.327 6.951 0.827 86.609 o
-9 8 18 7.346 5.761 0.801 91.960 o
-9 8 19 30.921 32.527 1.205 26.942 o
-9 8 20 24.302 23.434 1.196 32.156 o
-9 8 21 12.510 10.852 1.157 47.130 o
-9 8 22 18.508 16.868 1.222 36.870 o
-9 8 23 1.438 1.788 1.071 82.923 o
-9 9 1 204.632 197.109 1.726 4.164 o
-9 9 2 153.855 148.382 1.430 6.061 o
-9 9 3 481.226 474.209 3.719 1.145 o
-9 9 4 67.975 67.702 0.991 15.629 o
-9 9 5 206.612 203.161 2.078 3.880 o
-9 9 6 742.881 754.899 5.909 0.540 o
-9 9 7 25.752 25.033 0.706 42.866 o
-9 9 8 18.814 20.272 0.826 49.107 o
-9 9 9 2.873 3.819 0.475 229.867 o
-9 9 10 606.871 606.269 4.917 0.763 o
-9 9 11 550.279 548.267 4.540 0.894 o
-9 9 12 22.508 23.521 0.811 43.844 o
-9 9 13 54.043 54.603 1.154 18.173 o
-9 9 14 23.470 23.287 0.861 41.607 o
-9 9 15 55.877 55.578 1.318 16.591 o
-9 9 16 6.349 6.295 0.786 97.053 o
-9 9 17 4.418 2.569 0.763 122.008 o
-9 9 18 8.543 8.087 0.902 73.379 o
-9 9 19 23.166 22.195 1.147 34.360 o
-9 9 20 22.724 20.078 1.391 29.171 o
-9 9 21 0.435 0.663 0.871 131.344 o
-9 9 22 27.363 27.872 1.503 23.947 o
-9 10 1 61.987 59.167 0.912 17.763 o
-9 10 2 290.979 286.668 2.373 2.482 o
-9 10 3 417.021 417.739 3.485 1.397 o
-9 10 4 60.781 58.396 1.000 17.558 o
-9 10 5 22.513 21.140 0.686 48.980 o
-9 10 6 329.965 324.521 2.876 2.010 o
-9 10 7 3.942 2.432 0.451 231.951 o
-9 10 8 6.337 5.668 0.504 149.938 o
-9 10 9 42.099 41.757 0.953 24.692 o
-9 10 10 40.823 42.140 0.859 26.137 o
-9 10 11 106.097 103.431 1.413 9.023 o
-9 10 12 78.942 78.753 1.307 12.292 o
-9 10 13 2.677 1.572 0.494 255.208 o
-9 10 14 1.278 0.855 0.571 256.078 o
-9 10 15 42.459 40.078 1.158 22.544 o
-9 10 16 26.869 27.429 1.346 26.945 o
-9 10 17 49.395 49.574 1.657 15.526 o
-9 10 18 20.588 21.098 1.272 32.886 o
-9 10 19 6.572 4.783 0.808 96.323 o
-9 10 20 17.027 17.717 1.294 35.295 o
-9 10 21 3.115 2.839 0.991 87.144 o
-9 10 22 12.680 13.531 1.253 41.373 o
-9 11 1 143.585 136.758 1.386 6.632 o
-9 11 2 115.388 112.035 1.227 8.628 o
-9 11 3 36.268 34.234 0.698 32.042 o
-9 11 4 24.800 24.672 0.707 43.934 o
-9 11 5 11.661 12.389 0.578 86.441 o
-9 11 6 68.151 66.914 1.084 15.222 o
-9 11 7 125.477 120.140 1.460 7.554 o
-9 11 8 9.717 8.673 0.545 106.562 o
-9 11 9 348.015 345.118 3.204 1.809 o
-9 11 10 0.086 0.261 0.456 478.644 o
-9 11 11 46.589 47.856 1.048 21.488 o
-9 11 12 15.225 15.046 0.792 59.670 o
-9 11 13 66.892 64.489 1.375 14.079 o
-9 11 14 17.594 16.885 0.954 47.403 o
-9 11 15 75.698 73.524 1.774 10.942 o
-9 11 16 31.099 31.543 1.461 22.985 o
-9 11 17 25.744 22.684 1.311 29.070 o
-9 11 18 17.655 15.103 1.217 38.263 o
-9 11 19 0.120 -0.532 0.885 132.465 o
-9 11 20 0.045 -0.152 0.877 135.315 o
-9 11 21 7.720 7.040 1.031 64.963 o
-9 11 22 6.515 7.600 1.183 55.045 o
-9 12 1 10.469 9.660 0.431 112.159 o
-9 12 2 12.239 11.275 0.459 96.235 o
-9 12 3 60.728 57.591 1.002 17.628 o
-9 12 4 153.489 151.250 1.726 5.720 o
-9 12 5 26.536 27.260 0.752 40.080 o
-9 12 6 365.569 362.998 3.206 1.702 o
-9 12 7 12.716 12.197 0.600 81.453 o
-9 12 8 15.072 14.830 0.656 67.838 o
-9 12 9 49.022 49.570 1.061 20.541 o
-9 12 10 18.126 16.527 0.708 57.649 o
-9 12 11 294.779 291.739 3.300 2.171 o
-9 12 12 63.157 65.993 1.583 13.314 o
-9 12 13 14.494 15.009 0.937 53.203 o
-9 12 14 76.200 77.793 1.913 10.206 o
-9 12 15 7.714 7.868 0.976 68.841 o
-9 12 16 93.284 104.545 2.439 7.138 o
-9 12 17 14.400 16.607 1.299 37.182 o
-9 12 18 18.813 19.074 1.926 20.383 o
-9 12 19 0.193 -1.379 0.938 117.393 o
-9 12 20 2.370 1.737 0.909 106.418 o
-9 12 21 22.771 18.742 1.378 29.753 o
-9 13 1 16.323 15.407 0.525 71.350 o
-9 13 2 10.012 10.154 0.489 107.190 o
-9 13 3 35.677 37.471 0.839 29.555 o
-9 13 4 52.278 52.030 0.983 20.102 o
-9 13 5 282.639 275.643 2.667 2.492 o
-9 13 6 28.014 27.267 0.764 38.604 o
-9 13 7 143.738 141.847 1.661 6.212 o
-9 13 8 664.051 670.883 5.883 0.629 o
-9 13 9 304.627 304.089 3.118 2.136 o
-9 13 10 61.467 59.819 1.498 14.343 o
-9 13 11 74.979 73.772 1.652 11.494 o
-9 13 12 7.501 6.475 0.818 87.836 o
-9 13 13 1.359 -0.745 0.598 247.019 o
-9 13 14 3.961 1.414 0.859 108.679 o
-9 13 15 38.304 39.250 1.623 18.440 o
-9 13 16 1.527 3.052 0.858 118.329 o
-9 13 17 1.885 1.038 0.837 127.987 o
-9 13 18 1.691 0.167 0.883 120.824 o
-9 13 19 0.322 0.451 1.022 97.449 o
-9 13 20 2.410 2.479 1.106 74.769 o
-9 13 21 0.753 1.611 0.980 100.956 o
-9 14 1 294.558 292.068 2.718 2.342 o
-9 14 2 10.560 10.654 0.538 98.135 o
-9 14 3 12.633 12.101 0.565 84.565 o
-9 14 4 73.525 70.295 1.121 14.107 o
-9 14 5 98.811 96.483 1.349 9.843 o
-9 14 6 39.492 38.164 1.009 25.569 o
-9 14 7 4.001 2.742 0.580 176.078 o
-9 14 8 56.373 59.423 1.203 16.973 o
-9 14 9 240.101 242.940 2.976 2.823 o
-9 14 10 373.594 383.958 4.341 1.440 o
-9 14 11 354.259 357.938 4.159 1.571 o
-9 14 12 5.502 4.857 0.813 100.239 o
-9 14 13 16.212 13.875 1.057 46.216 o
-9 14 14 9.318 7.451 0.981 65.459 o
-9 14 15 28.813 28.096 1.346 26.121 o
-9 14 16 249.965 261.259 4.008 2.256 o
-9 14 17 23.041 25.020 1.454 26.737 o
-9 14 18 17.160 17.419 1.369 33.061 o
-9 14 19 1.004 -0.189 1.036 93.194 o
-9 14 20 0.799 0.773 1.087 84.362 o
-9 14 21 8.528 5.613 1.074 61.386 o
-9 15 1 8.312 7.516 0.593 111.456 o
-9 15 2 72.993 72.550 1.294 13.287 o
-9 15 3 0.281 -0.298 0.457 469.420 o
-9 15 4 84.237 82.439 1.371 11.410 o
-9 15 5 54.128 52.046 1.156 18.391 o
-9 15 6 89.608 91.878 1.479 10.277 o
-9 15 7 6.239 6.833 0.641 119.184 o
-9 15 8 39.885 38.084 1.140 23.809 o
-9 15 9 134.038 137.105 2.123 5.946 o
-9 15 10 39.171 38.474 1.303 21.964 o
-9 15 11 29.133 30.472 1.195 28.246 o
-9 15 12 0.077 0.295 0.744 184.889 o
-9 15 13 9.061 10.102 1.022 60.354 o
-9 15 14 1.731 1.794 0.882 115.546 o
-9 15 15 26.998 29.013 1.294 27.568 o
-9 15 16 5.038 5.361 0.894 89.260 o
-9 15 17 19.924 20.994 1.485 28.018 o
-9 15 18 0.337 1.167 1.048 91.428 o
-9 15 19 8.640 6.438 1.161 54.314 o
-9 15 20 0.471 0.926 1.059 89.593 o
-9 16 1 0.004 -0.151 0.543 353.480 o
-9 16 2 2.809 2.194 0.595 193.135 o
-9 16 3 137.584 137.232 1.728 6.392 o
-9 16 4 13.215 13.570 0.680 72.256 o
-9 16 5 0.594 0.177 0.509 358.349 o
-9 16 6 14.374 14.963 0.709 66.126 o
-9 16 7 1.564 1.314 0.409 382.580 o
-9 16 8 1.078 0.914 0.392 460.079 o
-9 16 9 8.914 10.100 0.825 76.781 o
-9 16 10 62.731 65.797 1.572 13.432 o
-9 16 11 230.340 233.967 2.975 2.945 o
-9 16 12 26.987 25.730 1.111 32.047 o
-9 16 13 13.044 12.819 1.096 48.430 o
-9 16 14 10.662 10.491 1.065 54.699 o
-9 16 15 10.258 9.322 0.869 70.495 o
-9 16 16 17.355 18.026 1.346 33.452 o
-9 16 17 80.114 81.287 2.307 8.508 o
-9 16 18 9.431 6.771 1.160 53.098 o
-9 16 19 53.577 50.391 1.895 13.305 o
-9 16 20 9.390 9.686 1.240 46.843 o
-9 17 1 357.636 353.398 3.451 1.705 o
-9 17 2 33.498 31.361 1.014 29.300 o
-9 17 3 8.362 7.200 0.698 97.861 o
-9 17 4 43.701 44.672 1.081 22.378 o
-9 17 5 48.056 48.477 1.160 20.028 o
-9 17 6 72.131 72.686 1.491 12.496 o
-9 17 7 2.382 1.405 0.464 287.841 o
-9 17 8 6.328 5.919 0.751 103.194 o
-9 17 9 5.305 3.606 0.704 124.821 o
-9 17 10 14.662 14.748 0.913 54.388 o
-9 17 11 6.240 5.449 0.775 101.106 o
-9 17 12 181.284 183.640 2.792 3.866 o
-9 17 13 53.760 53.247 1.620 14.958 o
-9 17 14 21.784 24.851 1.674 23.088 o
-9 17 15 0.883 1.587 0.888 120.197 o
-9 17 16 1.171 -1.342 0.949 109.115 o
-9 17 17 0.958 2.447 1.050 86.521 o
-9 17 18 12.824 12.137 1.252 41.865 o
-9 17 19 55.628 53.271 1.953 12.606 o
-9 18 1 218.597 214.761 2.422 3.452 o
-9 18 2 213.182 219.971 2.737 3.305 o
-9 18 3 107.610 111.045 1.841 7.816 o
-9 18 4 95.709 94.686 1.713 9.131 o
-9 18 5 30.129 26.647 0.985 32.733 o
-9 18 6 1.021 0.397 0.396 486.352 o
-9 18 7 47.943 50.763 1.336 18.273 o
-9 18 8 8.402 7.697 0.789 85.861 o
-9 18 9 0.944 -0.101 0.673 210.004 o
-9 18 10 8.077 7.287 0.783 88.441 o
-9 18 11 7.570 6.614 0.857 82.842 o
-9 18 12 28.430 32.329 1.370 25.101 o
-9 18 13 59.236 60.930 1.860 12.445 o
-9 18 14 0.210 0.606 0.828 146.971 o
-9 18 15 13.049 10.744 1.089 50.011 o
-9 18 16 5.532 5.240 1.110 64.322 o
-9 18 17 63.744 62.526 2.934 7.527 o
-9 18 18 3.601 3.846 1.069 74.210 o
-9 19 1 14.641 14.512 0.865 57.134 o
-9 19 2 188.180 191.355 2.536 3.917 o
-9 19 3 8.287 9.109 0.789 83.816 o
-9 19 4 9.798 8.901 0.891 70.202 o
-9 19 5 91.850 93.611 1.762 9.246 o
-9 19 6 0.064 -1.128 0.660 237.771 o
-9 19 7 0.256 -1.201 0.637 249.564 o
-9 19 8 8.382 7.950 0.812 83.018 o
-9 19 9 19.797 18.568 0.972 43.604 o
-9 19 10 33.073 33.580 1.187 26.216 o
-9 19 11 24.640 25.160 1.069 34.532 o
-9 19 12 20.111 19.003 1.163 36.884 o
-9 19 13 7.805 6.943 0.925 74.500 o
-9 19 14 9.939 10.080 0.951 63.944 o
-9 19 15 27.232 27.091 1.299 27.771 o
-9 19 16 14.704 12.159 1.195 42.629 o
-9 19 17 0.782 1.238 1.066 86.737 o
-9 19 18 7.604 7.886 1.278 47.626 o
-9 20 1 0.248 0.663 0.533 334.903 o
-9 20 2 0.000 -0.327 0.644 251.522 o
-9 20 3 91.746 93.594 1.940 8.741 o
-9 20 4 21.194 20.267 1.082 38.116 o
-9 20 5 14.366 13.947 0.986 51.618 o
-9 20 6 56.869 55.820 1.491 15.246 o
-9 20 7 70.702 72.324 1.769 11.404 o
-9 20 8 4.263 4.424 0.809 108.145 o
-9 20 9 0.197 -0.370 0.733 191.058 o
-9 20 10 0.547 1.273 0.739 173.223 o
-9 20 11 9.578 8.917 0.924 67.978 o
-9 20 12 28.605 28.752 1.280 27.245 o
-9 20 13 0.031 -0.388 0.824 153.301 o
-9 20 14 26.810 27.294 1.314 27.604 o
-9 20 15 6.317 5.383 0.978 75.133 o
-9 20 16 8.930 5.603 1.058 61.867 o
-9 20 17 0.012 0.230 0.956 113.379 o
-9 21 1 19.076 18.913 1.105 39.529 o
-9 21 2 31.059 31.167 1.231 26.700 o
-9 21 3 2.983 3.842 0.659 156.071 o
-9 21 4 1.154 0.816 0.771 156.011 o
-9 21 5 20.562 20.839 1.131 36.920 o
-9 21 6 0.031 -0.369 0.784 169.480 o
-9 21 7 28.169 26.771 1.157 30.221 o
-9 21 8 4.646 3.035 0.861 100.719 o
-9 21 9 79.906 78.541 2.072 9.376 o
-9 21 10 0.147 0.182 0.748 182.774 o
-9 21 11 32.464 35.136 1.498 21.634 o
-9 21 12 48.920 43.394 1.698 15.702 o
-9 21 13 65.450 63.493 2.539 8.812 o
-9 21 14 1.774 0.483 0.899 115.535 o
-9 21 15 0.711 1.718 0.866 126.572 o
-9 21 16 8.139 8.107 1.142 55.118 o
-9 22 1 148.790 147.833 2.613 4.844 o
-9 22 2 0.012 -0.400 0.701 212.053 o
-9 22 3 292.632 311.462 4.173 1.879 o
-9 22 4 35.959 35.261 1.480 21.002 o
-9 22 5 17.689 17.574 1.203 37.812 o
-9 22 6 1.402 1.885 0.813 135.174 o
-9 22 7 52.899 56.032 1.678 14.496 o
-9 22 8 15.340 14.049 1.062 46.813 o
-9 22 9 3.939 3.560 0.829 108.705 o
-9 22 10 0.531 -0.566 0.742 181.334 o
-9 22 11 9.682 8.972 1.083 56.117 o
-9 22 12 1.422 -0.034 0.863 128.649 o
-9 22 13 79.282 82.530 3.241 5.986 o
-9 22 14 11.132 11.637 1.255 43.471 o
-9 22 15 0.000 1.073 0.942 114.392 o
-9 23 1 88.026 95.179 2.340 7.762 o
-9 23 2 158.107 162.831 3.009 4.139 o
-9 23 3 0.019 0.590 0.939 116.469 o
-9 23 4 13.116 13.829 1.185 43.731 o
-9 23 5 4.569 4.496 1.013 77.172 o
-9 23 6 24.056 22.559 1.420 27.497 o
-9 23 7 13.501 12.427 1.241 41.647 o
-9 23 8 6.452 4.208 0.850 92.003 o
-9 23 9 12.603 11.223 0.979 56.418 o
-9 23 10 15.539 15.218 1.188 40.887 o
-9 23 11 7.062 5.548 0.972 73.590 o
-9 23 12 5.258 3.077 0.900 91.848 o
-9 23 13 0.775 0.526 0.837 139.149 o
-9 23 14 48.565 48.612 2.991 8.128 o
-9 24 1 5.015 4.286 1.048 72.443 o
-9 24 2 19.401 20.377 1.360 31.394 o
-9 24 3 1.368 1.687 0.972 99.343 o
-9 24 4 7.797 8.657 1.023 63.872 o
-9 24 5 1.324 1.003 0.795 145.356 o
-9 24 6 0.687 1.223 0.871 127.368 o
-9 24 7 27.937 27.822 1.412 25.309 o
-9 24 8 1.889 0.316 1.046 87.649 o
-9 24 9 6.486 5.975 1.183 56.244 o
-9 24 10 9.474 8.991 1.346 41.919 o
-9 24 11 4.686 3.357 1.045 74.691 o
-9 24 12 6.386 4.788 0.937 80.240 o
-9 24 13 4.574 4.214 1.131 65.237 o
-9 25 1 8.720 8.921 1.301 44.782 o
-9 25 2 18.179 18.914 1.260 35.250 o
-9 25 3 73.548 78.088 2.351 8.753 o
-9 25 4 3.331 2.418 0.953 92.763 o
-9 25 5 40.515 42.371 2.631 10.272 o
-9 25 6 94.644 99.297 3.407 5.169 o
-9 25 7 0.078 -1.965 1.008 102.404 o
-9 25 8 21.007 20.700 1.533 26.647 o
-9 25 9 0.408 1.240 0.978 103.890 o
-9 25 10 8.334 7.959 1.153 54.227 o
-9 25 11 12.595 10.823 1.229 43.652 o
-9 25 12 2.077 2.503 1.030 85.629 o
-9 26 1 16.032 18.305 1.658 26.124 o
-9 26 2 0.156 0.080 1.072 90.168 o
-9 26 3 85.154 92.296 2.914 6.459 o
-9 26 4 0.097 0.314 1.089 87.119 o
-9 26 5 0.003 -0.688 1.010 102.272 o
-9 26 6 3.000 1.551 1.194 64.990 o
-9 26 7 0.822 -0.179 0.946 111.815 o
-9 26 8 8.235 4.400 1.054 64.649 o
-9 26 9 12.380 9.950 1.186 46.316 o
-9 26 10 9.089 7.362 1.367 41.971 o
-9 27 1 23.399 22.057 1.918 19.293 o
-9 27 2 6.801 4.162 1.314 48.485 o
-9 27 3 4.726 4.062 1.111 67.028 o
-9 27 4 3.258 3.683 1.077 74.367 o
-9 27 5 84.284 82.763 3.718 4.947 o
-9 27 6 18.912 16.819 1.308 34.017 o
-9 27 7 7.554 4.550 1.040 67.147 o
-9 27 8 52.184 59.350 2.912 8.077 o
-9 28 1 22.485 20.166 2.144 16.762 o
-9 28 2 14.243 13.649 2.420 15.149 o
-9 28 3 11.328 9.383 1.400 38.085 o
-9 28 4 2.466 1.441 1.030 86.041 o
-9 28 5 3.087 2.458 1.121 71.377 o
-8 0 2 1.604 2.374 0.294 476.002 o
-8 0 4 4.173 3.510 0.392 238.585 o
-8 0 6 62.442 65.110 1.134 15.945 o
-8 0 8 534.029 544.495 6.214 0.794 o
-8 0 10 516.458 510.360 7.303 0.746 o
-8 0 12 586.637 596.181 6.203 0.714 o
-8 0 14 22.434 25.160 0.986 38.179 o
-8 0 16 3.546 4.350 0.748 125.173 o
-8 0 18 92.544 98.052 2.213 7.854 o
-8 0 20 2.284 0.582 0.897 112.530 o
-8 0 22 6.092 5.501 1.136 60.853 o
-8 0 24 1.074 0.699 1.417 50.304 o
-8 1 1 171.889 165.358 1.408 5.356 o
-8 1 2 23.532 24.325 0.477 51.496 o
-8 1 3 78.696 75.864 0.998 13.614 o
-8 1 4 30.456 32.860 0.605 37.640 o
-8 1 5 53.419 51.208 0.719 21.805 o
-8 1 6 224.809 225.781 2.059 3.500 o
-8 1 7 271.280 267.189 2.393 2.699 o
-8 1 8 522.076 517.226 4.222 0.985 o
-8 1 9 40.607 39.822 0.741 28.022 o
-8 1 10 549.576 540.264 4.299 0.918 o
-8 1 11 327.258 325.537 2.745 2.050 o
-8 1 12 276.357 275.705 2.385 2.627 o
-8 1 13 164.602 161.842 1.666 5.360 o
-8 1 14 18.968 19.696 0.662 55.688 o
-8 1 15 0.000 -0.252 0.430 564.353 o
-8 1 16 40.430 39.496 0.909 26.207 o
-8 1 17 1.763 1.153 0.471 313.576 o
-8 1 18 501.202 501.140 4.328 1.025 o
-8 1 19 208.451 215.277 2.412 3.576 o
-8 1 20 1.473 0.078 0.622 227.879 o
-8 1 21 0.855 0.215 0.645 225.865 o
-8 1 22 0.035 -0.639 0.745 187.573 o
-8 1 23 4.330 1.995 0.885 100.624 o
-8 1 24 1.334 -0.368 0.958 106.378 o
-8 2 1 62.380 62.355 0.712 18.389 o
-8 2 2 38.550 39.477 0.597 30.660 o
-8 2 3 0.483 0.458 0.281 926.926 o
-8 2 4 53.685 51.021 0.741 21.610 o
-8 2 5 52.156 50.196 0.713 22.344 o
-8 2 6 325.138 328.358 2.811 2.039 o
-8 2 7 3049.350 3105.650 23.127 0.041 o
-8 2 8 267.650 270.186 2.333 2.736 o
-8 2 9 91.923 90.513 1.094 11.248 o
-8 2 10 146.929 143.098 1.780 5.954 o
-8 2 11 87.644 86.756 1.147 11.640 o
-8 2 12 65.152 62.217 0.946 16.739 o
-8 2 13 520.556 510.552 3.989 1.011 o
-8 2 14 228.656 227.920 2.150 3.398 o
-8 2 15 78.564 77.707 1.188 12.832 o
-8 2 16 86.966 89.463 1.314 11.075 o
-8 2 17 26.450 27.237 0.854 37.773 o
-8 2 18 26.381 27.009 0.932 36.087 o
-8 2 19 84.302 82.993 1.843 9.766 o
-8 2 20 0.446 0.128 0.566 303.521 o
-8 2 21 67.304 67.932 1.648 12.462 o
-8 2 22 10.450 11.636 1.042 55.586 o
-8 2 23 24.977 23.524 1.441 26.546 o
-8 2 24 2.303 -0.604 0.972 98.989 o
-8 3 1 30.465 29.553 0.502 40.632 o
-8 3 2 88.805 87.824 0.946 12.046 o
-8 3 3 9.707 11.463 0.424 112.038 o
-8 3 4 66.675 66.671 0.929 16.200 o
-8 3 5 49.698 47.144 0.765 23.145 o
-8 3 6 601.884 599.553 4.982 0.769 o
-8 3 7 22.616 23.804 0.590 50.077 o
-8 3 8 4135.270 4166.660 32.037 0.023 o
-8 3 9 1437.770 1450.310 10.700 0.171 o
-8 3 10 124.296 125.832 1.343 7.664 o
-8 3 11 7.659 7.807 0.460 135.461 o
-8 3 12 62.587 61.210 1.004 16.960 o
-8 3 13 118.742 117.188 1.453 7.932 o
-8 3 14 574.537 570.913 4.436 0.852 o
-8 3 15 79.883 79.833 1.202 12.533 o
-8 3 16 17.131 17.093 0.699 59.265 o
-8 3 17 71.052 71.546 1.352 13.298 o
-8 3 18 283.245 289.921 2.985 2.341 o
-8 3 19 32.618 30.517 1.093 28.555 o
-8 3 20 3.193 3.435 0.583 181.470 o
-8 3 21 11.848 11.524 0.980 57.333 o
-8 3 22 0.000 0.062 0.801 162.521 o
-8 3 23 2.679 1.424 0.872 113.157 o
-8 3 24 70.000 72.390 2.470 8.641 o
-8 4 1 58.436 60.227 0.702 19.517 o
-8 4 2 16.048 14.749 0.411 78.764 o
-8 4 3 5.632 5.395 0.336 203.144 o
-8 4 4 58.191 56.011 0.796 19.535 o
-8 4 5 356.040 364.788 3.347 1.709 o
-8 4 6 57.082 57.697 0.860 19.215 o
-8 4 7 568.379 569.323 4.792 0.838 o
-8 4 8 1533.330 1549.600 11.368 0.152 o
-8 4 9 586.435 587.375 4.612 0.815 o
-8 4 10 0.049 -0.157 0.310 1057.920 o
-8 4 11 48.155 47.489 0.824 23.091 o
-8 4 12 103.287 99.601 1.274 9.623 o
-8 4 13 10.096 9.546 0.535 103.413 o
-8 4 14 22.744 22.862 0.736 46.179 o
-8 4 15 201.387 199.499 2.062 3.993 o
-8 4 16 97.260 97.753 1.489 9.543 o
-8 4 17 6.026 6.216 0.727 107.779 o
-8 4 18 3.398 3.524 0.626 163.413 o
-8 4 19 3.358 2.967 0.777 124.892 o
-8 4 20 1.294 0.596 0.763 158.678 o
-8 4 21 0.236 1.253 0.808 150.504 o
-8 4 22 51.651 50.862 1.722 14.667 o
-8 4 23 2.532 2.226 0.892 107.676 o
-8 4 24 10.620 8.434 0.963 63.293 o
-8 5 1 62.929 60.236 0.704 18.529 o
-8 5 2 75.147 69.210 0.837 15.098 o
-8 5 3 1.532 0.846 0.174 845.866 o
-8 5 4 81.216 78.981 0.980 13.203 o
-8 5 5 115.170 117.659 1.391 8.203 o
-8 5 6 230.822 235.031 2.360 3.235 o
-8 5 7 510.496 501.501 4.489 0.995 o
-8 5 8 125.531 120.960 1.267 7.832 o
-8 5 9 12.267 13.336 0.458 91.746 o
-8 5 10 0.413 0.371 0.312 831.436 o
-8 5 11 83.554 83.497 1.078 12.396 o
-8 5 12 0.036 -0.287 0.354 822.435 o
-8 5 13 2.618 1.891 0.428 295.433 o
-8 5 14 25.985 25.334 0.761 41.160 o
-8 5 15 17.826 18.940 0.809 51.890 o
-8 5 16 257.128 256.311 2.853 2.686 o
-8 5 17 484.983 497.422 4.754 1.018 o
-8 5 18 163.420 166.875 2.281 4.740 o
-8 5 19 39.057 37.042 1.211 23.334 o
-8 5 20 2.429 1.690 0.784 135.447 o
-8 5 21 0.140 -0.301 0.786 167.089 o
-8 5 22 31.605 26.608 1.212 27.704 o
-8 5 23 4.371 4.470 0.860 98.847 o
-8 6 1 64.221 65.040 0.788 17.420 o
-8 6 2 61.104 58.941 0.762 18.762 o
-8 6 3 59.555 60.668 0.879 18.276 o
-8 6 4 348.466 348.917 2.889 1.861 o
-8 6 5 2160.950 2214.120 17.290 0.077 o
-8 6 6 81.817 83.710 1.104 12.478 o
-8 6 7 750.865 769.878 6.616 0.507 o
-8 6 8 379.429 380.548 3.396 1.587 o
-8 6 9 319.157 316.597 2.834 2.096 o
-8 6 10 0.020 0.362 0.293 1095.200 o
-8 6 11 17.673 17.272 0.551 64.893 o
-8 6 12 67.460 66.108 0.987 15.846 o
-8 6 13 90.401 88.323 1.310 10.856 o
-8 6 14 0.487 -0.283 0.332 782.862 o
-8 6 15 194.211 196.292 2.598 3.757 o
-8 6 16 115.390 114.942 1.876 7.339 o
-8 6 17 225.820 220.589 2.644 3.221 o
-8 6 18 23.021 21.826 0.991 38.844 o
-8 6 19 37.955 37.910 1.296 22.454 o
-8 6 20 34.070 32.826 1.265 24.809 o
-8 6 21 0.958 1.445 0.828 136.256 o
-8 6 22 1.448 1.426 0.818 135.161 o
-8 6 23 49.087 49.598 1.883 13.905 o
-8 7 1 490.232 486.486 3.604 1.123 o
-8 7 2 2366.710 2388.770 16.731 0.069 o
-8 7 3 11.653 13.498 0.444 95.100 o
-8 7 4 722.905 719.266 5.513 0.580 o
-8 7 5 163.698 160.740 1.670 5.392 o
-8 7 6 839.252 833.632 6.609 0.443 o
-8 7 7 195.884 193.640 2.000 4.164 o
-8 7 8 31.924 31.803 0.716 35.123 o
-8 7 9 282.986 276.976 2.552 2.521 o
-8 7 10 333.582 330.137 2.889 1.975 o
-8 7 11 4.132 3.538 0.437 220.230 o
-8 7 12 0.377 -0.052 0.333 809.333 o
-8 7 13 121.447 120.016 1.563 7.559 o
-8 7 14 3.497 2.770 0.555 192.688 o
-8 7 15 65.758 66.615 1.420 13.853 o
-8 7 16 10.198 10.158 0.808 74.743 o
-8 7 17 141.908 139.563 2.135 5.687 o
-8 7 18 0.150 0.456 0.676 219.983 o
-8 7 19 53.268 55.438 1.513 15.631 o
-8 7 20 12.008 10.353 0.949 60.002 o
-8 7 21 29.159 27.763 1.232 28.117 o
-8 7 22 8.017 7.492 0.938 72.000 o
-8 7 23 7.492 7.411 1.121 58.077 o
-8 8 1 60.457 60.783 0.735 18.844 o
-8 8 2 1627.270 1628.010 11.191 0.141 o
-8 8 3 566.038 554.752 4.217 0.889 o
-8 8 4 48.271 52.296 0.807 22.481 o
-8 8 5 944.966 941.213 7.134 0.365 o
-8 8 6 50.591 48.633 0.939 21.286 o
-8 8 7 0.098 0.077 0.361 765.341 o
-8 8 8 4.405 5.577 0.417 200.966 o
-8 8 9 446.889 434.799 3.621 1.278 o
-8 8 10 206.722 205.115 1.972 3.927 o
-8 8 11 15.876 15.965 0.617 66.955 o
-8 8 12 96.607 99.127 1.378 9.829 o
-8 8 13 5.718 5.822 0.557 143.894 o
-8 8 14 118.928 121.360 1.616 7.545 o
-8 8 15 181.636 184.400 2.368 4.195 o
-8 8 16 92.237 89.755 1.839 9.108 o
-8 8 17 18.577 17.399 0.946 46.387 o
-8 8 18 22.547 18.843 1.025 39.373 o
-8 8 19 12.065 14.043 0.948 56.905 o
-8 8 20 307.991 304.262 3.831 1.924 o
-8 8 21 0.731 1.544 0.865 127.388 o
-8 8 22 0.884 1.746 0.834 134.109 o
-8 8 23 37.827 38.516 1.602 18.820 o
-8 9 1 230.826 224.909 1.823 3.540 o
-8 9 2 634.664 645.517 5.090 0.704 o
-8 9 3 822.864 820.110 6.046 0.469 o
-8 9 4 0.008 0.990 0.373 640.272 o
-8 9 5 204.918 205.334 1.950 3.965 o
-8 9 6 120.516 121.082 1.375 7.892 o
-8 9 7 1.187 0.617 0.598 243.352 o
-8 9 8 3.133 1.777 0.371 316.857 o
-8 9 9 0.194 0.801 0.382 600.619 o
-8 9 10 8.437 8.922 0.514 117.410 o
-8 9 11 45.403 44.406 0.892 23.811 o
-8 9 12 0.427 -0.375 0.423 524.057 o
-8 9 13 22.166 22.126 0.738 47.192 o
-8 9 14 8.697 8.074 0.593 107.788 o
-8 9 15 3.978 3.317 0.590 168.958 o
-8 9 16 2.901 5.272 0.701 138.098 o
-8 9 17 5.071 4.149 0.738 117.677 o
-8 9 18 23.878 23.715 1.169 32.962 o
-8 9 19 16.461 16.067 1.035 45.733 o
-8 9 20 13.278 13.944 1.078 48.389 o
-8 9 21 29.916 28.026 1.238 27.643 o
-8 9 22 0.223 1.385 0.873 129.548 o
-8 9 23 0.906 1.132 1.002 97.255 o
-8 10 1 301.694 292.452 2.280 2.412 o
-8 10 2 199.498 188.767 1.685 4.346 o
-8 10 3 330.160 328.807 2.704 2.035 o
-8 10 4 1209.860 1199.330 9.302 0.233 o
-8 10 5 2215.160 2216.770 16.165 0.078 o
-8 10 6 1055.520 1055.730 7.999 0.299 o
-8 10 7 0.952 0.090 0.382 541.035 o
-8 10 8 15.731 15.500 0.557 71.033 o
-8 10 9 67.764 63.809 0.958 16.116 o
-8 10 10 400.931 391.659 3.252 1.518 o
-8 10 11 14.614 14.608 0.599 72.599 o
-8 10 12 67.228 64.818 1.079 15.531 o
-8 10 13 162.193 164.332 1.868 5.197 o
-8 10 14 23.601 23.779 0.852 41.524 o
-8 10 15 5.683 5.188 0.663 124.599 o
-8 10 16 15.379 15.864 0.864 55.016 o
-8 10 17 15.799 14.806 1.006 48.409 o
-8 10 18 5.665 4.501 0.840 96.065 o
-8 10 19 2.995 3.283 0.721 140.901 o
-8 10 20 27.581 28.375 1.302 27.316 o
-8 10 21 0.005 1.044 0.883 129.684 o
-8 10 22 53.873 52.925 2.516 9.775 o
-8 11 1 213.895 209.972 1.839 3.861 o
-8 11 2 42.003 40.131 0.689 27.902 o
-8 11 3 6.462 6.161 0.386 171.417 o
-8 11 4 435.685 434.412 3.737 1.293 o
-8 11 5 2719.200 2748.700 19.964 0.052 o
-8 11 6 1398.300 1395.920 10.410 0.181 o
-8 11 7 18.133 16.797 0.589 62.745 o
-8 11 8 69.401 67.482 1.009 15.351 o
-8 11 9 202.909 197.763 1.980 4.035 o
-8 11 10 478.947 470.572 3.800 1.146 o
-8 11 11 32.593 32.267 0.767 33.698 o
-8 11 12 18.559 20.206 0.705 54.238 o
-8 11 13 6.947 6.025 0.550 133.332 o
-8 11 14 6.041 4.410 0.643 128.811 o
-8 11 15 10.998 11.131 0.912 63.628 o
-8 11 16 301.305 298.203 4.318 1.831 o
-8 11 17 13.663 13.846 1.102 46.889 o
-8 11 18 5.619 3.659 0.710 121.176 o
-8 11 19 7.122 5.683 1.004 70.099 o
-8 11 20 0.020 0.896 0.868 134.557 o
-8 11 21 89.987 92.935 2.574 7.124 o
-8 11 22 34.116 32.391 1.491 21.661 o
-8 12 1 5.106 4.090 0.270 250.670 o
-8 12 2 14.486 15.271 0.474 79.397 o
-8 12 3 28.179 26.151 0.718 39.936 o
-8 12 4 21.622 20.168 0.627 52.718 o
-8 12 5 262.887 266.739 2.542 2.716 o
-8 12 6 137.364 139.930 1.548 6.593 o
-8 12 7 122.258 121.393 1.433 7.712 o
-8 12 8 15.838 16.383 0.602 67.372 o
-8 12 9 61.105 58.765 0.980 17.579 o
-8 12 10 578.761 564.917 4.622 0.839 o
-8 12 11 78.089 77.866 1.340 12.292 o
-8 12 12 10.605 10.518 0.705 82.160 o
-8 12 13 16.695 16.774 0.810 54.993 o
-8 12 14 0.141 -0.049 0.605 280.051 o
-8 12 15 351.471 344.744 3.828 1.670 o
-8 12 16 6.985 8.647 0.990 68.365 o
-8 12 17 24.451 24.041 1.344 28.623 o
-8 12 18 0.625 1.480 0.781 154.593 o
-8 12 19 4.868 4.603 1.007 76.903 o
-8 12 20 3.994 5.071 1.032 75.749 o
-8 12 21 14.951 13.977 1.192 41.744 o
-8 12 22 49.094 47.965 3.207 7.354 o
-8 13 1 21.918 21.474 0.543 54.008 o
-8 13 2 7.706 6.854 0.383 152.359 o
-8 13 3 160.212 153.765 1.698 5.540 o
-8 13 4 46.005 44.403 0.869 23.835 o
-8 13 5 80.828 82.671 1.184 12.358 o
-8 13 6 2.190 2.154 0.448 293.143 o
-8 13 7 171.335 161.912 1.804 5.078 o
-8 13 8 607.700 599.230 5.278 0.746 o
-8 13 9 274.634 272.914 2.702 2.547 o
-8 13 10 2.623 2.146 0.481 256.224 o
-8 13 11 63.875 65.215 1.407 14.231 o
-8 13 12 20.404 19.910 0.870 45.910 o
-8 13 13 12.063 10.533 0.808 69.627 o
-8 13 14 8.631 8.389 0.807 82.020 o
-8 13 15 19.199 19.072 1.064 40.712 o
-8 13 16 140.927 147.377 2.857 4.701 o
-8 13 17 1.727 0.426 0.771 152.103 o
-8 13 18 3.959 3.324 0.947 89.502 o
-8 13 19 1.198 1.773 0.936 107.032 o
-8 13 20 17.844 18.745 1.263 35.425 o
-8 13 21 2.682 1.537 0.925 102.311 o
-8 14 1 95.815 88.526 1.130 10.914 o
-8 14 2 9.809 8.862 0.543 105.777 o
-8 14 3 19.826 19.486 0.761 50.814 o
-8 14 4 32.222 31.314 0.741 34.666 o
-8 14 5 100.528 95.728 1.300 9.874 o
-8 14 6 32.738 32.528 0.974 30.052 o
-8 14 7 209.228 205.853 2.216 3.743 o
-8 14 8 563.577 563.438 5.029 0.833 o
-8 14 9 85.066 83.958 1.590 10.537 o
-8 14 10 0.020 -0.274 0.503 411.353 o
-8 14 11 23.769 24.684 0.982 37.464 o
-8 14 12 90.647 85.827 1.647 9.903 o
-8 14 13 27.707 25.788 1.140 31.041 o
-8 14 14 33.470 29.974 1.279 25.275 o
-8 14 15 24.330 22.210 1.150 33.603 o
-8 14 16 1.549 0.472 0.496 315.303 o
-8 14 17 3.977 2.131 0.848 108.759 o
-8 14 18 0.574 0.824 0.871 129.661 o
-8 14 19 0.805 -0.393 0.870 131.213 o
-8 14 20 2.991 1.995 1.068 78.380 o
-8 14 21 16.440 14.018 1.461 31.702 o
-8 15 1 0.150 -0.014 0.424 557.456 o
-8 15 2 73.402 72.147 1.311 13.191 o
-8 15 3 198.726 198.340 2.101 4.017 o
-8 15 4 225.319 221.760 2.299 3.399 o
-8 15 5 425.419 416.170 3.891 1.324 o
-8 15 6 13.532 13.405 0.685 71.392 o
-8 15 7 112.105 114.641 1.552 8.122 o
-8 15 8 0.842 0.633 0.350 587.420 o
-8 15 9 6.250 5.710 0.728 107.850 o
-8 15 10 6.494 8.398 0.768 94.392 o
-8 15 11 98.305 102.478 1.811 8.524 o
-8 15 12 12.044 11.384 0.838 66.511 o
-8 15 13 11.180 9.594 0.874 67.637 o
-8 15 14 67.563 67.992 1.761 11.889 o
-8 15 15 42.843 39.235 1.460 19.263 o
-8 15 16 2.748 1.277 0.708 157.495 o
-8 15 17 3.811 2.247 1.021 81.714 o
-8 15 18 5.940 6.691 1.130 60.575 o
-8 15 19 2.785 4.258 1.090 73.392 o
-8 15 20 1.277 1.591 1.043 87.960 o
-8 15 21 84.838 90.276 8.110 1.423 o
-8 16 1 169.911 166.139 1.999 4.887 o
-8 16 2 7.218 6.971 0.569 124.221 o
-8 16 3 44.431 45.318 0.992 22.982 o
-8 16 4 112.635 110.646 1.496 8.305 o
-8 16 5 83.435 87.170 1.339 11.384 o
-8 16 6 1.270 0.295 0.460 374.136 o
-8 16 7 5.634 4.050 0.521 163.180 o
-8 16 8 10.837 11.103 0.753 76.425 o
-8 16 9 18.186 18.662 0.899 47.967 o
-8 16 10 575.811 590.368 5.616 0.765 o
-8 16 11 0.847 -0.238 0.649 226.400 o
-8 16 12 307.646 314.734 3.807 1.909 o
-8 16 13 129.990 138.848 2.355 5.692 o
-8 16 14 31.714 31.283 1.250 26.128 o
-8 16 15 43.102 40.337 1.704 16.731 o
-8 16 16 2.232 2.351 1.014 87.693 o
-8 16 17 0.053 -1.057 0.961 112.709 o
-8 16 18 11.999 10.294 1.211 45.304 o
-8 16 19 3.577 5.135 1.112 68.243 o
-8 16 20 1.218 0.846 1.175 71.622 o
-8 17 1 235.858 231.385 2.472 3.149 o
-8 17 2 15.586 15.066 0.692 64.448 o
-8 17 3 62.376 60.316 1.184 16.044 o
-8 17 4 37.670 35.692 1.089 25.601 o
-8 17 5 0.037 -0.393 0.493 427.033 o
-8 17 6 110.855 111.802 1.765 7.816 o
-8 17 7 0.508 -0.104 0.605 267.500 o
-8 17 8 2.525 1.561 0.623 191.127 o
-8 17 9 7.122 5.747 0.718 104.661 o
-8 17 10 0.658 -0.906 0.635 240.080 o
-8 17 11 892.588 914.955 8.576 0.359 o
-8 17 12 38.361 42.059 1.354 21.110 o
-8 17 13 167.325 174.223 2.855 4.070 o
-8 17 14 106.439 109.485 2.111 7.310 o
-8 17 15 5.256 4.071 0.917 87.606 o
-8 17 16 18.310 20.135 1.411 30.684 o
-8 17 17 8.729 8.809 1.162 52.532 o
-8 17 18 2.650 3.802 1.068 76.922 o
-8 17 19 23.601 24.093 2.019 17.781 o
-8 18 1 193.360 195.150 2.354 3.948 o
-8 18 2 94.434 95.815 1.655 9.332 o
-8 18 3 0.262 1.141 0.338 678.255 o
-8 18 4 18.574 18.881 0.820 50.515 o
-8 18 5 11.342 11.589 0.813 69.719 o
-8 18 6 16.131 16.032 0.852 54.372 o
-8 18 7 8.258 7.797 0.790 86.044 o
-8 18 8 11.951 9.970 0.808 70.510 o
-8 18 9 107.409 113.066 1.797 7.873 o
-8 18 10 8.672 7.111 0.776 87.409 o
-8 18 11 9.585 8.722 0.800 79.234 o
-8 18 12 11.087 10.514 1.034 55.947 o
-8 18 13 3.434 3.800 0.732 132.018 o
-8 18 14 39.966 42.274 1.460 19.547 o
-8 18 15 2.328 1.752 0.877 113.210 o
-8 18 16 1.598 2.363 1.017 89.561 o
-8 18 17 0.431 -1.067 0.967 109.335 o
-8 18 18 25.841 23.991 1.611 23.148 o
-8 18 19 3.703 3.349 1.187 62.682 o
-8 19 1 19.538 18.883 0.887 46.774 o
-8 19 2 69.191 73.390 1.509 12.673 o
-8 19 3 17.923 18.312 0.892 48.753 o
-8 19 4 103.748 101.601 1.793 8.321 o
-8 19 5 0.339 0.161 0.651 235.136 o
-8 19 6 25.899 26.146 1.064 33.587 o
-8 19 7 9.030 7.757 0.801 82.399 o
-8 19 8 7.668 7.307 0.774 91.049 o
-8 19 9 0.043 -0.017 0.677 226.472 o
-8 19 10 0.606 0.722 0.661 216.177 o
-8 19 11 0.233 -0.356 0.588 292.615 o
-8 19 12 1.494 2.591 0.698 168.203 o
-8 19 13 156.120 161.158 2.483 4.726 o
-8 19 14 140.904 144.190 2.456 5.236 o
-8 19 15 92.749 95.444 2.155 8.054 o
-8 19 16 0.399 -0.462 1.091 86.371 o
-8 19 17 2.379 2.293 1.169 68.071 o
-8 19 18 23.088 18.739 1.484 27.263 o
-8 20 1 75.540 74.113 1.667 11.371 o
-8 20 2 233.040 237.275 3.091 2.852 o
-8 20 3 140.979 144.843 2.320 5.403 o
-8 20 4 68.008 67.145 1.554 12.895 o
-8 20 5 4.348 4.101 0.732 123.827 o
-8 20 6 51.577 52.492 1.444 16.618 o
-8 20 7 31.614 31.412 1.175 27.390 o
-8 20 8 98.552 101.622 1.906 8.294 o
-8 20 9 26.519 26.206 1.259 29.037 o
-8 20 10 0.099 0.276 0.666 229.382 o
-8 20 11 28.933 29.681 1.285 26.849 o
-8 20 12 77.254 82.055 1.943 9.890 o
-8 20 13 19.302 18.984 1.431 29.987 o
-8 20 14 178.672 183.597 2.895 3.817 o
-8 20 15 25.112 24.520 1.357 27.982 o
-8 20 16 47.342 44.448 2.329 11.439 o
-8 20 17 6.522 5.279 1.509 38.423 o
-8 21 1 367.324 377.693 4.349 1.465 o
-8 21 2 1.001 0.575 0.534 300.972 o
-8 21 3 1.894 2.248 0.615 199.865 o
-8 21 4 0.701 1.020 0.689 196.028 o
-8 21 5 0.882 1.263 0.741 167.925 o
-8 21 6 73.392 76.558 1.670 11.434 o
-8 21 7 46.446 45.496 1.399 18.507 o
-8 21 8 38.668 39.002 1.386 21.034 o
-8 21 9 1.566 1.768 0.715 166.225 o
-8 21 10 16.087 15.748 0.989 48.285 o
-8 21 11 0.440 -0.817 0.844 142.470 o
-8 21 12 24.038 23.756 1.317 29.450 o
-8 21 13 161.024 159.834 4.233 3.052 o
-8 21 14 0.680 1.559 0.858 129.651 o
-8 21 15 8.728 6.082 0.969 69.201 o
-8 21 16 39.160 36.185 3.130 8.164 o
-8 21 17 39.960 37.367 3.407 7.115 o
-8 22 1 0.228 0.415 0.748 180.028 o
-8 22 2 310.257 323.597 4.230 1.770 o
-8 22 3 30.395 29.162 1.348 25.351 o
-8 22 4 12.269 14.029 1.102 48.350 o
-8 22 5 0.006 0.602 0.672 224.154 o
-8 22 6 2.869 3.190 0.702 147.790 o
-8 22 7 29.153 31.609 1.287 26.378 o
-8 22 8 0.014 -0.203 0.754 183.399 o
-8 22 9 3.794 3.705 0.809 112.834 o
-8 22 10 0.931 0.252 0.836 139.369 o
-8 22 11 11.711 10.190 1.114 50.663 o
-8 22 12 42.685 38.051 1.528 18.711 o
-8 22 13 13.156 13.681 1.113 47.022 o
-8 22 14 6.402 7.728 1.057 64.759 o
-8 22 15 10.149 7.602 1.438 38.043 o
-8 22 16 11.015 6.975 1.077 55.948 o
-8 23 1 4.379 5.926 1.057 71.019 o
-8 23 2 104.808 111.883 2.346 6.825 o
-8 23 3 31.360 33.968 1.539 21.495 o
-8 23 4 70.415 74.638 2.033 10.222 o
-8 23 5 52.596 52.700 1.874 13.425 o
-8 23 6 10.738 8.534 1.053 56.767 o
-8 23 7 8.106 8.772 0.977 66.915 o
-8 23 8 10.145 7.210 1.034 60.103 o
-8 23 9 0.143 -0.333 0.836 147.788 o
-8 23 10 0.274 0.492 0.852 139.088 o
-8 23 11 17.122 14.122 1.157 41.213 o
-8 23 12 12.069 12.017 1.146 47.494 o
-8 23 13 16.781 20.197 1.555 27.812 o
-8 23 14 0.145 1.082 0.951 111.370 o
-8 23 15 24.023 22.604 3.295 8.264 o
-8 24 1 108.893 117.665 2.387 6.521 o
-8 24 2 336.697 354.239 5.896 1.284 o
-8 24 3 243.583 262.326 4.088 2.256 o
-8 24 4 4.898 3.661 0.789 110.467 o
-8 24 5 32.790 34.108 1.502 21.631 o
-8 24 6 5.895 4.763 1.113 63.749 o
-8 24 7 18.710 20.885 1.398 30.643 o
-8 24 8 6.870 7.354 1.119 59.305 o
-8 24 9 1.206 -0.388 0.938 111.483 o
-8 24 10 0.065 0.806 0.841 142.992 o
-8 24 11 2.838 1.491 0.811 125.927 o
-8 24 12 54.352 58.445 2.727 8.710 o
-8 24 13 13.169 12.733 1.614 29.306 o
-8 24 14 11.607 9.929 1.419 36.982 o
-8 25 1 135.811 140.831 3.073 4.581 o
-8 25 2 8.656 11.316 1.341 41.859 o
-8 25 3 203.278 220.442 5.088 2.131 o
-8 25 4 32.446 33.645 1.649 19.858 o
-8 25 5 5.773 6.955 1.193 55.859 o
-8 25 6 2.293 2.538 1.084 77.575 o
-8 25 7 0.446 -0.126 1.032 96.140 o
-8 25 8 0.075 0.641 1.035 95.869 o
-8 25 9 0.042 -0.089 0.948 115.878 o
-8 25 10 4.662 2.793 1.081 71.556 o
-8 25 11 4.763 4.303 1.075 70.233 o
-8 25 12 0.529 2.153 0.912 114.941 o
-8 26 1 12.868 14.006 1.400 35.562 o
-8 26 2 119.010 127.478 3.648 4.214 o
-8 26 3 58.407 58.456 3.663 5.731 o
-8 26 4 0.559 2.357 1.570 40.991 o
-8 26 5 0.054 -0.043 1.024 99.350 o
-8 26 6 0.015 -0.395 0.980 108.739 o
-8 26 7 0.813 -0.149 0.987 103.192 o
-8 26 8 0.315 -0.546 0.924 120.068 o
-8 26 9 1.385 1.075 0.956 103.916 o
-8 26 10 0.369 1.342 0.997 100.143 o
-8 26 11 20.295 20.828 1.656 24.409 o
-8 27 1 15.519 15.149 2.953 10.591 o
-8 27 2 54.299 61.240 2.428 9.917 o
-8 27 3 35.367 32.766 1.713 18.605 o
-8 27 4 33.086 33.740 2.213 13.967 o
-8 27 5 69.600 66.518 3.035 6.972 o
-8 27 6 14.922 10.699 1.227 41.725 o
-8 27 7 6.161 3.652 1.000 75.423 o
-8 27 8 2.848 1.809 0.962 94.544 o
-8 27 9 0.487 0.160 0.908 122.562 o
-8 28 1 11.887 11.725 2.693 12.856 o
-8 28 2 4.165 3.859 1.236 57.373 o
-8 28 3 0.821 1.619 1.034 91.094 o
-8 28 4 0.010 0.347 1.008 101.853 o
-8 28 5 36.636 29.081 2.326 12.956 o
-8 28 6 9.158 6.972 1.482 37.177 o
-8 28 7 9.982 7.940 1.210 48.717 o
-7 0 2 235.134 235.734 2.473 3.134 o
-7 0 4 0.249 0.476 0.284 1008.670 o
-7 0 6 42.340 41.732 1.035 23.705 o
-7 0 8 337.149 335.739 4.020 1.697 o
-7 0 10 2097.180 2174.450 21.668 0.071 o
-7 0 12 1.913 2.893 0.582 209.269 o
-7 0 14 12.050 12.223 0.780 69.741 o
-7 0 16 113.141 110.694 1.962 7.341 o
-7 0 18 159.818 163.724 2.840 4.273 o
-7 0 20 41.657 42.473 1.620 17.581 o
-7 0 22 0.017 -0.694 0.953 114.861 o
-7 0 24 36.245 34.480 2.480 11.698 o
-7 1 1 4.969 5.481 0.227 247.255 o
-7 1 2 65.170 64.484 0.732 17.541 o
-7 1 3 5.744 6.827 0.319 192.288 o
-7 1 4 278.908 282.031 2.373 2.588 o
-7 1 5 77.862 78.847 0.859 14.005 o
-7 1 6 29.891 30.669 0.540 40.037 o
-7 1 7 76.587 76.348 0.912 14.150 o
-7 1 8 850.979 854.932 6.444 0.436 o
-7 1 9 499.756 497.854 3.841 1.073 o
-7 1 10 1303.520 1315.410 9.463 0.207 o
-7 1 11 230.200 232.975 2.030 3.406 o
-7 1 12 342.734 338.258 2.771 1.935 o
-7 1 13 229.270 229.505 2.088 3.411 o
-7 1 14 3.750 3.335 0.456 223.422 o
-7 1 15 0.508 0.541 0.452 433.299 o
-7 1 16 0.106 -1.096 0.439 528.935 o
-7 1 17 0.469 0.431 0.436 468.560 o
-7 1 18 125.997 127.707 1.747 6.924 o
-7 1 19 144.405 148.153 1.934 5.766 o
-7 1 20 20.995 20.924 0.905 43.601 o
-7 1 21 4.319 1.834 0.679 146.664 o
-7 1 22 2.525 0.622 0.694 169.233 o
-7 1 23 0.741 0.832 0.696 193.538 o
-7 1 24 0.213 -0.192 0.797 161.610 o
-7 2 1 70.965 69.458 0.714 16.163 o
-7 2 2 167.941 167.376 1.458 5.389 o
-7 2 3 36.420 36.180 0.570 33.052 o
-7 2 4 373.319 378.282 3.075 1.665 o
-7 2 5 59.916 62.066 0.833 18.312 o
-7 2 6 327.020 322.535 2.726 2.063 o
-7 2 7 4322.500 4298.270 39.599 0.019 o
-7 2 8 1552.450 1572.950 11.144 0.150 o
-7 2 9 130.991 125.794 1.282 7.461 o
-7 2 10 55.565 53.805 0.830 20.191 o
-7 2 11 67.917 65.701 0.946 16.000 o
-7 2 12 402.518 399.757 3.292 1.494 o
-7 2 13 561.151 555.258 4.259 0.892 o
-7 2 14 146.396 147.770 1.590 6.124 o
-7 2 15 8.985 10.354 0.569 103.119 o
-7 2 16 57.168 56.643 1.070 17.962 o
-7 2 17 27.752 27.015 0.849 37.027 o
-7 2 18 0.607 1.146 0.506 334.595 o
-7 2 19 94.947 95.314 1.553 9.595 o
-7 2 20 15.632 16.220 0.847 55.214 o
-7 2 21 12.684 11.825 0.809 66.731 o
-7 2 22 0.001 0.364 0.626 260.414 o
-7 2 23 6.458 4.019 0.811 97.993 o
-7 2 24 2.942 2.671 0.858 111.110 o
-7 3 1 39.551 37.730 0.506 31.523 o
-7 3 2 40.802 41.230 0.552 29.544 o
-7 3 3 199.934 199.569 1.856 4.143 o
-7 3 4 2.439 2.360 0.232 460.523 o
-7 3 5 31.494 31.723 0.604 37.314 o
-7 3 6 357.007 356.570 2.981 1.790 o
-7 3 7 3088.220 3142.120 22.540 0.041 o
-7 3 8 36.246 34.035 0.704 32.038 o
-7 3 9 150.495 143.946 1.404 6.261 o
-7 3 10 3.147 3.103 0.344 304.564 o
-7 3 11 17.636 17.007 0.549 65.312 o
-7 3 12 22.304 21.005 0.616 51.540 o
-7 3 13 491.060 487.807 3.937 1.091 o
-7 3 14 113.643 112.356 1.352 8.486 o
-7 3 15 0.038 -0.057 0.443 526.934 o
-7 3 16 10.913 11.067 0.650 85.216 o
-7 3 17 565.553 572.226 4.748 0.843 o
-7 3 18 209.279 208.219 2.301 3.676 o
-7 3 19 17.714 17.149 0.833 52.256 o
-7 3 20 6.092 5.463 0.773 102.094 o
-7 3 21 8.183 7.721 0.839 81.139 o
-7 3 22 1.082 0.098 0.740 173.760 o
-7 3 23 6.840 4.357 0.791 98.480 o
-7 3 24 23.796 22.406 1.659 23.130 o
-7 4 1 167.398 168.677 1.453 5.390 o
-7 4 2 429.297 436.653 3.292 1.360 o
-7 4 3 131.761 129.499 1.288 7.342 o
-7 4 4 67.137 64.765 0.854 16.627 o
-7 4 5 32.191 32.226 0.690 35.244 o
-7 4 6 908.407 921.044 7.378 0.377 o
-7 4 7 859.688 866.638 6.489 0.428 o
-7 4 8 225.522 220.438 1.906 3.598 o
-7 4 9 86.862 83.758 0.989 12.319 o
-7 4 10 25.913 24.521 0.583 45.941 o
-7 4 11 48.570 46.340 0.777 23.530 o
-7 4 12 51.640 50.588 0.870 21.301 o
-7 4 13 2.693 2.454 0.430 280.720 o
-7 4 14 7.296 7.167 0.527 129.976 o
-7 4 15 578.823 573.754 4.623 0.833 o
-7 4 16 202.677 201.712 2.144 3.907 o
-7 4 17 117.711 118.103 1.624 7.653 o
-7 4 18 187.928 190.547 2.179 4.191 o
-7 4 19 54.673 60.689 1.518 15.040 o
-7 4 20 3.834 2.957 0.576 178.116 o
-7 4 21 3.931 2.801 0.722 134.545 o
-7 4 22 0.044 -0.862 0.744 187.699 o
-7 4 23 12.800 11.144 1.216 43.925 o
-7 4 24 8.237 5.651 0.955 72.118 o
-7 5 1 1.793 1.808 0.238 563.326 o
-7 5 2 1.057 0.680 0.232 869.888 o
-7 5 3 584.572 595.779 4.557 0.816 o
-7 5 4 2.491 3.867 0.325 329.112 o
-7 5 5 67.788 66.090 0.932 16.053 o
-7 5 6 911.628 922.693 7.401 0.375 o
-7 5 7 635.832 628.085 4.811 0.725 o
-7 5 8 151.596 150.293 1.427 6.104 o
-7 5 9 17.506 17.986 0.510 66.271 o
-7 5 10 0.067 -0.014 0.303 1098.970 o
-7 5 11 58.924 56.558 0.864 18.912 o
-7 5 12 18.202 18.105 0.566 62.315 o
-7 5 13 9.974 9.367 0.524 105.660 o
-7 5 14 0.797 0.139 0.425 471.286 o
-7 5 15 462.579 451.131 3.790 1.203 o
-7 5 16 379.569 376.231 3.470 1.581 o
-7 5 17 280.212 287.230 3.027 2.354 o
-7 5 18 51.368 53.453 1.328 17.460 o
-7 5 19 189.331 192.829 2.586 3.854 o
-7 5 20 44.107 42.391 1.260 20.704 o
-7 5 21 1.177 0.240 0.728 176.453 o
-7 5 22 23.730 21.256 1.071 36.307 o
-7 5 23 7.731 7.610 0.972 69.488 o
-7 5 24 12.911 12.384 1.183 44.691 o
-7 6 1 400.597 388.772 2.902 1.573 o
-7 6 2 11.732 12.315 0.367 103.416 o
-7 6 3 61.335 60.317 0.831 18.213 o
-7 6 4 1107.330 1117.030 8.267 0.274 o
-7 6 5 787.848 796.861 6.251 0.489 o
-7 6 6 845.520 859.463 6.483 0.437 o
-7 6 7 60.371 56.929 0.874 18.516 o
-7 6 8 1022.900 1033.970 7.746 0.314 o
-7 6 9 1260.060 1278.880 9.181 0.219 o
-7 6 10 48.194 48.303 0.774 23.360 o
-7 6 11 35.531 35.544 0.716 31.849 o
-7 6 12 2.128 1.745 0.380 363.601 o
-7 6 13 2.944 2.475 0.416 279.855 o
-7 6 14 50.982 50.157 0.952 20.885 o
-7 6 15 210.128 205.911 2.203 3.738 o
-7 6 16 84.051 88.889 1.579 10.469 o
-7 6 17 12.956 13.400 0.851 61.804 o
-7 6 18 64.456 64.658 1.571 13.311 o
-7 6 19 132.233 131.850 2.001 6.253 o
-7 6 20 87.106 84.572 1.750 9.846 o
-7 6 21 72.862 69.239 1.880 10.873 o
-7 6 22 53.571 49.120 2.321 10.870 o
-7 6 23 22.083 21.886 1.219 33.206 o
-7 7 1 703.193 693.594 4.940 0.626 o
-7 7 2 1540.890 1511.200 10.364 0.158 o
-7 7 3 255.440 257.618 2.217 2.938 o
-7 7 4 1345.860 1352.380 10.305 0.191 o
-7 7 5 1745.950 1772.010 13.402 0.118 o
-7 7 6 2306.470 2362.090 16.562 0.071 o
-7 7 7 10.787 14.418 0.488 93.340 o
-7 7 8 9.432 8.638 0.443 120.785 o
-7 7 9 987.325 1004.180 7.583 0.332 o
-7 7 10 5.038 5.013 0.349 215.654 o
-7 7 11 0.859 0.167 0.319 713.311 o
-7 7 12 6.357 5.547 0.423 168.673 o
-7 7 13 78.267 77.196 1.088 13.263 o
-7 7 14 23.613 22.348 0.766 44.664 o
-7 7 15 17.520 18.338 0.854 50.795 o
-7 7 16 88.819 89.191 1.677 9.819 o
-7 7 17 247.942 250.742 3.460 2.523 o
-7 7 18 48.406 47.478 1.535 16.801 o
-7 7 19 2.477 2.992 0.772 132.824 o
-7 7 20 199.179 209.190 2.812 3.473 o
-7 7 21 16.886 16.827 1.007 46.038 o
-7 7 22 4.897 3.669 0.883 94.723 o
-7 7 23 0.718 1.324 0.831 138.072 o
-7 8 1 1107.800 1111.200 7.490 0.284 o
-7 8 2 574.586 578.665 4.208 0.860 o
-7 8 3 19.037 16.954 0.515 63.929 o
-7 8 4 1229.520 1232.480 9.126 0.229 o
-7 8 5 3.853 4.147 0.372 247.381 o
-7 8 6 26.853 28.441 0.640 41.788 o
-7 8 7 26.515 26.022 0.594 44.273 o
-7 8 8 102.810 106.083 1.193 9.621 o
-7 8 9 104.135 100.512 1.162 9.783 o
-7 8 10 2.109 1.930 0.370 367.871 o
-7 8 11 1.306 1.395 0.325 518.999 o
-7 8 12 18.952 18.582 0.572 60.242 o
-7 8 13 13.179 13.576 0.645 74.775 o
-7 8 14 0.068 -0.364 0.301 1113.680 o
-7 8 15 34.067 32.917 1.056 28.035 o
-7 8 16 145.904 148.041 2.124 5.495 o
-7 8 17 204.339 206.152 2.737 3.480 o
-7 8 18 325.210 325.157 3.813 1.811 o
-7 8 19 12.769 15.153 0.896 57.915 o
-7 8 20 140.720 142.831 2.449 5.264 o
-7 8 21 13.805 16.985 1.329 36.441 o
-7 8 22 9.254 9.541 0.932 67.330 o
-7 8 23 0.083 0.388 0.818 152.941 o
-7 9 1 178.771 175.272 1.472 5.029 o
-7 9 2 341.443 343.246 2.659 1.951 o
-7 9 3 0.001 0.280 0.272 1296.530 o
-7 9 4 1001.940 1016.180 7.615 0.325 o
-7 9 5 40.670 44.087 0.767 26.822 o
-7 9 6 7.281 7.142 0.392 153.969 o
-7 9 7 184.583 183.173 1.652 4.697 o
-7 9 8 50.924 50.479 0.794 22.075 o
-7 9 9 5.031 5.236 0.387 201.805 o
-7 9 10 0.148 0.508 0.361 699.657 o
-7 9 11 14.077 13.099 0.529 80.724 o
-7 9 12 47.198 46.846 0.906 22.757 o
-7 9 13 6.984 5.851 0.522 139.174 o
-7 9 14 29.923 28.719 0.880 34.359 o
-7 9 15 129.744 129.911 1.857 6.581 o
-7 9 16 10.506 11.652 0.796 73.012 o
-7 9 17 108.833 107.932 1.798 7.922 o
-7 9 18 46.609 45.399 1.301 19.399 o
-7 9 19 311.930 310.582 3.807 1.899 o
-7 9 20 128.381 135.592 2.350 5.783 o
-7 9 21 29.682 32.492 1.351 24.983 o
-7 9 22 2.039 2.712 0.937 100.422 o
-7 9 23 0.166 0.036 0.855 141.224 o
-7 10 1 326.453 319.515 3.135 1.980 o
-7 10 2 1015.300 1019.120 7.533 0.322 o
-7 10 3 26.698 24.175 0.734 41.699 o
-7 10 4 1645.020 1655.510 12.162 0.134 o
-7 10 5 59.210 55.198 0.849 19.088 o
-7 10 6 3.176 3.486 0.361 285.408 o
-7 10 7 160.095 155.755 1.549 5.662 o
-7 10 8 4.457 4.959 0.374 220.662 o
-7 10 9 550.372 542.502 4.101 0.928 o
-7 10 10 361.816 360.184 2.919 1.773 o
-7 10 11 17.775 17.575 0.612 61.645 o
-7 10 12 11.168 11.206 0.550 93.153 o
-7 10 13 3.813 3.161 0.459 222.735 o
-7 10 14 53.819 49.870 1.104 19.073 o
-7 10 15 1.691 2.311 0.621 200.162 o
-7 10 16 1.741 2.768 0.670 174.484 o
-7 10 17 2.880 1.475 0.698 158.174 o
-7 10 18 99.918 103.157 2.013 7.932 o
-7 10 19 77.448 80.873 1.782 10.514 o
-7 10 20 38.245 39.182 1.756 17.097 o
-7 10 21 60.671 59.358 2.003 11.625 o
-7 10 22 52.317 56.083 2.040 12.261 o
-7 10 23 30.631 29.078 1.670 20.469 o
-7 11 1 214.164 211.990 1.789 3.868 o
-7 11 2 59.024 56.142 0.763 19.520 o
-7 11 3 157.623 159.987 1.657 5.567 o
-7 11 4 8.627 9.672 0.445 122.577 o
-7 11 5 358.108 358.307 3.019 1.775 o
-7 11 6 5.383 5.472 0.405 188.303 o
-7 11 7 311.361 304.415 2.585 2.235 o
-7 11 8 17.638 17.666 0.591 62.769 o
-7 11 9 123.441 118.436 1.252 8.012 o
-7 11 10 530.856 530.631 4.058 0.972 o
-7 11 11 23.306 23.681 0.710 45.897 o
-7 11 12 0.197 -0.339 0.370 712.187 o
-7 11 13 35.258 33.172 0.856 30.555 o
-7 11 14 0.706 0.717 0.529 316.453 o
-7 11 15 91.168 87.879 1.658 9.769 o
-7 11 16 2.714 3.079 0.694 152.515 o
-7 11 17 1.745 2.299 0.588 215.946 o
-7 11 18 1.428 0.786 0.589 240.549 o
-7 11 19 4.624 3.889 0.757 117.634 o
-7 11 20 156.560 164.067 2.812 4.350 o
-7 11 21 2.435 3.412 0.897 104.123 o
-7 11 22 90.493 89.561 2.312 7.853 o
-7 12 1 0.068 -0.065 0.288 1214.830 o
-7 12 2 0.017 -0.062 0.291 1222.550 o
-7 12 3 288.208 287.294 2.613 2.430 o
-7 12 4 163.443 160.851 1.697 5.372 o
-7 12 5 142.432 136.568 1.415 6.640 o
-7 12 6 276.502 272.279 2.442 2.621 o
-7 12 7 188.674 178.788 1.727 4.607 o
-7 12 8 11.508 11.271 0.477 98.023 o
-7 12 9 100.617 98.388 1.212 9.984 o
-7 12 10 118.907 115.150 1.557 7.787 o
-7 12 11 3.769 2.622 0.409 254.544 o
-7 12 12 6.444 4.969 0.607 130.691 o
-7 12 13 17.026 14.197 0.827 55.643 o
-7 12 14 17.879 16.340 0.899 49.731 o
-7 12 15 1.826 3.353 0.562 216.210 o
-7 12 16 555.407 568.683 6.145 0.763 o
-7 12 17 47.691 47.167 1.699 15.599 o
-7 12 18 0.129 0.382 0.819 152.225 o
-7 12 19 0.964 0.061 0.895 123.015 o
-7 12 20 4.219 4.175 0.986 81.901 o
-7 12 21 2.583 3.481 0.892 104.092 o
-7 12 22 0.786 0.265 0.933 114.241 o
-7 13 1 200.702 189.648 1.651 4.337 o
-7 13 2 13.847 12.999 0.495 83.916 o
-7 13 3 53.611 49.266 0.846 21.132 o
-7 13 4 115.753 115.043 1.498 8.044 o
-7 13 5 0.640 0.585 0.284 836.542 o
-7 13 6 351.456 347.795 2.987 1.831 o
-7 13 7 361.670 356.515 3.106 1.748 o
-7 13 8 57.278 54.701 0.971 18.788 o
-7 13 9 74.737 71.544 1.105 13.947 o
-7 13 10 84.946 84.502 1.371 11.264 o
-7 13 11 4.755 4.357 0.603 149.977 o
-7 13 12 18.247 17.121 0.784 53.628 o
-7 13 13 17.917 17.655 0.895 49.041 o
-7 13 14 16.070 14.527 0.887 53.832 o
-7 13 15 157.987 164.583 3.234 3.911 o
-7 13 16 0.374 0.288 0.663 224.821 o
-7 13 17 0.563 -0.328 0.777 165.552 o
-7 13 18 0.086 -0.905 0.836 148.464 o
-7 13 19 0.130 -0.539 0.891 130.640 o
-7 13 20 11.434 11.890 1.109 50.191 o
-7 13 21 3.393 3.110 0.926 95.478 o
-7 13 22 2.978 3.118 1.002 85.462 o
-7 14 1 28.777 28.847 0.750 37.733 o
-7 14 2 3.436 2.236 0.427 260.954 o
-7 14 3 95.916 94.503 1.275 10.300 o
-7 14 4 46.588 46.081 0.963 22.516 o
-7 14 5 14.588 14.893 0.740 63.916 o
-7 14 6 12.735 13.113 0.558 83.019 o
-7 14 7 130.582 127.513 1.629 6.943 o
-7 14 8 93.219 93.416 1.322 10.412 o
-7 14 9 12.936 13.992 0.717 69.920 o
-7 14 10 442.712 428.756 4.188 1.229 o
-7 14 11 89.875 87.739 1.470 10.435 o
-7 14 12 14.097 12.135 0.738 67.998 o
-7 14 13 328.855 327.156 3.550 1.854 o
-7 14 14 0.512 1.589 0.690 193.924 o
-7 14 15 17.898 19.692 1.063 41.589 o
-7 14 16 54.972 55.902 1.603 14.748 o
-7 14 17 0.157 0.172 0.835 147.418 o
-7 14 18 3.653 2.876 0.932 93.800 o
-7 14 19 1.835 2.846 0.949 98.919 o
-7 14 20 26.591 27.085 1.353 26.988 o
-7 14 21 25.111 25.623 1.974 17.956 o
-7 15 1 114.889 112.963 1.433 8.257 o
-7 15 2 2.602 1.632 0.428 301.253 o
-7 15 3 60.986 59.671 1.040 17.169 o
-7 15 4 617.071 619.555 5.163 0.731 o
-7 15 5 2.142 2.179 0.459 286.522 o
-7 15 6 165.927 167.476 1.812 5.129 o
-7 15 7 0.008 0.093 0.425 568.733 o
-7 15 8 7.964 8.671 0.660 101.162 o
-7 15 9 70.641 72.634 1.345 13.313 o
-7 15 10 716.328 718.911 6.282 0.556 o
-7 15 11 268.267 269.853 3.002 2.499 o
-7 15 12 193.017 194.196 2.493 3.861 o
-7 15 13 128.397 133.122 2.051 6.274 o
-7 15 14 17.205 18.829 0.948 47.039 o
-7 15 15 15.248 14.256 1.086 45.747 o
-7 15 16 0.007 -1.491 0.716 203.539 o
-7 15 17 29.852 28.623 1.388 24.957 o
-7 15 18 1.495 1.459 0.874 120.089 o
-7 15 19 0.211 0.178 0.888 130.180 o
-7 15 20 3.604 2.982 1.078 74.216 o
-7 15 21 0.555 2.199 1.138 76.006 o
-7 16 1 1.688 0.819 0.415 383.343 o
-7 16 2 136.431 132.441 1.654 6.611 o
-7 16 3 203.792 195.959 2.157 3.924 o
-7 16 4 312.445 304.049 2.882 2.155 o
-7 16 5 26.391 25.087 0.766 40.791 o
-7 16 6 14.867 14.380 0.668 68.127 o
-7 16 7 0.220 0.121 0.469 447.864 o
-7 16 8 0.355 -0.628 0.556 320.815 o
-7 16 9 193.470 194.036 2.301 3.992 o
-7 16 10 12.991 14.197 0.790 64.812 o
-7 16 11 495.683 510.561 4.934 0.973 o
-7 16 12 28.312 32.434 1.491 23.201 o
-7 16 13 157.138 167.193 2.301 4.839 o
-7 16 14 65.757 68.109 1.538 13.156 o
-7 16 15 212.043 218.515 3.149 3.087 o
-7 16 16 40.261 39.585 1.527 19.050 o
-7 16 17 30.555 29.356 1.391 24.565 o
-7 16 18 0.004 -0.133 0.915 124.666 o
-7 16 19 0.547 0.550 1.081 86.424 o
-7 16 20 1.178 2.345 1.103 78.657 o
-7 17 1 15.986 15.356 0.609 67.775 o
-7 17 2 88.938 87.108 1.256 11.186 o
-7 17 3 240.831 236.290 2.494 3.065 o
-7 17 4 194.570 194.272 2.291 3.981 o
-7 17 5 1.943 1.528 0.410 351.123 o
-7 17 6 4.579 4.544 0.629 144.155 o
-7 17 7 3.730 1.918 0.594 181.089 o
-7 17 8 20.878 20.277 0.851 45.876 o
-7 17 9 87.108 87.351 1.545 10.415 o
-7 17 10 4.664 6.307 0.707 119.300 o
-7 17 11 79.320 83.347 1.723 10.508 o
-7 17 12 13.950 15.616 1.025 49.211 o
-7 17 13 44.331 43.606 1.349 19.618 o
-7 17 14 26.466 26.532 1.375 26.713 o
-7 17 15 42.270 41.663 1.676 17.018 o
-7 17 16 6.561 8.740 1.113 59.079 o
-7 17 17 0.803 0.041 0.942 112.806 o
-7 17 18 0.185 -1.911 0.914 123.667 o
-7 17 19 1.308 2.563 1.192 67.632 o
-7 17 20 30.956 28.169 1.986 16.709 o
-7 18 1 5.145 4.769 0.537 160.545 o
-7 18 2 211.778 209.649 2.414 3.569 o
-7 18 3 10.529 10.813 0.711 81.404 o
-7 18 4 54.775 55.568 1.191 17.683 o
-7 18 5 30.102 31.406 1.070 29.893 o
-7 18 6 58.167 58.910 1.386 15.533 o
-7 18 7 37.586 38.463 1.141 24.470 o
-7 18 8 133.157 131.437 1.873 6.421 o
-7 18 9 87.245 91.184 1.595 10.111 o
-7 18 10 261.836 266.917 2.958 2.571 o
-7 18 11 107.354 108.851 2.056 7.408 o
-7 18 12 159.592 166.212 2.417 4.683 o
-7 18 13 70.437 72.683 1.818 11.194 o
-7 18 14 31.792 32.058 1.210 26.607 o
-7 18 15 90.864 96.012 2.316 7.696 o
-7 18 16 7.342 6.620 1.075 62.513 o
-7 18 17 1.774 0.479 1.129 76.242 o
-7 18 18 32.403 32.915 1.783 18.328 o
-7 18 19 0.983 -0.023 1.106 82.164 o
-7 19 1 27.683 27.230 0.963 34.479 o
-7 19 2 5.908 6.294 0.622 126.749 o
-7 19 3 99.065 98.022 1.565 9.231 o
-7 19 4 63.902 65.423 1.600 13.177 o
-7 19 5 12.194 13.755 0.837 63.839 o
-7 19 6 38.060 40.482 1.224 22.956 o
-7 19 7 52.297 53.685 1.400 16.733 o
-7 19 8 3.699 3.844 0.747 126.297 o
-7 19 9 77.517 82.276 1.624 11.055 o
-7 19 10 70.818 76.385 1.599 11.968 o
-7 19 11 144.124 151.798 2.327 5.244 o
-7 19 12 298.336 304.778 3.588 2.035 o
-7 19 13 217.486 227.496 2.975 3.092 o
-7 19 14 24.629 22.912 1.262 30.592 o
-7 19 15 40.843 40.778 1.976 14.655 o
-7 19 16 13.977 13.362 1.390 35.414 o
-7 19 17 7.755 8.533 1.272 47.440 o
-7 19 18 0.556 -0.024 1.075 88.299 o
-7 19 19 12.664 11.913 4.163 5.725 o
-7 20 1 70.188 68.291 1.570 12.539 o
-7 20 2 44.807 47.135 1.341 19.218 o
-7 20 3 102.856 104.056 1.924 7.994 o
-7 20 4 68.525 70.706 1.530 12.776 o
-7 20 5 56.224 55.902 1.405 15.915 o
-7 20 6 23.422 22.792 1.017 37.473 o
-7 20 7 21.323 20.082 1.005 40.483 o
-7 20 8 57.733 62.187 1.626 13.890 o
-7 20 9 1.403 2.113 0.614 211.478 o
-7 20 10 11.039 9.884 0.812 72.600 o
-7 20 11 27.820 28.123 1.524 23.434 o
-7 20 12 26.760 27.712 1.273 28.329 o
-7 20 13 31.161 32.171 1.334 24.812 o
-7 20 14 52.350 54.115 2.123 11.865 o
-7 20 15 10.258 10.040 1.204 47.577 o
-7 20 16 69.640 71.057 2.626 8.150 o
-7 20 17 0.006 0.399 1.059 92.312 o
-7 20 18 14.456 10.498 1.472 33.313 o
-7 21 1 158.153 167.656 2.473 4.639 o
-7 21 2 43.412 43.436 1.478 18.552 o
-7 21 3 92.858 95.758 1.921 8.680 o
-7 21 4 20.678 21.294 1.047 39.197 o
-7 21 5 5.332 4.882 0.738 113.677 o
-7 21 6 70.003 70.691 1.597 12.317 o
-7 21 7 141.871 147.310 2.392 5.262 o
-7 21 8 42.067 44.292 1.349 20.034 o
-7 21 9 49.517 48.657 1.429 17.398 o
-7 21 10 19.961 22.024 1.171 35.746 o
-7 21 11 44.463 46.663 1.514 17.721 o
-7 21 12 1.099 1.787 0.858 125.557 o
-7 21 13 13.507 13.851 1.087 47.751 o
-7 21 14 35.247 35.535 1.485 21.075 o
-7 21 15 8.296 7.739 1.023 63.862 o
-7 21 16 15.148 12.521 1.648 27.707 o
-7 21 17 19.562 18.822 1.857 21.335 o
-7 22 1 12.742 13.930 1.070 49.414 o
-7 22 2 6.804 8.776 0.972 70.242 o
-7 22 3 4.216 5.458 0.928 87.466 o
-7 22 4 62.728 70.150 1.716 12.450 o
-7 22 5 0.054 0.945 0.596 274.606 o
-7 22 6 2.477 1.989 0.534 231.861 o
-7 22 7 22.852 22.338 1.048 37.187 o
-7 22 8 0.967 0.960 0.805 145.757 o
-7 22 9 10.259 8.999 0.974 62.606 o
-7 22 10 4.360 4.641 0.942 86.501 o
-7 22 11 2.864 2.011 0.911 102.923 o
-7 22 12 16.128 16.194 1.170 40.689 o
-7 22 13 0.589 0.549 0.820 146.186 o
-7 22 14 19.320 17.924 1.427 30.305 o
-7 22 15 116.237 95.154 9.938 0.960 o
-7 22 16 21.246 15.120 1.351 32.031 o
-7 23 1 31.480 34.894 1.396 23.361 o
-7 23 2 29.269 29.840 1.264 27.075 o
-7 23 3 55.300 57.434 1.663 14.220 o
-7 23 4 86.766 91.921 2.123 8.501 o
-7 23 5 51.234 54.167 2.094 12.122 o
-7 23 6 8.774 9.057 1.247 47.462 o
-7 23 7 15.355 16.619 1.172 41.067 o
-7 23 8 32.460 33.681 1.461 22.324 o
-7 23 9 1.706 3.091 0.849 119.112 o
-7 23 10 3.294 3.598 0.922 95.444 o
-7 23 11 0.056 0.244 0.845 144.671 o
-7 23 12 120.796 119.495 3.584 4.325 o
-7 23 13 4.376 3.408 0.876 98.538 o
-7 23 14 2.036 2.202 0.929 103.093 o
-7 23 15 2.684 1.180 0.956 97.644 o
-7 24 1 170.932 180.213 3.131 3.742 o
-7 24 2 268.064 290.315 4.273 2.001 o
-7 24 3 15.825 17.008 1.323 35.365 o
-7 24 4 13.974 11.655 1.232 41.933 o
-7 24 5 46.544 47.440 1.812 14.849 o
-7 24 6 4.539 4.638 1.001 78.439 o
-7 24 7 10.213 11.114 1.104 52.524 o
-7 24 8 1.261 1.047 0.913 113.596 o
-7 24 9 6.010 4.820 1.001 74.220 o
-7 24 10 0.054 -0.793 0.775 173.287 o
-7 24 11 0.212 0.897 0.802 154.822 o
-7 24 12 29.011 30.913 2.576 11.715 o
-7 24 13 0.619 1.783 0.854 130.357 o
-7 24 14 14.237 11.415 1.638 28.509 o
-7 25 1 64.550 68.834 2.276 9.764 o
-7 25 2 19.513 22.806 1.533 26.790 o
-7 25 3 38.536 43.674 1.766 16.604 o
-7 25 4 96.291 103.405 2.526 6.852 o
-7 25 5 1.314 1.024 1.022 92.269 o
-7 25 6 44.220 47.458 2.399 11.150 o
-7 25 7 1.073 1.564 1.039 89.446 o
-7 25 8 4.782 3.267 1.124 66.504 o
-7 25 9 0.714 0.225 0.897 123.602 o
-7 25 10 0.889 -0.274 0.832 142.235 o
-7 25 11 18.954 16.010 1.708 24.527 o
-7 25 12 10.723 8.552 1.087 54.587 o
-7 25 13 58.844 58.604 2.517 9.349 o
-7 26 1 18.881 20.989 1.493 28.267 o
-7 26 2 0.308 0.928 1.074 87.667 o
-7 26 3 21.967 21.636 1.492 26.963 o
-7 26 4 72.857 74.265 2.230 9.319 o
-7 26 5 5.344 4.892 1.155 61.094 o
-7 26 6 0.107 0.849 1.059 91.077 o
-7 26 7 17.775 16.658 1.321 34.356 o
-7 26 8 1.264 0.038 0.988 100.710 o
-7 26 9 1.074 0.815 0.846 132.730 o
-7 26 10 0.549 0.869 0.851 135.442 o
-7 26 11 9.468 8.398 1.155 52.245 o
-7 26 12 8.529 5.503 1.261 48.869 o
-7 27 1 11.819 12.248 1.324 39.687 o
-7 27 2 1.911 2.070 1.118 75.097 o
-7 27 3 28.553 26.021 1.621 22.016 o
-7 27 4 0.480 -0.952 1.202 71.102 o
-7 27 5 1.332 1.550 0.950 104.061 o
-7 27 6 16.835 16.492 1.292 35.849 o
-7 27 7 7.765 5.581 1.023 67.044 o
-7 27 8 1.975 2.042 1.000 91.322 o
-7 27 9 4.826 2.519 0.961 85.928 o
-7 27 10 1.943 0.991 0.955 101.486 o
-7 28 1 0.828 1.585 1.164 72.932 o
-7 28 2 54.848 51.298 2.748 8.764 o
-7 28 3 6.523 5.856 1.092 63.336 o
-7 28 4 20.546 14.409 1.573 27.090 o
-7 28 5 2.744 1.296 0.998 90.194 o
-7 28 6 1.028 0.551 0.928 113.177 o
-7 28 7 4.840 5.274 1.095 66.995 o
-7 28 8 0.451 -0.989 0.879 131.429 o
-7 29 1 47.476 51.126 2.803 8.871 o
-7 29 2 2.594 1.530 1.199 65.313 o
-7 29 3 0.923 1.513 0.959 104.445 o
-7 29 4 8.717 6.008 1.094 59.193 o
-7 29 5 6.242 5.990 1.484 39.436 o
-6 0 4 865.114 872.619 9.412 0.357 o
-6 0 6 2106.000 2164.290 24.642 0.065 o
-6 0 8 7.460 7.041 0.546 125.997 o
-6 0 10 488.590 497.820 5.425 0.949 o
-6 0 12 233.569 231.229 2.959 2.937 o
-6 0 14 135.382 134.610 2.160 5.890 o
-6 0 16 89.508 88.433 1.726 9.647 o
-6 0 18 453.592 459.183 5.672 1.006 o
-6 0 20 16.372 13.496 1.140 42.775 o
-6 0 22 2.401 0.950 0.959 98.889 o
-6 0 24 0.562 0.356 0.939 113.959 o
-6 1 1 3214.200 3278.590 51.896 0.021 o
-6 1 2 978.404 991.060 7.766 0.334 o
-6 1 3 3.589 3.651 0.225 336.948 o
-6 1 4 72.884 70.655 0.749 15.640 o
-6 1 5 1071.840 1110.550 8.111 0.286 o
-6 1 6 1.609 2.227 0.247 547.477 o
-6 1 7 486.389 480.481 3.617 1.136 o
-6 1 8 5.119 4.907 0.341 217.421 o
-6 1 9 1253.470 1291.420 9.530 0.216 o
-6 1 10 173.125 168.940 1.644 5.096 o
-6 1 11 461.244 468.791 3.805 1.185 o
-6 1 12 1096.930 1102.360 7.813 0.284 o
-6 1 13 0.165 0.171 0.369 703.548 o
-6 1 14 19.268 18.818 0.620 57.562 o
-6 1 15 14.471 14.790 0.608 72.202 o
-6 1 16 1.311 1.379 0.450 350.937 o
-6 1 17 425.433 429.438 3.739 1.326 o
-6 1 18 1.204 0.315 0.592 251.306 o
-6 1 19 2.405 1.200 0.607 203.930 o
-6 1 20 0.009 -0.283 0.613 277.844 o
-6 1 21 0.802 0.388 0.655 219.384 o
-6 1 22 0.068 0.038 0.669 230.956 o
-6 1 23 7.840 5.176 0.748 98.267 o
-6 1 24 5.785 3.427 0.746 113.916 o
-6 2 1 79.654 79.039 0.727 14.163 o
-6 2 2 78.699 78.438 0.857 13.932 o
-6 2 3 949.636 964.823 7.067 0.360 o
-6 2 4 171.497 177.124 1.560 5.107 o
-6 2 5 125.832 123.777 1.149 7.922 o
-6 2 6 60.502 61.461 0.719 18.839 o
-6 2 7 212.213 212.066 1.783 3.899 o
-6 2 8 321.854 316.741 2.459 2.167 o
-6 2 9 825.142 834.486 5.920 0.467 o
-6 2 10 64.990 64.432 0.868 16.958 o
-6 2 11 61.810 56.929 0.855 18.329 o
-6 2 12 640.866 643.487 4.922 0.707 o
-6 2 13 92.614 88.240 1.118 11.223 o
-6 2 14 244.052 243.157 2.201 3.125 o
-6 2 15 103.455 106.251 1.331 9.276 o
-6 2 16 106.319 105.354 1.443 8.889 o
-6 2 17 13.772 14.680 0.734 66.180 o
-6 2 18 24.033 24.313 0.887 39.967 o
-6 2 19 2.522 1.767 0.634 184.886 o
-6 2 20 14.738 14.400 0.819 59.612 o
-6 2 21 0.721 -0.617 0.649 229.034 o
-6 2 22 9.534 8.019 0.781 82.332 o
-6 2 23 8.955 7.267 0.862 77.189 o
-6 2 24 0.033 0.454 0.754 179.860 o
-6 3 1 153.134 148.671 1.287 6.219 o
-6 3 2 255.705 253.355 2.124 2.990 o
-6 3 3 127.222 126.493 1.256 7.646 o
-6 3 4 19.893 20.023 0.427 62.314 o
-6 3 5 181.468 181.954 1.563 4.835 o
-6 3 6 1129.600 1137.540 8.081 0.269 o
-6 3 7 125.012 125.658 1.194 7.853 o
-6 3 8 78.234 74.141 0.854 14.278 o
-6 3 9 131.030 130.047 1.250 7.412 o
-6 3 10 53.287 54.125 0.767 21.134 o
-6 3 11 21.843 22.607 0.594 51.770 o
-6 3 12 418.402 424.622 3.429 1.391 o
-6 3 13 59.044 58.834 0.952 18.132 o
-6 3 14 126.927 126.276 1.467 7.354 o
-6 3 15 7.859 9.044 0.538 117.413 o
-6 3 16 37.076 35.919 0.926 28.061 o
-6 3 17 188.137 188.415 2.092 4.269 o
-6 3 18 64.104 68.178 1.310 14.540 o
-6 3 19 9.837 8.886 0.724 85.684 o
-6 3 20 0.081 -1.152 0.603 284.390 o
-6 3 21 1.339 0.940 0.674 193.390 o
-6 3 22 33.132 28.326 1.136 28.064 o
-6 3 23 131.867 132.273 2.453 5.583 o
-6 3 24 1.119 0.734 0.761 160.722 o
-6 4 1 1027.900 1048.600 7.426 0.315 o
-6 4 2 354.318 352.526 2.861 1.832 o
-6 4 3 143.381 149.755 1.391 6.411 o
-6 4 4 38.151 37.162 0.563 31.855 o
-6 4 5 2296.120 2309.290 18.439 0.069 o
-6 4 6 275.224 278.202 2.213 2.680 o
-6 4 7 551.993 562.110 4.181 0.906 o
-6 4 8 251.343 252.365 2.094 3.048 o
-6 4 9 9.292 9.915 0.386 124.062 o
-6 4 10 140.747 139.270 1.341 6.740 o
-6 4 11 7.471 6.899 0.389 153.740 o
-6 4 12 19.763 18.934 0.583 58.096 o
-6 4 13 11.739 11.169 0.517 93.706 o
-6 4 14 98.160 97.769 1.268 10.043 o
-6 4 15 30.880 28.471 0.771 35.938 o
-6 4 16 12.100 10.921 0.642 82.174 o
-6 4 17 5.548 4.710 0.613 138.159 o
-6 4 18 32.128 33.352 0.987 29.925 o
-6 4 19 83.783 82.532 1.557 10.799 o
-6 4 20 37.093 34.773 1.060 26.389 o
-6 4 21 0.439 0.083 0.623 253.958 o
-6 4 22 1.793 2.213 0.640 190.533 o
-6 4 23 52.814 52.906 1.571 15.457 o
-6 4 24 27.215 22.993 1.587 23.311 o
-6 5 1 13.613 14.318 0.336 92.061 o
-6 5 2 2.025 1.909 0.214 555.259 o
-6 5 3 834.896 853.018 6.328 0.447 o
-6 5 4 290.331 288.576 2.450 2.458 o
-6 5 5 177.740 170.102 1.647 4.978 o
-6 5 6 1777.190 1788.930 12.572 0.118 o
-6 5 7 336.090 342.157 2.685 1.975 o
-6 5 8 590.258 592.507 4.424 0.818 o
-6 5 9 267.027 275.035 2.284 2.737 o
-6 5 10 16.750 17.941 0.492 68.835 o
-6 5 11 29.957 30.109 0.636 38.548 o
-6 5 12 6.279 7.606 0.433 154.956 o
-6 5 13 21.056 22.178 0.657 51.113 o
-6 5 14 186.179 188.185 1.900 4.444 o
-6 5 15 492.497 494.715 4.221 1.056 o
-6 5 16 0.125 0.423 0.530 351.425 o
-6 5 17 102.710 102.904 1.504 9.026 o
-6 5 18 70.098 71.515 1.331 13.506 o
-6 5 19 135.176 135.311 1.995 6.123 o
-6 5 20 11.562 8.745 0.832 71.063 o
-6 5 21 1.472 0.495 0.581 249.227 o
-6 5 22 46.110 47.903 1.379 18.523 o
-6 5 23 0.748 0.914 0.727 178.142 o
-6 5 24 10.520 8.556 1.103 53.891 o
-6 6 1 57.741 57.484 0.660 20.216 o
-6 6 2 257.909 258.903 2.013 2.981 o
-6 6 3 175.743 213.399 2.597 3.891 o
-6 6 4 22.742 20.468 0.525 54.067 o
-6 6 5 0.507 1.368 0.274 794.001 o
-6 6 6 9.132 20.258 1.246 41.807 o
-6 6 7 30.663 30.224 0.603 38.532 o
-6 6 8 354.041 354.921 2.807 1.838 o
-6 6 9 12.228 13.588 0.430 93.445 o
-6 6 10 25.255 26.991 0.597 45.008 o
-6 6 11 1.949 1.588 0.334 430.954 o
-6 6 12 9.781 9.580 0.455 113.986 o
-6 6 13 99.630 98.097 1.178 10.142 o
-6 6 14 35.257 34.972 0.806 30.855 o
-6 6 15 67.068 65.829 1.161 15.067 o
-6 6 16 109.466 109.950 1.549 8.375 o
-6 6 17 89.071 94.185 1.494 10.189 o
-6 6 18 16.393 17.099 0.887 51.655 o
-6 6 19 11.768 11.566 0.849 66.140 o
-6 6 20 50.824 46.859 1.308 18.331 o
-6 6 21 149.142 151.223 2.177 5.316 o
-6 6 22 18.523 17.598 0.941 46.520 o
-6 6 23 0.050 1.006 0.814 151.417 o
-6 6 24 2.946 3.086 0.915 99.322 o
-6 7 1 6.529 6.531 0.251 194.942 o
-6 7 2 225.821 222.614 1.839 3.611 o
-6 7 3 757.321 760.669 5.527 0.540 o
-6 7 4 336.914 336.123 2.845 1.953 o
-6 7 5 305.098 307.898 2.465 2.293 o
-6 7 6 352.367 355.933 2.732 1.857 o
-6 7 7 186.792 183.696 1.605 4.680 o
-6 7 8 341.716 348.057 2.882 1.895 o
-6 7 9 206.648 211.327 1.857 3.948 o
-6 7 10 0.449 0.409 0.299 868.951 o
-6 7 11 20.592 19.116 0.541 58.057 o
-6 7 12 69.290 68.786 0.951 15.528 o
-6 7 13 2.480 1.994 0.381 335.715 o
-6 7 14 0.020 -0.401 0.375 736.683 o
-6 7 15 10.473 11.913 0.643 85.926 o
-6 7 16 74.079 75.971 1.402 12.529 o
-6 7 17 133.494 131.002 1.935 6.325 o
-6 7 18 184.629 188.701 2.343 4.134 o
-6 7 19 1.611 2.177 0.685 174.705 o
-6 7 20 270.119 282.876 3.034 2.431 o
-6 7 21 9.912 10.852 0.848 71.211 o
-6 7 22 1.219 1.168 0.767 155.079 o
-6 7 23 40.358 41.416 1.487 19.260 o
-6 8 1 49.454 45.157 0.574 24.972 o
-6 8 2 261.025 250.049 1.989 3.002 o
-6 8 3 1347.990 1353.190 9.918 0.194 o
-6 8 4 8.368 8.564 0.393 136.000 o
-6 8 5 233.947 224.874 1.924 3.457 o
-6 8 6 9.415 9.807 0.390 123.083 o
-6 8 7 94.012 91.733 1.009 11.235 o
-6 8 8 0.034 0.720 0.288 1028.370 o
-6 8 9 9.723 9.396 0.474 112.809 o
-6 8 10 47.225 45.771 0.727 24.479 o
-6 8 11 142.363 143.180 1.461 6.476 o
-6 8 12 215.908 213.685 1.981 3.732 o
-6 8 13 66.150 63.237 0.970 16.364 o
-6 8 14 18.454 20.700 0.670 55.425 o
-6 8 15 46.257 45.398 1.134 21.070 o
-6 8 16 105.684 108.319 1.715 8.242 o
-6 8 17 83.137 84.100 1.574 10.730 o
-6 8 18 281.402 278.074 3.132 2.342 o
-6 8 19 132.330 145.268 2.090 5.927 o
-6 8 20 69.662 72.859 1.683 11.854 o
-6 8 21 43.759 43.038 1.364 19.646 o
-6 8 22 7.675 7.373 0.905 76.266 o
-6 8 23 7.364 6.971 0.928 75.398 o
-6 9 1 171.929 166.412 1.401 5.347 o
-6 9 2 386.825 385.368 2.907 1.628 o
-6 9 3 803.868 803.394 6.072 0.483 o
-6 9 4 521.803 529.319 4.135 0.982 o
-6 9 5 299.336 296.819 2.428 2.375 o
-6 9 6 82.863 90.971 0.979 12.390 o
-6 9 7 69.963 70.984 0.843 15.714 o
-6 9 8 96.446 91.222 1.005 11.060 o
-6 9 9 423.445 419.528 3.243 1.407 o
-6 9 10 2.490 2.608 0.297 387.340 o
-6 9 11 3.739 3.982 0.349 263.330 o
-6 9 12 4.028 3.277 0.363 259.177 o
-6 9 13 6.614 6.029 0.485 149.239 o
-6 9 14 21.321 19.800 0.755 48.957 o
-6 9 15 4.479 5.270 0.647 137.375 o
-6 9 16 372.104 368.030 3.711 1.579 o
-6 9 17 81.956 76.936 1.702 10.628 o
-6 9 18 10.049 14.501 0.915 62.040 o
-6 9 19 25.803 28.129 1.102 32.241 o
-6 9 20 3.931 3.310 0.812 112.669 o
-6 9 21 3.463 3.197 0.818 114.488 o
-6 9 22 0.456 0.682 0.790 157.692 o
-6 9 23 44.864 44.011 1.625 16.875 o
-6 10 1 152.403 148.484 1.289 6.243 o
-6 10 2 75.411 72.563 0.847 14.787 o
-6 10 3 61.529 62.651 0.855 17.822 o
-6 10 4 7.650 8.319 0.386 144.822 o
-6 10 5 108.861 111.377 1.168 9.126 o
-6 10 6 10.121 10.892 0.421 111.621 o
-6 10 7 21.980 21.151 0.492 55.695 o
-6 10 8 111.413 106.720 1.109 9.220 o
-6 10 9 410.166 404.073 3.320 1.460 o
-6 10 10 90.552 84.484 0.994 11.911 o
-6 10 11 74.156 74.594 0.960 14.401 o
-6 10 12 2.736 1.926 0.299 392.970 o
-6 10 13 16.216 16.168 0.622 65.731 o
-6 10 14 283.641 282.482 2.812 2.416 o
-6 10 15 114.336 112.853 1.706 7.758 o
-6 10 16 5.259 5.118 0.699 120.716 o
-6 10 17 159.343 165.712 2.804 4.302 o
-6 10 18 131.738 141.043 2.199 5.845 o
-6 10 19 0.357 -0.202 0.751 179.524 o
-6 10 20 257.442 262.711 3.141 2.547 o
-6 10 21 19.809 16.242 1.009 43.373 o
-6 10 22 15.480 14.074 1.024 48.377 o
-6 10 23 12.373 9.825 1.093 51.204 o
-6 11 1 10.724 9.785 0.322 120.759 o
-6 11 2 19.009 17.875 0.443 65.790 o
-6 11 3 36.180 34.758 0.666 32.389 o
-6 11 4 299.117 297.211 2.460 2.367 o
-6 11 5 57.901 56.755 0.796 19.517 o
-6 11 6 66.284 64.618 0.869 16.715 o
-6 11 7 0.228 0.042 0.284 1127.910 o
-6 11 8 95.650 93.310 1.091 10.833 o
-6 11 9 74.046 69.648 0.877 15.072 o
-6 11 10 85.086 79.941 0.923 12.898 o
-6 11 11 1.150 0.239 0.370 529.244 o
-6 11 12 8.289 7.502 0.502 124.968 o
-6 11 13 0.001 -0.862 0.350 850.399 o
-6 11 14 41.504 42.680 1.021 23.980 o
-6 11 15 92.147 88.059 1.744 9.444 o
-6 11 16 5.243 6.073 0.764 106.329 o
-6 11 17 0.083 0.297 0.619 264.817 o
-6 11 18 0.313 -0.192 0.688 213.779 o
-6 11 19 1.828 0.480 0.670 190.658 o
-6 11 20 69.852 71.964 1.834 11.201 o
-6 11 21 34.388 33.049 1.737 18.479 o
-6 11 22 0.215 -0.300 0.927 120.053 o
-6 12 1 2.797 2.348 0.268 399.167 o
-6 12 2 151.546 144.639 1.399 6.222 o
-6 12 3 204.782 208.537 1.988 3.921 o
-6 12 4 7.512 6.811 0.360 158.850 o
-6 12 5 0.246 0.295 0.246 1314.580 o
-6 12 6 137.762 136.868 1.469 6.734 o
-6 12 7 0.208 0.154 0.274 1176.520 o
-6 12 8 0.039 0.045 0.288 1218.080 o
-6 12 9 1.132 1.870 0.297 560.204 o
-6 12 10 0.072 -0.075 0.304 1087.990 o
-6 12 11 18.327 19.237 0.638 58.077 o
-6 12 12 1.839 1.243 0.468 310.876 o
-6 12 13 95.010 92.784 1.736 9.159 o
-6 12 14 141.339 136.680 1.877 6.085 o
-6 12 15 512.347 520.043 5.392 0.902 o
-6 12 16 2.946 2.886 0.547 205.365 o
-6 12 17 2.535 2.271 0.609 191.109 o
-6 12 18 0.032 0.648 0.627 254.781 o
-6 12 19 1.311 0.584 0.838 134.251 o
-6 12 20 1.525 2.742 0.900 110.221 o
-6 12 21 55.772 57.508 1.812 13.228 o
-6 12 22 8.444 10.467 1.142 53.025 o
-6 13 1 2.310 2.002 0.275 446.739 o
-6 13 2 11.211 10.628 0.373 110.414 o
-6 13 3 223.655 216.460 2.099 3.552 o
-6 13 4 782.961 780.010 6.010 0.504 o
-6 13 5 42.635 44.308 0.822 25.461 o
-6 13 6 440.056 438.313 3.625 1.291 o
-6 13 7 46.139 45.245 0.837 23.955 o
-6 13 8 5.654 4.551 0.404 191.830 o
-6 13 9 75.776 77.579 1.171 13.207 o
-6 13 10 10.320 10.629 0.626 90.491 o
-6 13 11 6.681 5.815 0.587 129.324 o
-6 13 12 1.943 1.466 0.381 382.412 o
-6 13 13 1.229 1.133 0.465 346.160 o
-6 13 14 604.693 617.450 5.358 0.735 o
-6 13 15 0.463 1.652 0.388 492.293 o
-6 13 16 64.325 65.761 1.642 12.893 o
-6 13 17 0.056 -0.094 0.887 132.401 o
-6 13 18 7.347 7.379 0.936 74.026 o
-6 13 19 28.093 27.561 1.259 28.092 o
-6 13 20 38.508 40.560 1.546 19.091 o
-6 13 21 9.027 8.933 1.073 57.790 o
-6 13 22 42.319 44.620 1.823 15.498 o
-6 14 1 40.691 37.560 0.679 29.176 o
-6 14 2 4.673 5.002 0.347 224.661 o
-6 14 3 96.809 96.332 1.241 10.256 o
-6 14 4 0.307 0.652 0.358 660.837 o
-6 14 5 37.013 36.601 0.780 29.932 o
-6 14 6 288.664 292.313 2.528 2.435 o
-6 14 7 1.039 0.690 0.366 523.511 o
-6 14 8 85.302 85.403 1.260 11.558 o
-6 14 9 0.193 0.122 0.480 430.593 o
-6 14 10 72.599 74.004 1.245 13.462 o
-6 14 11 8.181 9.013 0.620 104.454 o
-6 14 12 1.139 0.183 0.382 510.216 o
-6 14 13 15.765 17.410 0.800 56.412 o
-6 14 14 25.544 26.185 0.972 35.968 o
-6 14 15 51.733 54.645 1.506 15.963 o
-6 14 16 0.303 -0.838 0.740 185.884 o
-6 14 17 46.068 44.854 1.485 17.852 o
-6 14 18 5.030 5.485 0.892 89.314 o
-6 14 19 0.202 0.692 0.845 141.103 o
-6 14 20 67.501 71.267 2.155 10.013 o
-6 14 21 53.097 52.146 2.578 9.554 o
-6 15 1 230.105 222.461 2.091 3.441 o
-6 15 2 132.829 122.667 1.405 7.277 o
-6 15 3 0.962 1.311 0.414 421.095 o
-6 15 4 0.177 -0.402 0.391 646.410 o
-6 15 5 1.474 1.029 0.370 450.679 o
-6 15 6 25.441 24.783 0.655 44.570 o
-6 15 7 9.583 9.077 0.518 109.388 o
-6 15 8 0.023 0.261 0.467 462.746 o
-6 15 9 227.513 228.115 2.297 3.339 o
-6 15 10 0.228 0.365 0.527 351.673 o
-6 15 11 14.564 12.607 0.691 69.424 o
-6 15 12 304.825 310.336 3.227 2.088 o
-6 15 13 124.275 129.127 1.859 6.778 o
-6 15 14 28.496 29.721 1.017 32.150 o
-6 15 15 37.142 39.246 1.317 22.226 o
-6 15 16 0.012 0.022 0.777 172.796 o
-6 15 17 11.754 12.048 0.984 56.810 o
-6 15 18 1.486 2.363 0.848 123.344 o
-6 15 19 0.345 -1.288 0.962 110.853 o
-6 15 20 3.743 3.282 1.078 73.527 o
-6 15 21 0.566 -0.066 1.016 98.607 o
-6 16 1 84.317 79.873 1.034 12.643 o
-6 16 2 36.730 34.836 0.779 30.520 o
-6 16 3 31.793 28.438 0.792 34.956 o
-6 16 4 0.146 0.286 0.408 579.737 o
-6 16 5 6.112 5.711 0.484 156.759 o
-6 16 6 61.460 61.191 1.175 16.169 o
-6 16 7 37.301 36.546 0.949 27.510 o
-6 16 8 80.140 82.325 1.391 11.703 o
-6 16 9 195.360 197.847 2.288 3.946 o
-6 16 10 20.986 21.852 0.819 45.997 o
-6 16 11 188.602 192.710 2.424 3.984 o
-6 16 12 87.904 91.266 1.640 9.925 o
-6 16 13 5.726 5.059 0.638 129.749 o
-6 16 14 15.258 13.844 0.822 59.009 o
-6 16 15 5.233 3.589 0.817 103.898 o
-6 16 16 0.036 -0.793 0.748 185.901 o
-6 16 17 0.661 0.171 0.795 156.247 o
-6 16 18 1.051 1.492 0.833 134.094 o
-6 16 19 14.217 13.732 1.248 40.248 o
-6 16 20 0.740 0.345 1.020 96.431 o
-6 17 1 85.445 82.419 1.086 12.236 o
-6 17 2 19.891 19.070 0.631 55.950 o
-6 17 3 259.457 250.325 2.558 2.806 o
-6 17 4 34.260 33.443 0.914 30.083 o
-6 17 5 113.002 108.826 1.567 8.190 o
-6 17 6 7.519 5.984 0.600 120.395 o
-6 17 7 15.993 14.722 0.728 62.041 o
-6 17 8 14.818 14.593 0.729 64.382 o
-6 17 9 61.487 63.576 1.303 15.239 o
-6 17 10 3.055 2.773 0.629 171.749 o
-6 17 11 128.525 133.193 2.060 6.255 o
-6 17 12 49.984 53.588 1.332 17.664 o
-6 17 13 33.362 32.821 1.230 25.588 o
-6 17 14 50.097 52.125 1.465 16.723 o
-6 17 15 6.653 3.300 0.644 128.262 o
-6 17 16 1.818 1.874 0.755 148.839 o
-6 17 17 1.340 -0.464 0.692 192.370 o
-6 17 18 0.623 0.074 0.939 114.378 o
-6 17 19 0.054 -0.303 0.995 105.158 o
-6 17 20 0.080 1.592 1.085 85.601 o
-6 18 1 186.691 182.681 2.151 4.296 o
-6 18 2 38.029 38.813 0.984 26.305 o
-6 18 3 195.956 192.665 2.252 3.999 o
-6 18 4 91.475 87.661 1.411 10.499 o
-6 18 5 2.388 1.699 0.659 177.436 o
-6 18 6 2.848 3.307 0.650 163.611 o
-6 18 7 213.013 216.686 2.567 3.423 o
-6 18 8 17.848 18.092 0.823 51.854 o
-6 18 9 129.707 130.111 1.783 6.693 o
-6 18 10 42.319 44.288 1.149 22.097 o
-6 18 11 5.580 4.860 0.613 137.152 o
-6 18 12 24.052 24.111 1.047 35.786 o
-6 18 13 21.866 21.496 0.989 39.939 o
-6 18 14 2.472 2.039 0.707 156.792 o
-6 18 15 0.564 0.415 0.683 207.253 o
-6 18 16 0.400 0.626 0.938 114.220 o
-6 18 17 4.478 1.824 1.247 57.572 o
-6 18 18 4.310 3.911 1.081 71.063 o
-6 18 19 0.005 0.085 0.996 105.097 o
-6 19 1 2.998 2.383 0.530 217.179 o
-6 19 2 0.000 -0.025 0.501 415.671 o
-6 19 3 1.319 1.385 0.519 286.223 o
-6 19 4 45.268 44.033 1.208 20.758 o
-6 19 5 93.145 92.887 1.652 9.505 o
-6 19 6 206.891 204.660 2.607 3.541 o
-6 19 7 47.521 52.486 1.370 17.904 o
-6 19 8 139.476 149.675 2.106 5.658 o
-6 19 9 80.917 86.358 1.565 10.845 o
-6 19 10 13.479 12.103 0.769 67.363 o
-6 19 11 250.240 259.020 3.365 2.520 o
-6 19 12 5.561 5.327 0.857 92.416 o
-6 19 13 0.279 1.000 0.807 151.792 o
-6 19 14 8.310 7.620 0.927 72.233 o
-6 19 15 0.047 -0.205 0.723 198.812 o
-6 19 16 19.178 21.299 1.523 27.421 o
-6 19 17 1.171 1.645 1.133 75.740 o
-6 19 18 19.882 16.186 1.932 20.377 o
-6 19 19 0.512 0.332 1.071 88.579 o
-6 20 1 36.203 33.691 1.514 20.696 o
-6 20 2 15.829 15.914 0.811 56.962 o
-6 20 3 23.501 23.116 0.935 39.551 o
-6 20 4 42.181 42.456 1.197 21.858 o
-6 20 5 58.411 59.378 1.401 15.373 o
-6 20 6 4.335 4.192 0.710 128.456 o
-6 20 7 1.750 2.413 0.662 180.132 o
-6 20 8 0.693 1.607 0.567 265.863 o
-6 20 9 19.967 19.994 0.938 43.941 o
-6 20 10 18.505 16.935 1.009 44.278 o
-6 20 11 21.803 25.044 1.136 34.603 o
-6 20 12 0.514 0.213 0.775 165.828 o
-6 20 13 0.092 -0.827 0.793 164.947 o
-6 20 14 0.552 0.578 0.837 140.993 o
-6 20 15 2.794 1.665 0.776 134.817 o
-6 20 16 21.791 23.042 1.714 22.644 o
-6 20 17 0.126 0.168 1.020 99.501 o
-6 20 18 0.542 0.396 1.086 85.987 o
-6 21 1 0.133 -0.013 0.660 236.034 o
-6 21 2 28.000 29.508 1.133 30.143 o
-6 21 3 53.225 53.163 1.462 16.171 o
-6 21 4 10.050 8.526 0.843 74.261 o
-6 21 5 73.352 77.608 1.808 10.825 o
-6 21 6 408.603 427.001 4.740 1.236 o
-6 21 7 16.720 17.715 0.957 47.827 o
-6 21 8 14.965 13.343 0.990 51.064 o
-6 21 9 25.669 26.214 1.209 30.473 o
-6 21 10 9.911 10.513 0.922 65.689 o
-6 21 11 0.096 0.383 0.799 160.210 o
-6 21 12 32.281 32.464 1.278 25.280 o
-6 21 13 17.378 14.552 1.040 45.357 o
-6 21 14 33.122 27.880 1.289 25.603 o
-6 21 15 42.520 40.485 1.715 16.708 o
-6 21 16 1.999 0.958 1.036 87.663 o
-6 21 17 1.573 1.834 1.080 81.198 o
-6 22 1 84.229 89.568 1.848 9.551 o
-6 22 2 3.883 4.336 0.797 112.899 o
-6 22 3 26.045 25.950 1.058 33.710 o
-6 22 4 76.144 83.805 1.805 10.416 o
-6 22 5 11.367 13.263 0.971 57.252 o
-6 22 6 49.881 53.366 1.638 15.344 o
-6 22 7 161.536 168.159 2.780 4.272 o
-6 22 8 63.261 62.405 1.697 12.879 o
-6 22 9 5.163 4.938 0.909 87.509 o
-6 22 10 3.261 2.545 0.841 112.978 o
-6 22 11 9.230 7.695 1.012 62.930 o
-6 22 12 0.612 1.494 1.010 96.345 o
-6 22 13 48.705 47.581 1.873 14.136 o
-6 22 14 3.501 3.201 0.917 96.310 o
-6 22 15 8.783 5.085 0.945 72.479 o
-6 22 16 6.362 4.545 1.009 72.824 o
-6 22 17 6.078 6.244 3.517 8.151 o
-6 23 1 32.151 35.646 1.460 22.169 o
-6 23 2 0.422 0.769 0.831 143.235 o
-6 23 3 0.100 -0.018 0.620 267.908 o
-6 23 4 0.023 -0.045 0.650 246.765 o
-6 23 5 0.449 0.372 0.860 135.768 o
-6 23 6 11.452 14.760 1.123 47.789 o
-6 23 7 0.137 -0.856 0.658 237.434 o
-6 23 8 5.837 3.679 0.752 111.718 o
-6 23 9 0.469 0.724 0.769 165.639 o
-6 23 10 0.333 0.611 0.826 146.572 o
-6 23 11 2.500 2.763 0.910 102.945 o
-6 23 12 104.718 102.010 4.396 3.633 o
-6 23 13 8.393 5.942 0.892 77.650 o
-6 23 14 0.208 0.205 0.802 158.690 o
-6 23 15 32.600 26.852 2.385 12.971 o
-6 23 16 0.935 0.480 1.027 93.953 o
-6 24 1 0.166 -1.150 0.724 196.168 o
-6 24 2 28.627 28.987 1.480 23.773 o
-6 24 3 28.713 28.875 1.460 24.088 o
-6 24 4 46.708 44.185 1.578 16.980 o
-6 24 5 0.482 0.194 0.872 132.631 o
-6 24 6 0.109 0.384 0.876 133.447 o
-6 24 7 6.834 4.972 0.996 72.481 o
-6 24 8 11.966 10.883 1.091 51.162 o
-6 24 9 1.802 1.528 0.910 109.914 o
-6 24 10 8.966 6.453 0.943 70.534 o
-6 24 11 133.687 129.328 6.566 1.871 o
-6 24 12 0.076 0.995 0.798 157.304 o
-6 24 13 0.821 1.937 0.830 134.908 o
-6 24 14 0.096 0.182 0.923 121.318 o
-6 24 15 0.684 0.293 1.038 93.524 o
-6 25 1 2.012 1.767 1.099 77.609 o
-6 25 2 17.860 18.492 1.438 30.566 o
-6 25 3 51.310 52.745 1.884 13.492 o
-6 25 4 0.268 1.283 1.011 98.055 o
-6 25 5 4.337 3.084 0.969 85.552 o
-6 25 6 0.088 0.331 0.902 126.366 o
-6 25 7 15.609 14.972 1.169 41.655 o
-6 25 8 3.999 4.407 1.141 65.320 o
-6 25 9 4.271 3.772 0.944 88.061 o
-6 25 10 3.712 1.860 0.888 103.346 o
-6 25 11 3.849 3.807 0.921 92.984 o
-6 25 12 3.013 3.302 0.899 101.234 o
-6 25 13 5.200 3.383 1.037 74.285 o
-6 26 1 9.904 10.467 1.293 43.326 o
-6 26 2 1.576 1.266 1.091 80.621 o
-6 26 3 0.326 2.359 1.032 91.941 o
-6 26 4 0.887 1.586 1.037 90.305 o
-6 26 5 4.231 3.331 1.087 71.304 o
-6 26 6 0.123 0.934 1.031 95.645 o
-6 26 7 26.997 26.383 1.597 22.742 o
-6 26 8 12.412 12.216 1.116 48.511 o
-6 26 9 0.568 -0.849 0.820 149.308 o
-6 26 10 0.084 0.634 0.794 160.886 o
-6 26 11 1.669 1.746 0.898 112.667 o
-6 26 12 1.560 2.320 0.890 113.360 o
-6 27 1 53.516 55.390 2.433 10.113 o
-6 27 2 0.354 -0.540 1.043 94.608 o
-6 27 3 49.202 54.281 2.760 8.905 o
-6 27 4 6.370 6.141 1.123 60.824 o
-6 27 5 2.333 0.661 1.025 88.611 o
-6 27 6 3.787 1.681 0.983 87.993 o
-6 27 7 5.392 5.683 1.049 69.776 o
-6 27 8 6.095 4.207 0.919 84.218 o
-6 27 9 0.736 0.709 0.786 155.861 o
-6 27 10 3.381 2.049 0.874 107.066 o
-6 27 11 22.665 23.748 1.816 20.727 o
-6 28 1 3.805 3.427 1.124 68.395 o
-6 28 2 19.193 17.146 1.966 19.900 o
-6 28 3 0.503 1.173 0.942 111.094 o
-6 28 4 0.074 -0.390 0.879 134.458 o
-6 28 5 17.451 13.754 2.305 16.026 o
-6 28 6 2.728 2.357 0.932 98.959 o
-6 28 7 2.354 2.538 0.967 94.250 o
-6 28 8 0.014 0.375 0.898 128.037 o
-6 28 9 1.882 0.973 0.963 100.396 o
-6 29 1 3.106 4.640 1.616 36.367 o
-6 29 2 15.313 11.894 2.051 19.875 o
-6 29 3 1.053 0.963 0.928 111.850 o
-6 29 4 3.089 1.918 0.949 95.472 o
-6 29 5 2.311 0.868 0.922 106.508 o
-6 29 6 3.931 2.581 0.886 100.865 o
-5 0 4 19.418 17.666 0.531 61.817 o
-5 0 6 876.573 876.812 9.481 0.351 o
-5 0 8 131.038 130.662 1.879 6.493 o
-5 0 10 1004.530 1014.280 9.741 0.291 o
-5 0 12 219.734 218.648 2.596 3.321 o
-5 0 14 3.295 3.241 0.528 203.098 o
-5 0 16 0.087 -0.891 0.476 453.072 o
-5 0 18 2.383 1.007 0.843 123.105 o
-5 0 20 52.311 53.342 1.790 13.970 o
-5 0 22 7.897 5.425 1.076 62.503 o
-5 0 24 33.927 31.475 2.106 14.923 o
-5 1 1 492.938 491.950 3.543 1.117 o
-5 1 2 3251.340 3247.080 89.128 0.010 o
-5 1 3 2032.090 2061.970 18.062 0.083 o
-5 1 4 1008.530 1021.810 7.688 0.321 o
-5 1 5 349.567 344.497 2.772 1.888 o
-5 1 6 72.162 71.545 0.753 15.668 o
-5 1 7 231.064 227.269 1.852 3.509 o
-5 1 8 25.735 23.654 0.517 48.190 o
-5 1 9 108.702 108.916 1.046 9.435 o
-5 1 10 38.059 36.681 0.590 31.735 o
-5 1 11 86.832 84.846 0.952 12.373 o
-5 1 12 191.271 184.972 1.619 4.572 o
-5 1 13 38.170 38.187 0.692 30.090 o
-5 1 14 0.222 -0.213 0.323 908.047 o
-5 1 15 7.940 8.339 0.448 132.688 o
-5 1 16 47.667 45.114 0.881 23.099 o
-5 1 17 68.658 66.031 1.142 14.928 o
-5 1 18 116.615 114.831 1.609 7.800 o
-5 1 19 33.866 34.565 1.019 28.351 o
-5 1 20 0.013 -0.660 0.621 270.510 o
-5 1 21 6.455 7.074 0.745 100.635 o
-5 1 22 25.140 23.793 0.993 36.532 o
-5 1 23 0.000 -0.724 0.650 246.833 o
-5 1 24 15.491 11.421 1.005 50.856 o
-5 2 2 170.715 163.120 1.352 5.456 o
-5 2 3 710.655 717.454 5.281 0.598 o
-5 2 4 1336.840 1367.140 9.867 0.195 o
-5 2 5 331.078 344.573 2.600 2.011 o
-5 2 6 69.494 69.196 0.743 16.318 o
-5 2 7 235.747 241.745 1.899 3.347 o
-5 2 8 0.952 0.464 0.246 892.402 o
-5 2 9 0.720 0.421 0.205 1211.450 o
-5 2 10 97.909 97.047 0.968 10.785 o
-5 2 11 30.262 30.753 0.558 39.400 o
-5 2 12 0.440 0.700 0.297 829.150 o
-5 2 13 106.559 103.628 1.279 9.280 o
-5 2 14 1.167 0.892 0.327 568.609 o
-5 2 15 5.602 5.334 0.439 176.889 o
-5 2 16 0.020 -1.323 0.341 892.640 o
-5 2 17 77.913 78.250 1.228 12.719 o
-5 2 18 43.004 42.160 1.073 23.027 o
-5 2 19 73.299 73.206 1.371 12.882 o
-5 2 20 2.729 1.138 0.637 185.278 o
-5 2 21 11.684 9.766 0.789 72.975 o
-5 2 22 34.153 31.873 1.081 27.809 o
-5 2 23 1.271 0.946 0.663 199.732 o
-5 2 24 0.796 1.349 0.673 199.544 o
-5 3 1 42.144 41.772 0.525 29.018 o
-5 3 2 1460.680 1473.990 10.634 0.168 o
-5 3 3 134.205 134.545 1.168 7.288 o
-5 3 4 47.769 47.395 0.562 25.256 o
-5 3 5 10.137 10.239 0.286 126.562 o
-5 3 6 198.168 198.394 1.631 4.317 o
-5 3 7 505.519 515.319 3.717 1.056 o
-5 3 8 0.011 -0.086 0.245 1726.250 o
-5 3 9 0.022 0.128 0.248 1593.710 o
-5 3 10 2.602 2.286 0.238 443.668 o
-5 3 11 0.160 0.006 0.239 1605.500 o
-5 3 12 77.631 71.863 0.899 14.351 o
-5 3 13 3.050 3.770 0.355 288.573 o
-5 3 14 240.725 237.154 2.098 3.234 o
-5 3 15 0.192 -0.112 0.374 702.067 o
-5 3 16 22.358 20.245 0.696 49.402 o
-5 3 17 81.904 81.704 1.263 12.028 o
-5 3 18 139.938 142.974 1.884 6.025 o
-5 3 19 0.049 -0.939 0.580 308.237 o
-5 3 20 0.104 -0.840 0.606 280.359 o
-5 3 21 3.122 2.862 0.661 159.424 o
-5 3 22 5.878 4.835 0.700 117.371 o
-5 3 23 17.948 14.504 1.090 42.870 o
-5 3 24 3.091 2.626 0.715 144.607 o
-5 4 1 590.989 584.328 4.216 0.834 o
-5 4 2 714.393 726.566 5.194 0.595 o
-5 4 3 790.239 801.257 5.905 0.496 o
-5 4 4 92.371 92.007 0.946 11.519 o
-5 4 5 519.181 521.965 3.714 1.025 o
-5 4 6 627.721 662.292 4.803 0.716 o
-5 4 7 1216.820 1237.940 8.509 0.236 o
-5 4 8 12.621 14.729 0.435 89.200 o
-5 4 9 3.809 3.715 0.306 286.028 o
-5 4 10 25.994 25.919 0.519 46.522 o
-5 4 11 129.519 129.958 1.182 7.568 o
-5 4 12 28.653 28.679 0.589 41.094 o
-5 4 13 530.947 524.802 3.971 0.983 o
-5 4 14 2.324 1.145 0.343 408.279 o
-5 4 15 21.766 20.713 0.682 50.314 o
-5 4 16 1.063 0.296 0.455 394.597 o
-5 4 17 2.213 1.687 0.518 251.957 o
-5 4 18 60.860 59.723 1.154 16.509 o
-5 4 19 1.404 0.435 0.595 241.997 o
-5 4 20 0.259 -0.258 0.616 266.460 o
-5 4 21 22.308 22.956 0.917 41.130 o
-5 4 22 78.320 76.962 1.585 11.354 o
-5 4 23 61.322 61.194 1.770 12.730 o
-5 4 24 0.185 0.830 0.718 192.025 o
-5 5 1 1472.310 1473.200 9.998 0.170 o
-5 5 2 1207.200 1222.170 8.600 0.238 o
-5 5 3 338.716 335.768 2.640 1.987 o
-5 5 4 33.645 32.067 0.503 37.081 o
-5 5 5 1196.200 1181.430 8.643 0.244 o
-5 5 6 95.552 97.456 0.934 11.036 o
-5 5 7 904.077 938.028 6.725 0.389 o
-5 5 8 18.337 18.575 0.443 66.485 o
-5 5 9 272.780 276.918 2.204 2.708 o
-5 5 10 19.558 20.316 0.481 60.890 o
-5 5 11 143.789 138.104 1.239 6.765 o
-5 5 12 148.611 143.366 1.306 6.434 o
-5 5 13 2.030 1.770 0.318 435.329 o
-5 5 14 156.895 153.493 1.565 5.764 o
-5 5 15 0.868 1.555 0.458 362.854 o
-5 5 16 154.726 151.198 1.736 5.678 o
-5 5 17 19.610 19.897 0.741 51.568 o
-5 5 18 47.693 47.799 1.152 20.261 o
-5 5 19 12.280 11.463 0.750 72.326 o
-5 5 20 18.354 17.897 0.871 49.358 o
-5 5 21 0.340 -0.747 0.608 270.949 o
-5 5 22 104.943 107.782 2.301 6.986 o
-5 5 23 15.374 15.361 0.992 49.184 o
-5 5 24 9.099 7.449 0.869 75.795 o
-5 6 1 3180.060 3170.290 39.146 0.028 o
-5 6 2 60.231 60.153 0.652 19.363 o
-5 6 3 15.980 16.552 0.395 77.024 o
-5 6 4 19.134 18.721 0.405 65.952 o
-5 6 5 27.155 28.787 0.506 44.038 o
-5 6 6 130.769 133.302 1.238 7.371 o
-5 6 7 316.390 316.584 2.486 2.193 o
-5 6 8 0.132 0.282 0.242 1464.560 o
-5 6 9 203.904 200.803 1.706 4.157 o
-5 6 10 249.905 247.575 2.045 3.105 o
-5 6 11 496.976 493.417 3.489 1.112 o
-5 6 12 1.133 0.391 0.272 761.665 o
-5 6 13 48.648 44.556 0.712 24.327 o
-5 6 14 223.796 221.026 2.117 3.513 o
-5 6 15 0.611 0.616 0.453 420.250 o
-5 6 16 16.694 15.800 0.678 62.273 o
-5 6 17 20.719 19.845 0.770 49.127 o
-5 6 18 33.828 35.254 0.938 29.470 o
-5 6 19 2.431 2.178 0.616 190.634 o
-5 6 20 20.243 20.669 0.925 43.782 o
-5 6 21 8.899 9.049 0.856 75.378 o
-5 6 22 3.283 1.509 0.658 166.772 o
-5 6 23 5.311 4.005 0.719 120.290 o
-5 6 24 4.461 3.959 0.919 90.557 o
-5 7 1 1235.990 1233.730 8.194 0.236 o
-5 7 2 52.100 55.583 0.628 22.129 o
-5 7 3 912.106 937.640 6.698 0.386 o
-5 7 4 860.687 885.579 6.364 0.426 o
-5 7 5 10.773 12.088 0.361 109.717 o
-5 7 6 403.564 408.058 2.952 1.524 o
-5 7 7 1.090 0.786 0.217 886.594 o
-5 7 8 648.480 662.306 4.722 0.699 o
-5 7 9 175.514 173.862 1.463 5.126 o
-5 7 10 278.638 270.892 2.126 2.708 o
-5 7 11 33.135 32.507 0.582 36.180 o
-5 7 12 53.546 50.669 0.717 21.855 o
-5 7 13 145.583 139.509 1.386 6.515 o
-5 7 14 38.675 38.280 0.843 27.966 o
-5 7 15 0.711 -0.398 0.447 446.869 o
-5 7 16 0.011 0.154 0.489 429.218 o
-5 7 17 2.570 1.330 0.535 237.274 o
-5 7 18 8.388 7.017 0.692 98.928 o
-5 7 19 2.517 2.025 0.522 236.563 o
-5 7 20 58.332 61.096 1.402 15.258 o
-5 7 21 26.570 25.743 1.029 34.133 o
-5 7 22 4.326 2.571 0.757 124.068 o
-5 7 23 0.310 0.121 0.697 207.376 o
-5 7 24 0.638 0.104 0.926 117.237 o
-5 8 1 269.200 263.987 2.021 2.851 o
-5 8 2 1210.180 1191.980 7.969 0.247 o
-5 8 3 226.614 234.600 1.987 3.459 o
-5 8 4 840.501 849.739 6.138 0.450 o
-5 8 5 93.351 91.539 0.907 11.544 o
-5 8 6 462.122 458.707 3.393 1.236 o
-5 8 7 61.466 63.337 0.767 18.213 o
-5 8 8 234.416 231.094 1.804 3.465 o
-5 8 9 241.614 238.314 1.852 3.318 o
-5 8 10 55.520 55.247 0.724 20.684 o
-5 8 11 169.979 168.903 1.468 5.312 o
-5 8 12 126.552 126.492 1.224 7.720 o
-5 8 13 92.695 92.968 1.190 10.828 o
-5 8 14 168.067 162.327 1.578 5.348 o
-5 8 15 15.227 14.151 0.629 69.856 o
-5 8 16 0.091 -1.043 0.500 410.485 o
-5 8 17 0.007 -0.846 0.504 410.746 o
-5 8 18 10.222 10.383 0.806 74.548 o
-5 8 19 1.705 1.412 0.499 286.852 o
-5 8 20 19.100 19.310 0.927 45.563 o
-5 8 21 5.492 4.107 0.777 107.977 o
-5 8 22 1.063 0.921 0.699 185.906 o
-5 8 23 1.830 1.540 0.816 132.122 o
-5 9 1 112.482 109.618 0.987 9.275 o
-5 9 2 42.420 38.708 0.578 29.134 o
-5 9 3 2004.500 2034.700 14.704 0.093 o
-5 9 4 150.431 147.836 1.358 6.249 o
-5 9 5 137.707 131.970 1.226 7.129 o
-5 9 6 249.617 248.273 1.947 3.141 o
-5 9 7 19.573 20.936 0.453 61.226 o
-5 9 8 17.964 18.665 0.418 68.152 o
-5 9 9 193.370 188.286 1.551 4.543 o
-5 9 10 295.821 287.455 2.278 2.471 o
-5 9 11 47.996 45.272 0.722 24.337 o
-5 9 12 34.307 33.359 0.631 34.414 o
-5 9 13 40.471 40.580 0.804 27.212 o
-5 9 14 5.015 4.912 0.424 193.706 o
-5 9 15 7.497 5.877 0.536 132.031 o
-5 9 16 1.904 0.778 0.395 393.789 o
-5 9 17 89.210 89.344 1.602 10.021 o
-5 9 18 39.337 41.411 1.160 23.229 o
-5 9 19 14.282 14.217 0.858 58.374 o
-5 9 20 1.232 0.987 0.714 176.291 o
-5 9 21 1.202 1.592 0.767 152.744 o
-5 9 22 1.302 0.892 0.745 163.467 o
-5 9 23 16.834 15.855 1.191 39.501 o
-5 10 1 82.091 80.162 0.816 13.537 o
-5 10 2 331.935 327.060 2.422 2.089 o
-5 10 3 39.400 38.483 0.607 30.372 o
-5 10 4 283.918 280.166 2.278 2.585 o
-5 10 5 200.345 200.220 1.691 4.229 o
-5 10 6 132.538 130.391 1.185 7.423 o
-5 10 7 220.499 221.507 1.798 3.708 o
-5 10 8 3.949 4.249 0.300 274.016 o
-5 10 9 356.316 347.344 2.650 1.873 o
-5 10 10 21.069 21.664 0.487 56.888 o
-5 10 11 278.151 272.240 2.533 2.580 o
-5 10 12 86.388 86.087 1.058 12.051 o
-5 10 13 55.611 52.544 0.918 19.745 o
-5 10 14 0.989 0.426 0.347 589.277 o
-5 10 15 59.155 57.657 1.191 16.731 o
-5 10 16 147.222 148.939 2.012 5.587 o
-5 10 17 189.396 193.900 2.354 4.015 o
-5 10 18 39.588 39.042 1.247 22.453 o
-5 10 19 26.759 25.779 1.121 31.938 o
-5 10 20 24.676 24.885 1.090 34.082 o
-5 10 21 0.143 0.275 0.744 184.194 o
-5 10 22 5.997 4.022 0.845 94.986 o
-5 10 23 0.168 -1.157 0.913 124.106 o
-5 11 1 143.701 141.546 1.249 6.696 o
-5 11 2 23.014 22.124 0.558 51.560 o
-5 11 3 17.084 16.636 0.424 72.589 o
-5 11 4 714.323 718.257 5.288 0.594 o
-5 11 5 0.000 0.142 0.207 2257.340 o
-5 11 6 5.615 5.951 0.308 205.321 o
-5 11 7 7.525 7.538 0.318 161.226 o
-5 11 8 2.242 1.756 0.264 478.166 o
-5 11 9 2.109 2.332 0.278 447.673 o
-5 11 10 195.953 186.091 1.643 4.459 o
-5 11 11 10.467 8.875 0.405 117.398 o
-5 11 12 18.205 16.632 0.539 64.976 o
-5 11 13 2.153 1.326 0.398 357.294 o
-5 11 14 86.567 85.941 1.250 11.456 o
-5 11 15 103.497 106.119 1.624 8.615 o
-5 11 16 40.753 41.782 1.209 22.195 o
-5 11 17 36.704 37.617 1.402 21.498 o
-5 11 18 0.022 0.468 0.716 199.180 o
-5 11 19 28.448 28.520 1.153 29.760 o
-5 11 20 17.142 15.267 0.969 48.212 o
-5 11 21 1.119 0.767 0.738 169.667 o
-5 11 22 17.668 16.184 1.233 37.332 o
-5 11 23 0.000 0.915 0.965 109.494 o
-5 12 1 260.407 248.374 1.960 3.026 o
-5 12 2 3.303 3.687 0.303 308.625 o
-5 12 3 49.017 48.295 0.756 23.250 o
-5 12 4 148.345 148.892 1.444 6.209 o
-5 12 5 14.301 13.919 0.474 82.144 o
-5 12 6 498.558 498.464 3.858 1.073 o
-5 12 7 91.182 90.223 1.075 11.375 o
-5 12 8 75.398 71.071 0.890 14.736 o
-5 12 9 189.111 186.148 1.726 4.531 o
-5 12 10 29.715 30.034 0.633 38.818 o
-5 12 11 4.358 3.989 0.395 226.756 o
-5 12 12 4.248 2.563 0.487 208.077 o
-5 12 13 162.998 161.396 1.873 5.208 o
-5 12 14 5.310 5.210 0.563 149.612 o
-5 12 15 14.481 14.789 0.860 57.485 o
-5 12 16 189.045 198.046 2.706 3.736 o
-5 12 17 4.143 3.845 0.616 155.713 o
-5 12 18 2.276 1.876 0.647 182.660 o
-5 12 19 2.998 2.451 0.681 156.754 o
-5 12 20 5.957 5.405 0.896 85.606 o
-5 12 21 14.583 12.046 1.056 49.042 o
-5 12 22 0.482 0.968 0.942 111.927 o
-5 13 1 1.301 1.166 0.274 633.201 o
-5 13 2 66.426 64.078 0.863 16.763 o
-5 13 3 22.075 21.724 0.556 53.218 o
-5 13 4 560.492 552.368 4.221 0.898 o
-5 13 5 419.216 415.955 3.302 1.417 o
-5 13 6 49.290 47.769 0.779 23.068 o
-5 13 7 187.365 182.761 1.731 4.592 o
-5 13 8 1.884 1.901 0.410 344.436 o
-5 13 9 52.349 52.480 0.959 20.216 o
-5 13 10 31.910 32.367 0.860 32.483 o
-5 13 11 2.835 2.994 0.444 258.073 o
-5 13 12 1.159 0.667 0.393 462.632 o
-5 13 13 21.750 23.524 0.828 44.074 o
-5 13 14 180.589 188.460 2.262 4.263 o
-5 13 15 10.523 8.758 0.866 70.774 o
-5 13 16 27.905 27.458 1.154 30.243 o
-5 13 17 31.386 30.551 1.208 27.088 o
-5 13 18 5.801 4.260 0.858 93.421 o
-5 13 19 2.360 2.129 0.838 120.669 o
-5 13 20 0.063 0.043 0.927 120.892 o
-5 13 21 6.821 5.282 0.967 75.073 o
-5 13 22 38.186 33.974 1.515 20.209 o
-5 14 1 13.525 13.563 0.483 84.826 o
-5 14 2 1.955 1.909 0.326 426.329 o
-5 14 3 0.000 -0.329 0.311 1082.710 o
-5 14 4 37.570 37.837 0.715 30.199 o
-5 14 5 87.741 85.535 1.034 12.017 o
-5 14 6 127.441 125.624 1.348 7.523 o
-5 14 7 38.100 37.845 0.696 30.160 o
-5 14 8 10.591 9.569 0.506 103.864 o
-5 14 9 24.103 23.369 0.725 44.814 o
-5 14 10 14.251 13.696 0.619 73.494 o
-5 14 11 0.918 1.003 0.476 355.168 o
-5 14 12 0.520 0.630 0.526 330.418 o
-5 14 13 82.246 83.868 1.444 11.266 o
-5 14 14 223.828 225.863 2.573 3.251 o
-5 14 15 1.056 0.601 0.463 373.879 o
-5 14 16 141.316 146.278 2.298 5.407 o
-5 14 17 1.903 0.226 0.766 153.028 o
-5 14 18 1.618 0.338 0.786 148.665 o
-5 14 19 0.115 0.656 0.937 116.167 o
-5 14 20 2.467 2.220 0.967 94.424 o
-5 14 21 0.501 0.321 1.036 94.476 o
-5 14 22 18.040 22.607 4.665 4.496 o
-5 15 1 61.428 57.950 0.840 18.389 o
-5 15 2 70.176 65.712 0.900 15.852 o
-5 15 3 63.350 63.766 1.037 16.436 o
-5 15 4 84.908 82.316 1.080 12.314 o
-5 15 5 16.082 15.249 0.506 73.168 o
-5 15 6 55.971 56.565 0.908 19.280 o
-5 15 7 37.406 39.085 0.920 27.336 o
-5 15 8 1.101 0.580 0.443 398.398 o
-5 15 9 472.710 474.947 4.002 1.134 o
-5 15 10 37.846 37.142 0.904 27.770 o
-5 15 11 34.334 35.741 0.960 28.789 o
-5 15 12 13.388 13.168 0.748 67.781 o
-5 15 13 42.886 41.341 1.112 22.750 o
-5 15 14 13.374 14.454 0.797 63.356 o
-5 15 15 66.452 68.798 1.616 12.661 o
-5 15 16 0.834 2.038 0.774 151.948 o
-5 15 17 8.260 6.474 0.879 78.587 o
-5 15 18 3.289 2.784 0.939 94.460 o
-5 15 19 15.806 13.605 1.155 42.614 o
-5 15 20 9.379 7.484 1.063 59.133 o
-5 15 21 0.070 -0.274 0.999 104.284 o
-5 16 1 129.447 121.206 1.301 7.601 o
-5 16 2 16.288 15.355 0.498 72.879 o
-5 16 3 357.716 347.875 3.076 1.788 o
-5 16 4 128.653 126.030 1.490 7.254 o
-5 16 5 96.946 91.738 1.135 10.683 o
-5 16 6 0.643 -0.135 0.428 488.786 o
-5 16 7 25.039 23.028 0.733 43.807 o
-5 16 8 33.616 32.099 0.835 32.030 o
-5 16 9 24.280 23.555 0.751 43.818 o
-5 16 10 84.124 84.992 1.305 11.532 o
-5 16 11 53.046 54.376 1.201 18.041 o
-5 16 12 4.375 3.195 0.532 183.575 o
-5 16 13 9.390 9.812 0.734 84.597 o
-5 16 14 18.327 18.669 0.853 49.637 o
-5 16 15 0.083 -0.437 0.504 405.177 o
-5 16 16 23.578 23.117 1.101 35.002 o
-5 16 17 0.618 -0.534 0.630 244.653 o
-5 16 18 18.255 15.067 1.163 39.666 o
-5 16 19 68.293 71.662 2.166 9.906 o
-5 16 20 10.967 10.351 1.324 41.084 o
-5 16 21 22.260 21.252 1.399 28.937 o
-5 17 1 3.622 3.557 0.367 265.474 o
-5 17 2 0.681 0.277 0.319 741.656 o
-5 17 3 0.043 0.080 0.403 627.980 o
-5 17 4 31.616 31.328 0.865 32.849 o
-5 17 5 201.066 202.110 2.436 3.739 o
-5 17 6 41.285 41.038 0.996 24.605 o
-5 17 7 25.925 26.471 0.833 38.958 o
-5 17 8 78.035 83.412 1.376 11.897 o
-5 17 9 2.180 1.321 0.455 304.876 o
-5 17 10 35.331 34.052 0.950 28.882 o
-5 17 11 36.466 37.571 1.109 25.424 o
-5 17 12 1.326 0.711 0.591 243.298 o
-5 17 13 0.641 -0.096 0.585 280.572 o
-5 17 14 0.114 0.138 0.612 272.324 o
-5 17 15 12.304 11.466 0.913 60.819 o
-5 17 16 15.055 13.527 1.096 45.894 o
-5 17 17 35.656 32.099 1.409 22.405 o
-5 17 18 0.277 -0.341 0.908 124.606 o
-5 17 19 16.349 14.462 1.273 37.498 o
-5 17 20 0.739 0.313 1.018 96.734 o
-5 18 1 164.563 159.086 1.815 5.253 o
-5 18 2 76.712 74.338 1.155 13.345 o
-5 18 3 11.256 9.185 0.597 92.489 o
-5 18 4 201.236 199.135 2.430 3.760 o
-5 18 5 9.000 11.192 0.729 84.137 o
-5 18 6 41.558 39.998 1.075 23.769 o
-5 18 7 1.877 1.460 0.584 224.529 o
-5 18 8 191.786 194.195 2.283 4.028 o
-5 18 9 10.726 10.650 0.741 78.432 o
-5 18 10 48.174 47.999 1.252 19.240 o
-5 18 11 13.285 13.976 0.885 58.669 o
-5 18 12 56.647 58.449 1.473 15.218 o
-5 18 13 55.361 59.554 1.499 15.145 o
-5 18 14 14.723 14.815 0.949 52.461 o
-5 18 15 71.346 76.994 2.126 9.722 o
-5 18 16 6.405 5.934 1.015 70.423 o
-5 18 17 22.659 22.529 1.336 29.912 o
-5 18 18 5.456 3.785 1.007 76.363 o
-5 18 19 6.476 7.401 1.323 46.575 o
-5 18 20 3.573 2.207 2.320 18.633 o
-5 19 1 171.240 168.924 2.025 4.808 o
-5 19 2 34.576 35.194 1.009 28.066 o
-5 19 3 11.570 10.595 0.638 84.803 o
-5 19 4 79.684 80.721 1.481 11.479 o
-5 19 5 25.052 25.037 0.943 37.440 o
-5 19 6 19.509 19.813 1.288 33.408 o
-5 19 7 0.408 -0.345 0.551 323.290 o
-5 19 8 3.915 3.396 0.512 196.543 o
-5 19 9 165.273 172.688 2.316 4.618 o
-5 19 10 6.893 7.072 0.776 94.396 o
-5 19 11 72.944 75.719 1.722 11.287 o
-5 19 12 16.870 15.279 0.949 49.418 o
-5 19 13 8.808 9.112 0.862 75.008 o
-5 19 14 0.394 -0.258 0.725 191.864 o
-5 19 15 8.062 7.840 1.047 62.266 o
-5 19 16 0.783 1.134 0.933 111.613 o
-5 19 17 0.636 0.990 1.028 93.941 o
-5 19 18 3.498 3.789 1.044 77.457 o
-5 19 19 3.393 4.371 1.098 70.941 o
-5 20 1 33.162 33.170 1.033 28.739 o
-5 20 2 0.248 0.288 0.512 371.744 o
-5 20 3 4.795 3.747 0.649 140.763 o
-5 20 4 0.640 -0.196 0.569 294.524 o
-5 20 5 24.294 24.049 0.907 39.318 o
-5 20 6 110.854 115.548 1.874 7.513 o
-5 20 7 15.177 14.037 0.856 57.187 o
-5 20 8 137.204 141.632 2.159 5.750 o
-5 20 9 4.491 4.040 0.736 122.225 o
-5 20 10 4.466 4.035 0.755 118.540 o
-5 20 11 9.632 9.665 0.884 70.278 o
-5 20 12 4.327 3.545 0.823 107.591 o
-5 20 13 0.690 -1.203 0.936 114.765 o
-5 20 14 40.908 41.577 1.456 19.462 o
-5 20 15 21.227 20.846 1.282 32.340 o
-5 20 16 3.403 1.826 0.939 95.956 o
-5 20 17 9.149 9.040 1.103 55.505 o
-5 20 18 7.190 6.428 1.124 59.113 o
-5 21 1 17.860 17.852 0.814 52.395 o
-5 21 2 70.407 71.751 1.518 12.591 o
-5 21 3 12.483 11.591 0.803 67.848 o
-5 21 4 37.421 36.107 1.156 24.704 o
-5 21 5 0.955 0.597 0.472 369.235 o
-5 21 6 69.707 72.667 1.670 11.915 o
-5 21 7 195.181 198.004 2.784 3.604 o
-5 21 8 7.741 6.144 0.870 81.582 o
-5 21 9 46.164 46.156 1.353 18.925 o
-5 21 10 10.350 10.378 0.863 69.531 o
-5 21 11 87.320 89.989 1.829 9.415 o
-5 21 12 1.328 1.238 0.775 150.670 o
-5 21 13 0.425 -0.176 0.808 155.270 o
-5 21 14 0.013 -0.942 0.797 164.060 o
-5 21 15 0.017 0.197 0.760 179.051 o
-5 21 16 9.108 5.844 1.577 34.027 o
-5 21 17 29.775 31.013 1.899 17.619 o
-5 21 18 2.408 0.359 2.727 13.810 o
-5 22 1 1.647 0.717 0.698 179.141 o
-5 22 2 64.014 68.452 1.622 12.891 o
-5 22 3 7.326 8.181 0.917 74.925 o
-5 22 4 13.680 14.861 1.043 49.122 o
-5 22 5 17.905 17.497 1.106 40.986 o
-5 22 6 39.082 39.432 1.463 20.007 o
-5 22 7 25.498 28.659 1.307 27.982 o
-5 22 8 50.936 54.488 1.575 15.580 o
-5 22 9 22.488 20.972 1.131 35.581 o
-5 22 10 0.953 0.370 0.809 147.384 o
-5 22 11 11.876 13.399 0.982 55.724 o
-5 22 12 5.073 5.246 0.880 91.287 o
-5 22 13 68.493 69.919 1.749 11.782 o
-5 22 14 13.379 13.337 1.064 49.332 o
-5 22 15 19.367 15.657 1.769 23.298 o
-5 22 16 0.071 -0.112 0.943 117.071 o
-5 22 17 0.534 1.328 0.973 103.987 o
-5 23 1 0.683 0.283 0.481 386.171 o
-5 23 2 0.006 -1.147 0.576 314.304 o
-5 23 3 30.464 33.591 1.352 24.523 o
-5 23 4 28.468 30.202 1.327 26.186 o
-5 23 5 73.185 76.931 1.924 10.396 o
-5 23 6 4.668 3.507 0.900 93.385 o
-5 23 7 2.648 1.525 0.702 159.237 o
-5 23 8 61.290 63.498 1.835 12.274 o
-5 23 9 1.470 -0.015 0.718 178.238 o
-5 23 10 3.270 3.471 0.861 106.454 o
-5 23 11 1.311 2.059 0.905 112.316 o
-5 23 12 8.387 7.046 0.939 71.595 o
-5 23 13 17.622 14.758 1.222 38.223 o
-5 23 14 1.615 0.621 0.908 114.076 o
-5 23 15 0.538 -0.995 0.916 120.778 o
-5 23 16 0.004 1.256 1.081 87.169 o
-5 24 1 110.596 114.939 2.626 6.057 o
-5 24 2 0.461 -0.577 0.837 144.486 o
-5 24 3 7.621 8.619 0.974 68.411 o
-5 24 4 19.967 18.423 1.174 36.839 o
-5 24 5 3.770 4.578 0.917 92.341 o
-5 24 6 16.223 15.935 1.149 41.507 o
-5 24 7 14.940 13.864 1.130 44.352 o
-5 24 8 12.123 12.584 1.110 48.907 o
-5 24 9 19.926 20.089 1.233 34.623 o
-5 24 10 20.660 23.759 1.320 30.949 o
-5 24 11 14.847 11.383 1.120 46.106 o
-5 24 12 2.750 1.597 0.849 117.282 o
-5 24 13 0.011 -0.319 0.808 159.879 o
-5 24 14 5.326 4.626 1.046 71.434 o
-5 24 15 0.100 -0.491 1.032 97.578 o
-5 25 1 43.978 49.715 1.937 14.086 o
-5 25 2 2.439 2.376 0.979 92.219 o
-5 25 3 4.937 3.399 0.984 81.139 o
-5 25 4 46.076 45.683 1.611 16.670 o
-5 25 5 7.462 7.208 1.019 66.331 o
-5 25 6 2.587 2.417 0.910 103.400 o
-5 25 7 11.289 10.597 1.106 51.357 o
-5 25 8 0.316 -0.670 0.878 132.807 o
-5 25 9 21.233 21.290 1.583 25.456 o
-5 25 10 5.365 6.465 0.988 75.120 o
-5 25 11 0.331 0.555 0.836 143.461 o
-5 25 12 8.443 4.908 0.922 75.860 o
-5 25 13 7.658 5.956 1.126 58.604 o
-5 25 14 1.345 1.787 0.992 95.800 o
-5 26 1 22.899 22.362 1.479 26.771 o
-5 26 2 2.556 2.466 1.106 74.350 o
-5 26 3 25.561 28.837 1.827 19.448 o
-5 26 4 43.126 47.292 2.000 13.845 o
-5 26 5 2.869 1.275 0.934 100.470 o
-5 26 6 13.067 12.185 1.148 46.237 o
-5 26 7 9.689 9.713 1.077 55.893 o
-5 26 8 21.998 21.038 1.501 26.883 o
-5 26 9 14.935 14.950 1.334 36.204 o
-5 26 10 7.705 6.296 1.210 52.474 o
-5 26 11 2.155 1.962 0.872 114.851 o
-5 26 12 0.089 0.942 0.852 138.600 o
-5 26 13 1.147 3.947 2.799 13.080 o
-5 27 1 3.443 2.925 1.082 74.292 o
-5 27 2 7.482 5.477 1.161 56.702 o
-5 27 3 39.403 39.382 1.970 14.970 o
-5 27 4 0.454 -0.118 0.980 106.320 o
-5 27 5 0.049 -0.079 0.987 106.881 o
-5 27 6 1.927 0.388 0.870 121.680 o
-5 27 7 8.276 8.010 1.034 62.723 o
-5 27 8 14.072 13.339 1.668 27.474 o
-5 27 9 20.457 20.645 1.790 22.010 o
-5 27 10 2.242 1.519 0.875 114.828 o
-5 27 11 1.517 1.160 0.868 122.458 o
-5 28 1 0.397 -0.167 0.990 104.621 o
-5 28 2 42.077 32.409 3.984 5.519 o
-5 28 3 2.653 0.532 0.928 104.348 o
-5 28 4 12.407 9.851 1.269 42.484 o
-5 28 5 0.702 0.499 0.860 133.059 o
-5 28 6 17.720 12.817 1.613 27.506 o
-5 28 7 2.770 2.193 0.898 105.326 o
-5 28 8 3.126 1.511 0.807 124.727 o
-5 28 9 0.606 0.624 0.843 138.559 o
-5 29 1 0.154 -0.623 0.879 133.861 o
-5 29 2 1.336 0.825 0.925 111.193 o
-5 29 3 3.651 1.911 0.948 93.318 o
-5 29 4 2.393 0.136 0.946 103.117 o
-5 29 5 15.778 10.989 1.461 32.813 o
-5 29 6 3.137 1.425 0.878 109.399 o
-5 29 7 17.553 11.010 1.539 29.766 o
-5 30 1 2.985 0.950 1.323 54.509 o
-5 30 2 3.318 3.039 1.252 58.065 o
-5 30 3 2.107 1.381 0.948 101.187 o
-4 0 2 103.050 110.156 1.492 8.831 o
-4 0 4 1009.470 980.485 9.753 0.294 o
-4 0 6 287.420 295.503 3.173 2.240 o
-4 0 8 816.448 828.110 8.987 0.392 o
-4 0 10 23.577 23.641 0.724 45.251 o
-4 0 12 5.848 6.170 0.542 144.259 o
-4 0 14 187.837 186.976 2.566 3.930 o
-4 0 16 53.959 53.258 1.569 15.293 o
-4 0 18 217.945 220.054 3.970 2.588 o
-4 0 20 0.444 -0.272 0.880 131.181 o
-4 0 22 82.851 85.898 2.277 8.368 o
-4 0 24 0.020 0.608 0.917 122.024 o
-4 1 1 350.829 357.456 2.773 1.853 o
-4 1 2 1254.450 1256.530 9.035 0.223 o
-4 1 3 1870.680 1891.050 21.331 0.083 o
-4 1 4 460.398 474.743 3.436 1.217 o
-4 1 5 111.320 113.510 0.991 9.220 o
-4 1 6 109.697 109.974 0.951 9.500 o
-4 1 8 531.631 550.870 4.183 0.945 o
-4 1 9 1376.620 1429.760 10.425 0.182 o
-4 1 10 23.231 22.467 0.516 52.203 o
-4 1 11 748.560 771.021 5.861 0.532 o
-4 1 12 1.989 1.159 0.310 478.117 o
-4 1 13 0.560 -0.101 0.310 851.318 o
-4 1 14 3.362 3.648 0.391 260.506 o
-4 1 15 0.044 -0.303 0.364 776.368 o
-4 1 16 170.274 164.231 1.927 4.965 o
-4 1 17 13.702 14.149 0.654 72.056 o
-4 1 18 115.807 115.593 1.631 7.779 o
-4 1 19 19.883 19.779 0.869 46.584 o
-4 1 20 29.453 29.364 0.992 32.226 o
-4 1 21 75.635 77.206 1.491 11.953 o
-4 1 22 7.637 7.218 0.784 90.077 o
-4 1 23 0.657 1.023 0.671 206.222 o
-4 1 24 0.069 -0.254 0.635 256.482 o
-4 2 2 1167.170 1211.120 8.710 0.246 o
-4 2 3 0.006 0.322 0.108 5353.370 o
-4 2 4 45.389 42.791 0.481 27.674 o
-4 2 5 688.457 716.096 4.960 0.628 o
-4 2 6 702.692 727.996 4.911 0.613 o
-4 2 7 728.014 740.972 4.876 0.589 o
-4 2 8 21.781 21.028 0.417 58.224 o
-4 2 9 1065.220 1077.630 7.682 0.297 o
-4 2 10 95.262 93.108 0.994 11.104 o
-4 2 11 41.094 38.416 0.651 29.093 o
-4 2 12 243.282 242.285 2.096 3.181 o
-4 2 13 392.270 389.946 3.149 1.565 o
-4 2 14 63.101 61.856 0.910 17.317 o
-4 2 15 39.975 37.945 0.828 27.671 o
-4 2 16 151.708 147.025 1.663 5.898 o
-4 2 17 4.211 3.825 0.523 184.169 o
-4 2 18 54.937 54.403 1.191 17.759 o
-4 2 19 110.823 110.561 1.690 8.002 o
-4 2 20 8.871 7.239 0.717 93.255 o
-4 2 21 9.676 7.936 0.772 82.928 o
-4 2 22 22.344 23.019 0.984 39.101 o
-4 2 23 7.336 5.651 0.740 100.589 o
-4 2 24 0.335 0.252 0.649 235.853 o
-4 3 1 19.908 21.570 0.335 63.414 o
-4 3 2 1133.240 1164.800 8.406 0.262 o
-4 3 3 170.056 169.161 1.385 5.372 o
-4 3 4 105.254 101.151 0.865 10.260 o
-4 3 5 114.263 117.099 1.016 8.897 o
-4 3 6 277.225 277.515 2.080 2.706 o
-4 3 7 315.642 307.425 2.225 2.284 o
-4 3 8 1623.210 1659.300 10.957 0.141 o
-4 3 9 83.295 81.165 0.883 13.145 o
-4 3 10 591.625 600.796 4.467 0.809 o
-4 3 11 418.894 411.023 3.328 1.422 o
-4 3 12 3.705 3.206 0.329 288.411 o
-4 3 13 45.185 44.104 0.815 24.671 o
-4 3 14 42.919 42.133 0.783 26.166 o
-4 3 15 69.999 69.484 1.061 14.886 o
-4 3 16 3.860 2.209 0.470 227.801 o
-4 3 17 9.732 8.617 0.652 94.326 o
-4 3 18 32.813 31.688 0.915 31.232 o
-4 3 19 26.796 25.898 0.885 37.278 o
-4 3 20 0.176 -1.017 0.565 318.494 o
-4 3 21 0.639 0.972 0.625 234.900 o
-4 3 22 1.528 1.394 0.684 182.126 o
-4 3 23 30.241 28.471 1.376 25.055 o
-4 3 24 2.666 1.187 0.665 174.686 o
-4 4 1 9.112 9.388 0.253 142.139 o
-4 4 2 1006.810 1013.640 7.129 0.331 o
-4 4 3 216.513 218.347 1.744 3.812 o
-4 4 4 341.930 353.835 2.731 1.910 o
-4 4 5 405.617 404.821 2.909 1.528 o
-4 4 6 562.357 569.216 4.019 0.896 o
-4 4 7 3.781 4.506 0.225 307.076 o
-4 4 8 483.177 485.323 3.512 1.147 o
-4 4 9 3.124 3.202 0.267 351.084 o
-4 4 10 90.964 90.497 0.946 11.715 o
-4 4 11 67.884 65.571 0.836 16.512 o
-4 4 12 0.205 0.122 0.304 993.615 o
-4 4 13 1.707 1.413 0.343 448.677 o
-4 4 14 369.282 361.130 3.002 1.727 o
-4 4 15 15.466 15.161 0.607 69.319 o
-4 4 16 0.631 0.254 0.442 451.840 o
-4 4 17 103.910 105.127 1.459 8.998 o
-4 4 18 22.144 21.866 0.820 44.749 o
-4 4 19 101.598 104.397 1.563 8.907 o
-4 4 20 16.832 16.792 0.909 50.307 o
-4 4 21 116.510 121.171 1.729 7.448 o
-4 4 22 13.597 11.340 0.798 65.994 o
-4 4 23 12.369 10.599 0.785 70.548 o
-4 4 24 12.525 9.519 0.967 58.692 o
-4 5 1 6.598 7.995 0.244 182.755 o
-4 5 2 344.620 350.831 2.706 1.909 o
-4 5 3 107.647 110.879 0.955 9.597 o
-4 5 4 89.690 85.685 0.847 12.318 o
-4 5 5 565.332 571.301 4.020 0.890 o
-4 5 6 1732.150 1749.840 11.873 0.125 o
-4 5 7 164.484 163.311 1.321 5.643 o
-4 5 8 1760.880 1817.830 12.345 0.119 o
-4 5 9 0.614 0.383 0.233 1130.340 o
-4 5 10 2.551 2.369 0.277 409.345 o
-4 5 11 108.583 106.991 1.096 9.412 o
-4 5 12 153.852 144.933 1.377 6.167 o
-4 5 13 108.329 104.937 1.248 9.196 o
-4 5 14 8.542 8.447 0.526 116.605 o
-4 5 15 250.141 250.434 2.312 2.985 o
-4 5 16 41.729 42.296 0.987 24.355 o
-4 5 17 0.971 0.860 0.519 310.811 o
-4 5 18 106.922 109.559 1.549 8.513 o
-4 5 19 115.934 116.874 1.593 7.815 o
-4 5 20 51.791 53.317 1.198 18.410 o
-4 5 21 0.012 -0.217 0.614 276.986 o
-4 5 22 1.958 1.467 0.631 198.256 o
-4 5 23 18.817 16.220 0.909 48.247 o
-4 5 24 11.757 10.601 0.969 58.922 o
-4 6 1 140.445 133.763 1.093 7.134 o
-4 6 2 472.338 469.447 3.340 1.205 o
-4 6 3 282.964 283.014 2.179 2.610 o
-4 6 4 1001.750 1029.010 7.068 0.332 o
-4 6 5 125.064 122.021 1.000 8.201 o
-4 6 6 307.557 310.763 2.412 2.281 o
-4 6 7 223.608 219.724 1.814 3.671 o
-4 6 8 1582.020 1627.770 11.095 0.145 o
-4 6 9 64.385 64.430 0.769 17.532 o
-4 6 10 59.466 56.695 0.732 19.523 o
-4 6 11 3.629 3.191 0.305 304.326 o
-4 6 12 7.057 7.774 0.392 153.028 o
-4 6 13 155.575 151.661 1.456 5.936 o
-4 6 14 2.369 2.122 0.308 404.144 o
-4 6 15 20.914 20.569 0.696 51.039 o
-4 6 16 16.796 17.032 0.710 59.377 o
-4 6 17 306.523 312.603 2.991 2.136 o
-4 6 18 52.125 53.630 1.199 18.305 o
-4 6 19 29.112 28.526 0.894 34.649 o
-4 6 20 16.177 16.358 0.781 57.543 o
-4 6 21 8.301 8.242 0.721 93.048 o
-4 6 22 12.831 10.617 0.747 72.219 o
-4 6 23 0.972 0.235 0.659 214.860 o
-4 6 24 16.168 13.433 1.312 36.625 o
-4 7 1 344.172 335.488 2.382 2.010 o
-4 7 2 184.943 179.501 1.434 4.875 o
-4 7 3 4.611 5.152 0.250 256.227 o
-4 7 4 124.985 125.300 1.059 8.047 o
-4 7 5 648.696 652.049 4.471 0.715 o
-4 7 6 74.717 74.995 0.782 14.936 o
-4 7 7 448.323 459.636 3.368 1.271 o
-4 7 8 194.268 198.314 1.643 4.379 o
-4 7 9 0.811 0.742 0.257 855.967 o
-4 7 10 29.256 29.944 0.565 40.457 o
-4 7 11 232.983 223.750 1.899 3.487 o
-4 7 12 105.366 102.628 1.114 9.728 o
-4 7 13 3.209 3.297 0.309 318.288 o
-4 7 14 420.322 421.411 3.588 1.370 o
-4 7 15 126.931 126.044 1.562 7.212 o
-4 7 16 2.931 2.539 0.536 213.777 o
-4 7 17 30.213 29.563 0.892 33.688 o
-4 7 18 36.584 37.823 0.970 27.247 o
-4 7 19 17.249 17.494 0.752 56.272 o
-4 7 20 11.580 9.563 0.696 81.403 o
-4 7 21 4.484 3.153 0.613 156.642 o
-4 7 22 3.477 1.336 0.647 169.188 o
-4 7 23 11.151 7.914 0.911 66.679 o
-4 7 24 6.360 4.958 0.875 87.646 o
-4 8 1 396.714 398.818 2.876 1.573 o
-4 8 2 7.589 9.048 0.345 147.967 o
-4 8 3 3.429 3.630 0.243 336.827 o
-4 8 4 94.058 96.908 0.887 11.288 o
-4 8 5 74.640 72.206 0.746 15.268 o
-4 8 6 195.002 193.428 1.503 4.493 o
-4 8 7 106.056 105.500 1.013 9.782 o
-4 8 8 0.075 0.489 0.255 1298.540 o
-4 8 9 228.864 232.464 1.854 3.504 o
-4 8 10 177.870 170.444 1.479 5.099 o
-4 8 11 24.343 24.610 0.565 48.126 o
-4 8 12 156.512 155.353 1.439 5.872 o
-4 8 13 0.397 0.284 0.325 797.477 o
-4 8 14 0.205 -0.587 0.325 907.110 o
-4 8 15 6.454 5.762 0.585 131.752 o
-4 8 16 265.323 267.630 2.751 2.618 o
-4 8 17 61.812 60.026 1.153 16.333 o
-4 8 18 251.877 260.938 2.605 2.807 o
-4 8 19 0.052 -1.157 0.510 397.020 o
-4 8 20 28.341 25.867 0.939 35.022 o
-4 8 21 8.346 6.864 0.786 87.935 o
-4 8 22 17.864 16.255 0.917 49.004 o
-4 8 23 0.019 0.456 0.719 197.560 o
-4 9 1 12.836 12.372 0.301 102.078 o
-4 9 2 366.524 375.631 2.688 1.760 o
-4 9 3 820.194 817.067 5.879 0.475 o
-4 9 4 160.904 156.728 1.427 5.740 o
-4 9 5 636.103 642.303 4.432 0.735 o
-4 9 6 111.819 109.025 0.982 9.344 o
-4 9 7 80.636 75.812 0.787 14.070 o
-4 9 8 2.090 1.618 0.241 531.426 o
-4 9 9 461.311 461.460 3.341 1.240 o
-4 9 10 184.179 181.749 1.530 4.803 o
-4 9 11 52.709 50.698 0.721 22.063 o
-4 9 12 38.506 38.668 0.714 29.546 o
-4 9 13 46.593 46.405 0.769 24.222 o
-4 9 14 0.795 0.124 0.353 632.533 o
-4 9 15 5.477 5.344 0.567 146.335 o
-4 9 16 140.232 141.053 1.761 6.206 o
-4 9 17 60.217 60.681 1.410 14.976 o
-4 9 18 11.864 11.387 0.737 74.491 o
-4 9 19 87.169 87.081 1.634 10.135 o
-4 9 20 0.105 -0.137 0.651 243.359 o
-4 9 21 0.105 0.705 0.692 208.403 o
-4 9 22 1.006 0.284 0.743 172.249 o
-4 9 23 26.386 26.302 1.257 29.117 o
-4 10 1 699.691 700.622 4.806 0.631 o
-4 10 2 380.359 379.423 2.827 1.676 o
-4 10 3 43.801 44.015 0.604 27.126 o
-4 10 4 196.866 191.679 1.655 4.384 o
-4 10 5 22.084 19.387 0.409 59.359 o
-4 10 6 0.193 0.012 0.197 2160.310 o
-4 10 7 155.022 150.102 1.261 6.162 o
-4 10 8 39.508 36.045 0.547 31.592 o
-4 10 9 108.333 110.393 1.136 9.248 o
-4 10 10 6.525 6.624 0.352 174.369 o
-4 10 11 84.202 82.445 0.936 12.820 o
-4 10 12 442.581 435.103 3.280 1.327 o
-4 10 13 24.298 23.249 0.600 48.073 o
-4 10 14 156.190 145.254 1.539 5.927 o
-4 10 15 34.740 35.625 0.896 29.610 o
-4 10 16 287.833 296.122 2.978 2.295 o
-4 10 17 73.726 73.984 1.335 12.952 o
-4 10 18 88.844 88.355 1.524 10.322 o
-4 10 19 5.165 5.170 0.799 103.332 o
-4 10 20 49.172 47.180 1.385 17.963 o
-4 10 21 1.216 1.203 0.756 158.689 o
-4 10 22 4.812 3.465 0.847 101.300 o
-4 10 23 0.000 0.958 0.811 153.300 o
-4 11 1 67.332 67.909 0.811 16.513 o
-4 11 2 230.901 229.464 1.870 3.490 o
-4 11 3 197.193 195.348 1.630 4.361 o
-4 11 4 1.994 2.367 0.297 435.239 o
-4 11 5 1.192 1.182 0.280 638.964 o
-4 11 6 250.614 252.544 2.113 3.047 o
-4 11 7 302.141 293.322 2.250 2.414 o
-4 11 8 27.247 24.903 0.589 44.212 o
-4 11 9 67.584 65.465 0.821 16.638 o
-4 11 10 37.297 35.942 0.661 31.503 o
-4 11 11 16.331 15.662 0.494 72.567 o
-4 11 12 24.435 24.342 0.618 46.804 o
-4 11 13 10.513 9.690 0.456 109.196 o
-4 11 14 53.620 49.484 0.883 20.839 o
-4 11 15 23.646 22.925 0.784 43.828 o
-4 11 16 27.469 25.158 0.944 35.703 o
-4 11 17 5.784 5.370 0.710 114.592 o
-4 11 18 2.208 3.270 0.708 152.482 o
-4 11 19 0.018 0.242 0.728 194.475 o
-4 11 20 1.853 1.785 0.692 171.172 o
-4 11 21 7.999 7.414 0.919 73.993 o
-4 11 22 1.456 0.130 0.843 133.374 o
-4 11 23 10.249 8.878 1.194 48.765 o
-4 12 1 0.002 -0.017 0.297 1182.870 o
-4 12 2 104.088 100.064 1.033 10.069 o
-4 12 3 159.476 159.032 1.366 5.802 o
-4 12 4 199.135 198.001 1.741 4.239 o
-4 12 5 82.419 81.922 0.920 13.093 o
-4 12 6 1099.400 1113.220 8.022 0.280 o
-4 12 7 28.499 29.676 0.647 39.682 o
-4 12 8 52.474 48.309 0.774 22.095 o
-4 12 9 40.437 37.969 0.697 29.008 o
-4 12 10 173.810 173.815 1.696 4.984 o
-4 12 11 15.097 14.492 0.471 78.919 o
-4 12 12 22.681 23.506 0.667 47.960 o
-4 12 13 75.144 72.800 1.086 13.896 o
-4 12 14 27.466 26.947 0.823 37.833 o
-4 12 15 8.475 8.035 0.716 93.424 o
-4 12 16 19.554 18.569 0.909 46.126 o
-4 12 17 65.787 65.808 1.498 13.485 o
-4 12 18 15.036 14.667 0.898 54.700 o
-4 12 19 77.141 77.971 1.984 9.873 o
-4 12 20 14.062 11.107 1.093 48.380 o
-4 12 21 14.265 14.416 1.178 42.719 o
-4 12 22 4.281 3.227 0.931 90.813 o
-4 13 1 55.167 52.794 0.776 20.761 o
-4 13 2 188.711 185.608 1.694 4.564 o
-4 13 3 7.670 9.039 0.344 147.287 o
-4 13 4 94.574 92.819 1.011 11.135 o
-4 13 5 46.349 42.703 0.704 25.526 o
-4 13 6 213.736 217.112 1.860 3.802 o
-4 13 7 89.102 88.843 1.086 11.591 o
-4 13 8 43.737 41.581 0.846 25.307 o
-4 13 9 131.068 128.086 1.332 7.341 o
-4 13 10 226.393 223.988 2.131 3.457 o
-4 13 11 49.067 46.668 0.845 22.762 o
-4 13 12 19.378 20.535 0.642 55.196 o
-4 13 13 0.441 0.004 0.411 550.679 o
-4 13 14 9.128 8.965 0.668 94.248 o
-4 13 15 2.621 1.289 0.366 360.459 o
-4 13 16 48.494 49.510 1.407 17.682 o
-4 13 17 38.086 40.480 1.339 21.554 o
-4 13 18 3.573 3.003 0.659 154.091 o
-4 13 19 33.218 33.358 1.434 22.539 o
-4 13 20 12.695 12.280 1.129 47.521 o
-4 13 21 17.535 17.229 1.322 34.278 o
-4 13 22 14.124 13.276 1.312 38.071 o
-4 14 1 122.105 119.480 1.217 8.106 o
-4 14 2 15.005 15.191 0.427 80.491 o
-4 14 3 77.859 76.297 0.946 13.873 o
-4 14 4 0.826 0.297 0.290 799.646 o
-4 14 5 387.278 384.202 3.077 1.603 o
-4 14 6 104.357 104.669 1.120 9.715 o
-4 14 7 0.577 0.383 0.357 636.222 o
-4 14 8 37.709 36.831 0.812 29.122 o
-4 14 9 35.972 35.389 0.818 30.215 o
-4 14 10 153.249 157.819 1.720 5.646 o
-4 14 11 14.989 15.081 0.676 66.598 o
-4 14 12 130.855 130.966 1.644 6.847 o
-4 14 13 3.274 2.433 0.369 297.967 o
-4 14 14 96.883 93.549 1.516 9.628 o
-4 14 15 56.784 58.782 1.495 15.033 o
-4 14 16 1.557 1.039 0.725 167.196 o
-4 14 17 0.592 0.076 0.708 196.545 o
-4 14 18 2.457 2.740 0.907 103.844 o
-4 14 19 78.665 80.079 2.028 9.556 o
-4 14 20 32.733 31.208 1.438 22.914 o
-4 14 21 17.407 19.829 1.380 32.002 o
-4 14 22 0.076 -0.722 0.890 131.299 o
-4 15 1 39.828 38.287 0.667 29.550 o
-4 15 2 11.156 10.141 0.373 112.146 o
-4 15 3 13.185 13.145 0.414 91.527 o
-4 15 4 3.498 3.520 0.362 272.833 o
-4 15 5 1.211 1.038 0.305 595.637 o
-4 15 6 14.876 15.203 0.544 74.381 o
-4 15 7 0.282 -0.059 0.389 635.334 o
-4 15 8 207.898 210.255 2.074 3.814 o
-4 15 9 27.155 27.935 0.764 39.019 o
-4 15 10 100.327 101.355 1.295 9.711 o
-4 15 11 39.171 40.343 1.021 25.143 o
-4 15 12 36.110 36.071 0.940 28.237 o
-4 15 13 14.179 13.460 0.745 65.957 o
-4 15 14 5.505 4.414 0.633 135.414 o
-4 15 15 2.175 0.811 0.477 298.282 o
-4 15 16 145.252 148.298 2.276 5.320 o
-4 15 17 7.165 5.952 0.954 74.583 o
-4 15 18 51.831 49.147 1.652 15.259 o
-4 15 19 3.791 2.151 0.933 94.656 o
-4 15 20 0.582 -0.089 0.923 118.646 o
-4 15 21 9.139 7.937 1.148 53.449 o
-4 16 1 18.923 16.933 0.488 65.276 o
-4 16 2 83.159 77.577 0.998 13.006 o
-4 16 3 166.155 158.870 1.588 5.429 o
-4 16 4 101.542 101.129 1.248 9.746 o
-4 16 5 191.386 190.873 2.048 4.227 o
-4 16 6 44.655 47.030 0.938 23.188 o
-4 16 7 42.370 42.532 0.880 25.273 o
-4 16 8 124.303 117.416 1.443 7.693 o
-4 16 9 51.721 51.215 0.966 20.461 o
-4 16 10 110.721 112.577 1.540 8.265 o
-4 16 11 25.583 23.783 0.852 39.840 o
-4 16 12 0.000 -0.810 0.499 419.659 o
-4 16 13 2.072 0.846 0.580 229.107 o
-4 16 14 18.795 18.743 0.840 49.523 o
-4 16 15 60.982 61.173 1.528 14.146 o
-4 16 16 0.026 -1.174 0.806 160.222 o
-4 16 17 28.725 25.827 1.293 27.531 o
-4 16 18 6.057 4.030 0.957 80.120 o
-4 16 19 4.157 3.774 0.987 82.597 o
-4 16 20 8.526 8.759 1.064 59.406 o
-4 16 21 7.918 6.795 1.102 59.294 o
-4 17 1 30.108 28.032 0.698 38.072 o
-4 17 2 10.943 11.001 0.495 99.656 o
-4 17 3 11.247 10.423 0.506 98.562 o
-4 17 4 17.678 18.165 0.617 61.069 o
-4 17 5 23.213 23.863 0.738 45.116 o
-4 17 6 22.855 24.969 0.759 44.314 o
-4 17 7 117.871 116.558 1.528 7.854 o
-4 17 8 61.162 61.776 1.082 16.715 o
-4 17 9 113.683 115.752 1.643 7.846 o
-4 17 10 21.586 23.020 0.866 43.288 o
-4 17 11 236.100 236.675 2.733 2.998 o
-4 17 12 6.747 6.731 0.721 103.596 o
-4 17 13 0.039 -0.652 0.615 275.055 o
-4 17 14 38.306 39.697 1.201 23.280 o
-4 17 15 1.618 0.392 0.569 254.564 o
-4 17 16 8.455 7.046 0.971 68.591 o
-4 17 17 0.828 0.903 0.881 124.870 o
-4 17 18 3.830 1.190 0.917 99.274 o
-4 17 19 0.913 1.178 0.909 116.382 o
-4 17 20 1.399 1.568 0.937 106.256 o
-4 18 1 0.114 0.498 0.405 575.445 o
-4 18 2 4.333 3.756 0.447 209.813 o
-4 18 3 14.722 14.634 0.627 70.617 o
-4 18 4 1.204 0.937 0.393 446.547 o
-4 18 5 45.009 46.160 1.121 21.418 o
-4 18 6 8.939 8.751 0.599 103.901 o
-4 18 7 0.166 -0.177 0.511 388.432 o
-4 18 8 34.198 34.893 1.000 28.421 o
-4 18 9 88.979 91.857 1.564 10.068 o
-4 18 10 46.674 45.482 1.277 19.603 o
-4 18 11 17.926 19.058 0.988 44.580 o
-4 18 12 2.636 2.271 0.669 166.329 o
-4 18 13 3.663 3.841 0.719 133.131 o
-4 18 14 14.408 13.861 0.916 55.287 o
-4 18 15 10.105 8.700 0.990 62.066 o
-4 18 16 22.633 18.993 1.229 33.468 o
-4 18 17 19.353 16.300 1.149 38.833 o
-4 18 18 7.208 7.573 1.038 64.907 o
-4 18 19 58.346 62.948 2.142 10.964 o
-4 18 20 10.552 7.361 1.103 54.679 o
-4 19 1 2.331 2.258 0.377 339.820 o
-4 19 2 13.489 13.074 0.586 78.712 o
-4 19 3 23.627 24.020 0.839 41.748 o
-4 19 4 33.432 33.487 0.969 29.589 o
-4 19 5 28.054 26.840 0.887 36.035 o
-4 19 6 21.308 20.570 0.804 46.872 o
-4 19 7 5.599 6.020 0.687 117.809 o
-4 19 8 4.353 3.595 0.524 183.317 o
-4 19 9 142.761 148.576 2.083 5.617 o
-4 19 10 33.930 33.908 1.090 27.342 o
-4 19 11 154.319 157.531 2.284 5.012 o
-4 19 12 6.575 5.864 0.782 97.635 o
-4 19 13 33.675 33.103 1.206 25.799 o
-4 19 14 4.023 3.926 0.844 104.549 o
-4 19 15 12.506 10.194 1.081 51.444 o
-4 19 16 23.892 24.220 1.459 26.470 o
-4 19 17 2.569 1.657 0.883 110.888 o
-4 19 18 14.102 11.250 1.464 33.561 o
-4 19 19 1.568 -0.454 0.911 115.517 o
-4 20 1 95.663 97.873 1.429 9.799 o
-4 20 2 48.878 46.792 0.998 21.473 o
-4 20 3 0.267 0.066 0.373 679.859 o
-4 20 4 77.116 76.858 1.547 11.608 o
-4 20 5 49.145 46.586 1.335 18.455 o
-4 20 6 1.026 1.162 0.508 311.971 o
-4 20 7 66.175 66.226 1.406 13.895 o
-4 20 8 32.859 32.333 1.091 28.085 o
-4 20 9 84.192 89.025 1.653 10.209 o
-4 20 10 0.798 1.593 0.687 190.435 o
-4 20 11 17.618 19.564 1.006 43.977 o
-4 20 12 7.395 6.081 0.727 101.125 o
-4 20 13 0.000 -0.517 0.665 236.237 o
-4 20 14 43.833 40.049 1.419 19.390 o
-4 20 15 6.655 5.505 0.744 103.641 o
-4 20 16 1.637 1.747 0.918 108.407 o
-4 20 17 5.903 5.101 1.094 65.135 o
-4 20 18 23.412 19.656 1.621 24.305 o
-4 21 1 2.995 3.450 0.558 194.432 o
-4 21 2 0.126 -0.614 0.398 635.635 o
-4 21 3 10.429 10.810 0.919 64.561 o
-4 21 4 10.942 11.400 0.927 62.430 o
-4 21 5 2.045 1.171 0.463 307.311 o
-4 21 6 4.045 2.944 0.729 131.173 o
-4 21 7 1.305 0.596 0.721 175.176 o
-4 21 8 50.426 50.586 1.319 17.965 o
-4 21 9 0.452 -0.439 0.686 212.411 o
-4 21 10 6.094 4.970 0.769 104.016 o
-4 21 11 20.861 19.033 1.028 40.543 o
-4 21 12 28.465 27.275 1.218 28.774 o
-4 21 13 0.286 -0.266 0.653 237.570 o
-4 21 14 6.391 5.074 0.813 95.655 o
-4 21 15 45.610 48.238 2.152 12.510 o
-4 21 16 1.082 1.063 0.843 132.640 o
-4 21 17 9.711 8.917 1.198 49.146 o
-4 21 18 1.409 2.372 1.069 82.477 o
-4 22 1 90.565 92.255 1.924 8.884 o
-4 22 2 10.814 8.430 0.903 67.474 o
-4 22 3 40.890 41.158 1.385 20.268 o
-4 22 4 1.295 0.206 0.622 230.223 o
-4 22 5 31.163 31.299 1.284 25.757 o
-4 22 6 0.352 -0.201 0.553 323.622 o
-4 22 7 1.434 1.019 0.625 216.224 o
-4 22 8 35.676 34.367 1.503 20.886 o
-4 22 9 2.584 2.111 0.775 134.867 o
-4 22 10 3.534 2.714 0.753 130.246 o
-4 22 11 45.110 45.630 1.418 18.585 o
-4 22 12 12.131 11.590 0.953 58.480 o
-4 22 13 29.715 30.922 1.260 26.765 o
-4 22 14 22.554 22.026 1.698 22.841 o
-4 22 15 0.406 0.682 0.873 130.829 o
-4 22 16 0.327 0.199 0.821 150.500 o
-4 22 17 0.801 0.869 0.938 111.350 o
-4 23 1 56.890 61.935 2.185 10.891 o
-4 23 2 1.928 1.003 0.582 229.784 o
-4 23 3 16.177 16.051 1.051 45.369 o
-4 23 4 4.192 3.720 0.872 99.422 o
-4 23 5 1.373 -0.660 0.814 143.355 o
-4 23 6 46.515 50.881 1.628 16.073 o
-4 23 7 3.177 3.325 0.900 100.197 o
-4 23 8 0.012 -0.814 0.643 251.979 o
-4 23 9 4.927 4.582 0.929 86.313 o
-4 23 10 16.194 15.946 1.160 41.084 o
-4 23 11 0.409 1.121 0.794 154.514 o
-4 23 12 3.496 2.642 0.847 110.176 o
-4 23 13 16.312 15.674 1.365 34.137 o
-4 23 14 4.850 3.826 0.947 85.423 o
-4 23 15 26.967 26.093 2.343 13.882 o
-4 23 16 17.864 14.878 1.480 30.321 o
-4 24 1 0.363 0.146 0.851 140.111 o
-4 24 2 46.362 49.443 1.591 16.506 o
-4 24 3 2.039 1.468 0.838 125.038 o
-4 24 4 7.417 5.596 0.935 76.378 o
-4 24 5 2.442 2.894 1.037 82.856 o
-4 24 6 69.438 74.761 1.946 10.643 o
-4 24 7 0.967 0.101 0.858 133.133 o
-4 24 8 0.936 2.123 0.896 116.315 o
-4 24 9 37.095 34.577 1.528 20.224 o
-4 24 10 14.332 14.138 1.150 43.936 o
-4 24 11 8.366 5.767 1.045 63.819 o
-4 24 12 23.287 22.377 1.561 25.030 o
-4 24 13 7.812 8.352 1.034 63.307 o
-4 24 14 0.085 -0.249 0.865 138.950 o
-4 24 15 0.046 -0.768 1.042 96.016 o
-4 25 1 8.571 9.053 1.186 51.123 o
-4 25 2 13.952 12.062 1.044 50.429 o
-4 25 3 3.276 2.420 0.894 102.925 o
-4 25 4 1.513 0.637 0.869 123.929 o
-4 25 5 41.850 41.505 1.544 18.378 o
-4 25 6 7.834 5.908 0.989 69.653 o
-4 25 7 10.259 9.580 1.057 56.444 o
-4 25 8 16.443 15.079 1.177 40.607 o
-4 25 9 5.658 5.089 0.951 80.346 o
-4 25 10 18.572 18.009 1.258 35.344 o
-4 25 11 0.897 1.504 0.896 118.390 o
-4 25 12 9.138 9.792 1.045 58.849 o
-4 25 13 2.524 3.222 0.974 91.157 o
-4 25 14 26.063 22.627 2.373 13.886 o
-4 26 1 0.982 1.195 1.049 88.886 o
-4 26 2 14.208 13.463 1.278 39.215 o
-4 26 3 10.160 10.936 1.063 55.172 o
-4 26 4 2.335 1.395 0.906 108.076 o
-4 26 5 0.092 -0.109 0.890 130.984 o
-4 26 6 10.399 10.184 1.077 54.536 o
-4 26 7 0.557 1.598 0.879 124.683 o
-4 26 8 0.580 0.569 0.868 131.530 o
-4 26 9 0.051 -0.671 0.854 142.558 o
-4 26 10 0.350 1.159 0.849 136.586 o
-4 26 11 3.721 1.966 0.833 113.563 o
-4 26 12 22.726 20.775 1.698 22.976 o
-4 26 13 0.972 1.649 1.064 85.751 o
-4 27 1 3.175 2.031 1.076 76.881 o
-4 27 2 26.529 25.156 1.655 22.105 o
-4 27 3 46.467 48.944 1.966 13.647 o
-4 27 4 7.046 5.604 0.987 72.080 o
-4 27 5 3.707 3.507 0.943 90.670 o
-4 27 6 0.003 0.100 0.867 138.344 o
-4 27 7 4.434 2.355 0.955 88.449 o
-4 27 8 8.982 5.604 1.151 55.124 o
-4 27 9 1.259 0.381 0.839 135.094 o
-4 27 10 0.126 1.478 0.867 131.574 o
-4 27 11 2.276 3.148 0.907 103.797 o
-4 28 1 0.068 1.034 1.033 95.315 o
-4 28 2 25.756 25.348 2.104 16.378 o
-4 28 3 3.332 3.637 0.997 84.230 o
-4 28 4 0.121 -0.143 0.854 142.127 o
-4 28 5 4.656 3.594 0.856 100.163 o
-4 28 6 4.762 1.716 0.847 105.788 o
-4 28 7 9.990 6.881 1.075 57.797 o
-4 28 8 5.214 3.985 0.905 89.550 o
-4 28 9 1.979 1.065 0.851 123.815 o
-4 28 10 3.814 2.753 0.883 101.603 o
-4 29 1 0.098 0.184 0.918 122.459 o
-4 29 2 10.530 6.083 1.249 47.044 o
-4 29 3 2.628 1.307 0.905 106.989 o
-4 29 4 0.586 0.203 0.898 124.528 o
-4 29 5 2.680 1.960 0.907 104.615 o
-4 29 6 0.208 0.559 0.882 130.409 o
-4 29 7 0.450 -0.454 0.819 150.681 o
-4 29 8 12.146 12.982 1.773 25.729 o
-4 30 1 1.089 2.485 1.242 63.137 o
-4 30 2 0.064 -0.129 0.916 124.057 o
-4 30 3 11.824 6.231 1.726 28.173 o
-4 30 4 6.316 3.906 1.137 61.784 o
-3 0 2 785.702 763.230 8.072 0.444 o
-3 0 4 86.594 86.787 1.137 11.764 o
-3 0 8 496.102 501.943 5.593 0.919 o
-3 0 10 936.320 980.458 10.667 0.296 o
-3 0 12 111.928 110.771 1.681 7.964 o
-3 0 14 31.862 33.779 1.062 28.695 o
-3 0 16 0.786 0.744 0.650 218.571 o
-3 0 18 1.152 0.465 0.720 178.864 o
-3 0 20 20.436 19.220 1.328 31.977 o
-3 0 22 0.865 -0.090 0.951 110.362 o
-3 0 24 46.504 39.950 1.714 16.162 o
-3 1 1 27.028 27.394 0.329 47.918 o
-3 1 2 1117.380 1107.510 8.882 0.266 o
-3 1 3 43.205 44.805 0.480 28.199 o
-3 1 4 451.132 447.012 3.213 1.296 o
-3 1 5 80.014 86.554 0.758 13.563 o
-3 1 6 643.090 653.223 4.659 0.712 o
-3 1 7 1021.500 1072.710 7.813 0.308 o
-3 1 8 1168.920 1219.640 9.203 0.240 o
-3 1 9 16.078 17.924 0.468 71.571 o
-3 1 10 253.448 263.481 2.305 2.897 o
-3 1 11 15.418 16.849 0.507 72.721 o
-3 1 12 136.184 134.481 1.405 6.917 o
-3 1 13 4.916 5.487 0.414 193.419 o
-3 1 14 14.918 14.697 0.513 76.753 o
-3 1 15 0.494 0.939 0.335 659.692 o
-3 1 16 0.154 -0.395 0.456 484.115 o
-3 1 17 271.113 271.580 2.578 2.621 o
-3 1 18 12.880 12.569 0.677 74.708 o
-3 1 19 88.961 88.950 1.497 10.374 o
-3 1 20 25.763 24.068 0.996 35.958 o
-3 1 21 0.671 -0.137 0.707 196.605 o
-3 1 22 1.810 1.322 0.689 176.214 o
-3 1 23 43.765 41.485 1.469 18.758 o
-3 1 24 27.160 25.702 1.139 31.359 o
-3 2 2 775.665 800.504 5.782 0.509 o
-3 2 3 423.032 435.551 3.120 1.400 o
-3 2 4 153.209 150.482 1.160 6.304 o
-3 2 5 387.929 399.981 2.914 1.597 o
-3 2 6 542.084 554.700 3.994 0.939 o
-3 2 7 11.072 13.632 0.349 104.716 o
-3 2 8 802.732 831.391 6.147 0.474 o
-3 2 9 15.528 15.485 0.418 78.872 o
-3 2 10 240.435 244.387 2.086 3.204 o
-3 2 11 557.370 559.041 5.914 0.782 o
-3 2 12 80.138 81.262 1.011 13.094 o
-3 2 13 1.106 1.113 0.340 536.674 o
-3 2 14 11.105 10.396 0.550 95.088 o
-3 2 15 5.091 4.902 0.491 172.979 o
-3 2 16 62.197 61.895 1.078 16.552 o
-3 2 17 3.838 3.275 0.539 188.751 o
-3 2 18 21.125 21.306 0.782 47.386 o
-3 2 19 10.749 10.416 0.691 83.156 o
-3 2 20 29.692 28.419 0.987 32.441 o
-3 2 21 41.439 42.809 1.207 21.895 o
-3 2 22 2.777 1.309 0.693 162.058 o
-3 2 23 26.529 25.850 1.082 32.913 o
-3 2 24 22.827 22.560 1.246 31.943 o
-3 3 2 89.173 95.604 0.823 11.936 o
-3 3 3 1045.240 1072.900 8.311 0.295 o
-3 3 4 615.881 605.903 4.192 0.791 o
-3 3 5 0.903 1.637 0.162 966.053 o
-3 3 6 78.075 86.884 0.814 13.621 o
-3 3 7 31.307 33.432 0.478 38.679 o
-3 3 8 12.068 13.871 0.369 97.782 o
-3 3 9 6.062 6.187 0.302 196.193 o
-3 3 10 0.201 0.357 0.272 1131.830 o
-3 3 11 30.163 29.674 0.612 38.986 o
-3 3 12 8.132 7.778 0.396 141.333 o
-3 3 13 291.686 293.800 2.566 2.398 o
-3 3 14 33.580 33.040 0.711 33.764 o
-3 3 15 63.936 64.250 1.079 16.078 o
-3 3 16 26.052 25.053 0.780 40.738 o
-3 3 17 2.099 2.281 0.513 250.093 o
-3 3 18 180.736 185.014 2.037 4.467 o
-3 3 19 26.242 26.375 0.886 37.487 o
-3 3 20 1.021 0.178 0.585 264.547 o
-3 3 21 14.980 13.366 0.863 57.653 o
-3 3 22 0.005 -0.590 0.662 238.444 o
-3 3 23 2.495 1.587 0.665 174.192 o
-3 3 24 16.476 13.781 0.933 51.572 o
-3 4 1 505.504 509.178 3.422 1.085 o
-3 4 2 516.405 511.813 3.358 1.066 o
-3 4 3 434.671 423.007 3.165 1.379 o
-3 4 4 1753.250 1814.690 15.920 0.107 o
-3 4 5 7.838 7.393 0.242 169.347 o
-3 4 6 2180.140 2254.890 18.843 0.073 o
-3 4 7 712.410 744.622 5.338 0.584 o
-3 4 8 96.606 98.144 0.931 10.924 o
-3 4 9 15.197 15.987 0.492 75.279 o
-3 4 10 141.817 136.272 1.283 6.823 o
-3 4 11 15.254 13.464 0.447 81.402 o
-3 4 12 0.035 -0.414 0.292 1197.100 o
-3 4 13 89.958 91.172 1.118 11.325 o
-3 4 14 336.283 332.550 3.031 1.925 o
-3 4 15 4.989 4.581 0.507 171.962 o
-3 4 16 22.901 22.012 0.755 45.898 o
-3 4 17 12.716 12.725 0.650 76.890 o
-3 4 18 5.955 5.204 0.648 125.498 o
-3 4 19 0.048 -0.968 0.547 345.932 o
-3 4 20 0.718 -0.946 0.548 312.511 o
-3 4 21 1.113 0.883 0.595 243.863 o
-3 4 22 31.369 29.041 1.027 30.639 o
-3 4 23 2.243 2.249 0.659 175.311 o
-3 4 24 1.186 0.375 0.665 205.962 o
-3 5 1 14.475 15.597 0.249 90.017 o
-3 5 2 204.598 204.272 1.447 4.255 o
-3 5 3 289.228 297.902 2.229 2.494 o
-3 5 4 11.508 11.600 0.274 113.392 o
-3 5 6 59.560 58.729 0.630 19.785 o
-3 5 7 7.385 8.897 0.290 158.924 o
-3 5 8 85.244 84.817 0.857 12.801 o
-3 5 9 65.612 65.219 0.753 17.302 o
-3 5 10 306.650 307.144 2.381 2.306 o
-3 5 11 0.831 0.687 0.263 833.994 o
-3 5 12 0.012 -0.651 0.245 1720.240 o
-3 5 13 34.651 33.435 0.671 33.600 o
-3 5 14 17.236 18.047 0.643 60.813 o
-3 5 15 38.513 37.536 0.912 27.301 o
-3 5 16 153.909 153.692 1.850 5.543 o
-3 5 17 5.173 4.189 0.566 155.947 o
-3 5 18 1.052 1.751 0.567 252.776 o
-3 5 19 28.478 27.711 0.910 34.966 o
-3 5 20 1.190 0.255 0.579 262.233 o
-3 5 21 2.415 1.976 0.661 174.180 o
-3 5 22 0.005 -0.316 0.652 245.441 o
-3 5 23 0.413 0.164 0.664 224.674 o
-3 5 24 4.360 3.030 0.770 119.377 o
-3 6 1 241.994 253.633 1.761 3.262 o
-3 6 2 15.838 13.966 0.336 84.295 o
-3 6 3 181.433 201.420 1.488 4.687 o
-3 6 4 1554.960 1588.750 10.440 0.153 o
-3 6 5 147.520 147.232 1.178 6.534 o
-3 6 6 352.176 358.572 2.555 1.883 o
-3 6 7 57.414 56.368 0.657 20.451 o
-3 6 8 0.379 0.715 0.225 1219.500 o
-3 6 9 174.170 188.250 1.577 4.913 o
-3 6 10 2.817 2.047 0.283 396.340 o
-3 6 11 0.541 0.583 0.262 965.999 o
-3 6 12 79.009 76.285 0.916 13.834 o
-3 6 13 75.850 75.435 1.019 13.911 o
-3 6 14 22.668 22.478 0.709 47.319 o
-3 6 15 16.766 16.708 0.673 61.512 o
-3 6 16 0.226 -0.037 0.506 391.198 o
-3 6 17 0.117 -0.034 0.512 389.359 o
-3 6 18 56.826 61.042 1.220 16.652 o
-3 6 19 3.079 2.248 0.575 196.390 o
-3 6 20 59.501 58.593 1.221 16.405 o
-3 6 21 31.497 32.740 1.025 29.720 o
-3 6 22 0.125 0.176 0.577 304.708 o
-3 6 23 5.233 3.741 0.731 119.178 o
-3 6 24 7.598 8.514 0.909 74.612 o
-3 7 1 2248.600 2297.100 20.118 0.068 o
-3 7 2 2252.250 2282.940 18.239 0.071 o
-3 7 3 4.314 4.431 0.186 300.176 o
-3 7 4 219.522 229.518 1.696 3.714 o
-3 7 5 497.938 494.923 3.328 1.122 o
-3 7 6 1.729 1.574 0.206 643.185 o
-3 7 7 970.950 996.316 6.524 0.356 o
-3 7 8 255.414 262.082 1.998 2.995 o
-3 7 9 81.704 82.090 0.853 13.362 o
-3 7 10 312.770 298.875 2.352 2.300 o
-3 7 11 38.386 35.843 0.620 31.445 o
-3 7 12 134.327 133.879 1.321 7.107 o
-3 7 13 6.546 6.040 0.381 172.070 o
-3 7 14 74.811 75.612 1.172 13.423 o
-3 7 15 0.688 0.609 0.478 378.900 o
-3 7 16 197.286 197.126 2.109 4.043 o
-3 7 17 45.303 45.928 1.087 21.703 o
-3 7 18 29.944 30.755 0.930 32.771 o
-3 7 19 1.664 1.139 0.570 242.275 o
-3 7 20 21.301 18.712 0.809 47.751 o
-3 7 21 0.606 0.348 0.589 271.560 o
-3 7 22 1.540 0.956 0.643 204.961 o
-3 7 23 1.502 1.669 0.785 143.439 o
-3 7 24 4.082 3.906 0.970 84.860 o
-3 8 1 31.033 29.124 0.370 42.216 o
-3 8 2 1791.930 1808.340 12.206 0.118 o
-3 8 3 64.547 66.074 0.672 17.759 o
-3 8 4 47.849 45.564 0.609 25.223 o
-3 8 5 70.034 70.623 0.675 16.357 o
-3 8 6 140.890 138.642 1.105 7.008 o
-3 8 7 0.012 -0.154 0.197 2642.940 o
-3 8 8 302.687 304.856 2.229 2.376 o
-3 8 9 114.178 110.170 1.028 9.088 o
-3 8 10 0.635 0.497 0.237 1064.490 o
-3 8 11 6.150 5.907 0.319 193.226 o
-3 8 12 26.729 27.032 0.599 43.447 o
-3 8 13 23.090 22.738 0.583 50.352 o
-3 8 14 13.823 14.924 0.642 71.558 o
-3 8 15 20.423 19.896 0.682 52.665 o
-3 8 16 22.099 22.259 0.729 47.461 o
-3 8 17 0.865 -0.108 0.545 308.590 o
-3 8 18 6.318 6.212 0.656 118.040 o
-3 8 19 3.036 2.369 0.576 195.643 o
-3 8 20 29.057 27.626 0.907 34.684 o
-3 8 21 1.063 0.393 0.602 247.028 o
-3 8 22 0.004 0.276 0.708 205.327 o
-3 8 23 17.239 16.353 1.119 41.561 o
-3 9 1 3267.910 3285.650 34.337 0.030 o
-3 9 2 497.699 501.309 3.537 1.099 o
-3 9 3 36.051 35.914 0.500 34.167 o
-3 9 4 900.107 932.244 6.657 0.393 o
-3 9 5 61.725 64.018 0.667 18.555 o
-3 9 6 178.051 179.607 1.397 5.049 o
-3 9 7 242.796 240.426 1.813 3.308 o
-3 9 8 300.042 299.425 2.153 2.431 o
-3 9 9 96.792 106.802 1.229 9.919 o
-3 9 10 62.778 60.641 0.748 18.309 o
-3 9 11 228.267 225.855 1.762 3.593 o
-3 9 12 73.863 86.317 1.003 13.552 o
-3 9 13 56.218 53.223 0.807 20.252 o
-3 9 14 1.312 1.035 0.413 405.957 o
-3 9 15 7.291 11.719 0.557 110.038 o
-3 9 16 16.072 15.715 0.713 61.740 o
-3 9 17 36.514 36.529 0.989 27.282 o
-3 9 18 34.743 33.492 0.983 28.761 o
-3 9 19 0.151 0.392 0.571 304.740 o
-3 9 20 6.483 5.576 0.702 111.085 o
-3 9 21 3.971 2.374 0.642 158.518 o
-3 9 22 0.172 0.702 0.726 189.127 o
-3 9 23 0.274 1.181 0.784 159.326 o
-3 10 1 184.731 194.323 1.477 4.699 o
-3 10 2 248.593 245.013 1.902 3.185 o
-3 10 3 1312.470 1321.360 8.782 0.210 o
-3 10 4 668.305 685.060 4.996 0.658 o
-3 10 5 280.916 278.163 2.077 2.674 o
-3 10 6 24.368 24.279 0.417 51.767 o
-3 10 7 13.360 12.018 0.348 97.474 o
-3 10 8 209.145 204.726 1.628 4.083 o
-3 10 9 231.493 234.162 1.887 3.447 o
-3 10 10 0.472 0.246 0.250 1151.970 o
-3 10 11 0.075 -0.098 0.247 1614.470 o
-3 10 12 0.974 1.010 0.312 621.685 o
-3 10 13 5.835 5.273 0.387 187.336 o
-3 10 14 42.824 39.241 0.837 26.170 o
-3 10 15 232.706 232.430 2.252 3.279 o
-3 10 16 22.408 21.601 0.790 45.565 o
-3 10 17 29.679 28.188 0.891 34.447 o
-3 10 18 11.186 9.719 0.686 83.364 o
-3 10 19 34.206 34.803 1.143 26.258 o
-3 10 20 1.856 1.378 0.624 204.643 o
-3 10 21 0.587 0.190 0.732 183.640 o
-3 10 22 6.633 5.883 0.824 91.490 o
-3 10 23 3.033 1.513 0.896 106.053 o
-3 11 1 101.638 98.470 0.925 10.525 o
-3 11 2 436.178 430.061 3.063 1.376 o
-3 11 3 74.543 77.291 0.794 14.761 o
-3 11 4 89.991 89.400 0.922 11.918 o
-3 11 5 95.694 97.915 0.984 10.893 o
-3 11 6 300.828 297.598 2.193 2.422 o
-3 11 7 156.398 148.371 1.276 6.132 o
-3 11 8 1.139 1.233 0.242 735.795 o
-3 11 9 35.754 33.522 0.578 34.163 o
-3 11 10 1.658 1.261 0.350 451.048 o
-3 11 11 1.610 1.071 0.302 539.364 o
-3 11 12 1.020 0.578 0.319 637.668 o
-3 11 13 53.955 51.593 0.810 20.999 o
-3 11 14 21.972 21.904 0.686 49.199 o
-3 11 15 1.964 1.786 0.441 315.757 o
-3 11 16 44.645 43.423 1.038 22.733 o
-3 11 17 12.703 12.951 0.786 67.006 o
-3 11 18 40.981 39.789 1.160 22.986 o
-3 11 19 36.364 36.568 1.209 24.260 o
-3 11 20 8.959 8.596 0.898 71.999 o
-3 11 21 0.644 1.002 0.751 168.834 o
-3 11 22 7.165 7.216 0.919 76.450 o
-3 11 23 5.631 4.176 0.983 78.104 o
-3 12 1 3.699 3.981 0.256 308.691 o
-3 12 2 3.003 3.432 0.278 344.710 o
-3 12 3 11.327 17.257 0.564 80.487 o
-3 12 4 603.019 607.851 4.372 0.796 o
-3 12 5 72.014 71.261 0.818 15.478 o
-3 12 6 10.413 12.810 0.400 106.444 o
-3 12 7 28.517 27.135 0.526 43.129 o
-3 12 8 192.384 184.544 1.593 4.571 o
-3 12 9 58.712 60.537 0.838 18.688 o
-3 12 10 39.091 39.652 0.692 29.300 o
-3 12 11 0.120 -0.246 0.303 1071.480 o
-3 12 12 0.924 0.261 0.337 638.680 o
-3 12 13 15.993 15.859 0.581 68.716 o
-3 12 14 266.843 266.433 2.671 2.640 o
-3 12 15 9.374 9.651 0.659 92.827 o
-3 12 16 25.911 26.342 0.939 36.471 o
-3 12 17 0.775 0.665 0.562 283.382 o
-3 12 18 38.475 39.820 1.238 22.762 o
-3 12 19 0.617 0.784 0.746 172.745 o
-3 12 20 48.763 46.903 1.622 16.076 o
-3 12 21 4.698 4.083 0.805 107.472 o
-3 12 22 30.475 29.456 1.434 23.891 o
-3 13 1 0.371 0.206 0.212 1550.530 o
-3 13 2 176.652 171.450 1.501 5.099 o
-3 13 3 136.495 132.724 1.233 7.154 o
-3 13 4 58.736 61.008 0.756 19.078 o
-3 13 5 283.088 276.169 2.203 2.629 o
-3 13 6 32.879 31.402 0.637 35.915 o
-3 13 7 18.333 18.558 0.517 63.621 o
-3 13 8 113.998 109.299 1.126 8.960 o
-3 13 9 629.678 631.365 4.396 0.750 o
-3 13 10 24.154 23.650 0.624 47.366 o
-3 13 11 57.748 56.584 0.953 18.615 o
-3 13 12 11.188 11.443 0.500 97.015 o
-3 13 13 17.873 15.992 0.634 61.984 o
-3 13 14 0.732 0.011 0.402 531.388 o
-3 13 15 1.644 0.151 0.417 408.869 o
-3 13 16 3.687 3.302 0.611 165.955 o
-3 13 17 0.010 0.820 0.481 415.673 o
-3 13 18 11.732 11.266 1.030 54.673 o
-3 13 19 12.867 12.068 1.086 49.581 o
-3 13 20 0.637 1.482 1.089 83.405 o
-3 13 21 7.511 5.249 0.957 74.327 o
-3 13 22 4.223 2.239 0.905 97.209 o
-3 14 1 1.651 1.462 0.231 625.311 o
-3 14 2 88.623 85.771 1.023 11.954 o
-3 14 3 59.870 60.834 0.775 18.759 o
-3 14 4 404.384 399.437 3.044 1.523 o
-3 14 5 16.483 15.131 0.433 75.861 o
-3 14 6 6.401 6.234 0.421 164.169 o
-3 14 7 32.149 31.391 0.674 35.812 o
-3 14 8 7.644 7.695 0.452 137.366 o
-3 14 9 27.887 28.069 0.601 41.823 o
-3 14 10 4.586 4.643 0.414 207.524 o
-3 14 11 5.184 4.592 0.420 194.783 o
-3 14 12 6.553 6.060 0.555 135.555 o
-3 14 13 0.575 0.522 0.345 657.528 o
-3 14 14 65.288 66.144 1.354 14.284 o
-3 14 15 34.053 35.096 1.164 25.934 o
-3 14 16 66.782 68.267 1.755 11.975 o
-3 14 17 0.239 -1.101 0.790 164.263 o
-3 14 18 3.472 2.794 0.928 95.417 o
-3 14 19 6.324 6.649 1.020 69.339 o
-3 14 20 15.834 13.495 1.325 36.375 o
-3 14 21 6.827 4.678 0.980 74.477 o
-3 14 22 14.025 10.609 1.181 44.559 o
-3 15 1 2.400 2.168 0.243 463.283 o
-3 15 2 245.384 243.053 2.128 3.142 o
-3 15 3 23.567 32.850 0.843 38.083 o
-3 15 4 8.637 7.792 0.387 137.828 o
-3 15 5 1.066 0.717 0.274 730.281 o
-3 15 6 28.495 29.634 0.732 38.004 o
-3 15 7 208.071 208.477 1.997 3.868 o
-3 15 8 264.182 262.004 2.325 2.802 o
-3 15 9 2.347 3.070 0.451 268.819 o
-3 15 10 29.409 29.486 0.785 36.343 o
-3 15 11 91.566 93.579 1.418 10.258 o
-3 15 12 66.188 65.586 1.169 15.169 o
-3 15 13 58.657 58.626 1.142 17.048 o
-3 15 14 12.331 11.224 0.698 76.510 o
-3 15 15 5.153 3.204 0.543 168.813 o
-3 15 16 3.653 3.302 0.844 107.980 o
-3 15 17 4.900 4.675 0.916 88.007 o
-3 15 18 4.261 3.922 0.951 86.834 o
-3 15 19 2.502 1.241 0.905 107.809 o
-3 15 20 0.587 1.144 0.919 116.080 o
-3 15 21 13.711 10.599 1.304 39.676 o
-3 16 1 170.167 162.945 1.589 5.280 o
-3 16 2 1.157 0.703 0.315 611.049 o
-3 16 3 8.130 9.023 0.416 132.881 o
-3 16 4 3.837 3.510 0.365 260.293 o
-3 16 5 0.704 -0.021 0.366 623.119 o
-3 16 6 2.903 2.528 0.400 291.119 o
-3 16 7 100.908 101.208 1.274 9.726 o
-3 16 8 63.412 61.825 1.080 16.349 o
-3 16 9 4.668 4.507 0.509 176.623 o
-3 16 10 20.047 20.664 0.792 48.665 o
-3 16 11 181.334 180.297 2.110 4.441 o
-3 16 12 24.076 24.799 0.928 38.639 o
-3 16 13 6.213 5.001 0.633 127.273 o
-3 16 14 1.203 0.470 0.663 205.557 o
-3 16 15 0.038 -0.976 0.729 195.939 o
-3 16 16 0.750 1.186 0.823 140.754 o
-3 16 17 13.670 12.771 1.085 48.313 o
-3 16 18 0.733 0.239 0.882 127.660 o
-3 16 19 18.608 16.444 1.508 28.955 o
-3 16 20 0.900 0.606 1.031 93.245 o
-3 16 21 41.423 37.684 2.285 12.454 o
-3 17 1 128.383 125.388 1.415 7.390 o
-3 17 2 24.625 23.430 0.627 46.879 o
-3 17 3 61.048 59.125 0.918 17.915 o
-3 17 4 1.691 1.324 0.356 436.786 o
-3 17 5 32.630 32.984 0.786 33.156 o
-3 17 6 5.515 6.694 0.470 161.103 o
-3 17 7 19.288 18.959 0.689 54.729 o
-3 17 8 190.999 195.008 2.187 4.102 o
-3 17 9 6.022 6.438 0.613 127.236 o
-3 17 10 255.438 257.353 2.729 2.744 o
-3 17 11 13.724 14.230 0.796 62.973 o
-3 17 12 2.377 2.213 0.628 186.229 o
-3 17 13 0.081 -1.218 0.552 338.362 o
-3 17 14 0.006 -0.409 0.693 217.529 o
-3 17 15 8.871 8.035 0.948 68.507 o
-3 17 16 0.303 0.715 0.841 141.196 o
-3 17 17 2.014 1.499 0.877 115.893 o
-3 17 18 19.913 19.396 1.220 35.193 o
-3 17 19 10.928 12.738 1.200 45.708 o
-3 17 20 3.522 1.637 0.890 104.460 o
-3 18 1 19.518 18.389 0.610 57.917 o
-3 18 2 0.155 -0.681 0.367 734.761 o
-3 18 3 0.129 1.047 0.343 701.735 o
-3 18 4 18.059 17.373 0.705 57.203 o
-3 18 5 2.804 2.861 0.482 240.199 o
-3 18 6 34.804 42.248 1.076 25.642 o
-3 18 7 44.017 45.920 1.010 22.834 o
-3 18 8 192.619 190.791 2.185 4.111 o
-3 18 9 151.239 154.390 1.977 5.460 o
-3 18 10 38.983 39.242 1.066 24.837 o
-3 18 11 81.196 80.562 1.886 9.892 o
-3 18 12 11.769 11.667 0.797 69.791 o
-3 18 13 63.519 67.553 1.481 13.733 o
-3 18 14 1.461 0.632 0.716 174.943 o
-3 18 15 16.178 16.290 1.092 43.589 o
-3 18 16 1.591 0.689 0.876 121.383 o
-3 18 17 0.172 0.919 0.875 131.319 o
-3 18 18 11.654 11.553 1.765 26.307 o
-3 18 19 1.939 0.713 0.878 118.713 o
-3 18 20 2.940 1.454 0.894 107.225 o
-3 19 1 101.265 101.573 1.467 9.236 o
-3 19 2 91.964 91.861 1.376 10.412 o
-3 19 3 4.380 4.104 0.527 178.158 o
-3 19 4 3.682 4.263 0.596 164.776 o
-3 19 5 89.403 86.377 1.552 10.263 o
-3 19 6 9.668 9.917 0.707 86.174 o
-3 19 7 0.076 -0.640 0.450 506.023 o
-3 19 8 8.480 8.597 0.800 82.932 o
-3 19 9 16.047 16.848 0.800 56.400 o
-3 19 10 1.348 1.428 0.581 239.858 o
-3 19 11 41.607 39.424 1.155 22.912 o
-3 19 12 18.477 19.075 0.919 46.634 o
-3 19 13 46.769 49.459 1.330 18.683 o
-3 19 14 2.599 1.507 0.754 143.471 o
-3 19 15 1.596 1.270 0.722 166.269 o
-3 19 16 0.398 -0.396 0.873 133.610 o
-3 19 17 1.518 -0.095 0.836 135.271 o
-3 19 18 7.990 6.442 1.243 50.040 o
-3 19 19 7.381 5.252 1.215 53.277 o
-3 20 1 52.045 49.139 1.080 19.728 o
-3 20 2 44.232 45.622 1.136 21.539 o
-3 20 3 0.348 0.195 0.440 485.672 o
-3 20 4 29.795 27.808 1.203 28.373 o
-3 20 5 3.111 2.144 0.668 161.544 o
-3 20 6 3.245 2.488 0.672 156.651 o
-3 20 7 11.624 11.462 0.775 72.050 o
-3 20 8 62.255 66.132 1.410 14.357 o
-3 20 9 15.087 14.451 0.848 57.409 o
-3 20 10 58.561 61.932 1.421 15.051 o
-3 20 11 11.050 10.960 0.918 63.322 o
-3 20 12 2.940 2.341 0.713 148.232 o
-3 20 13 4.158 4.258 0.793 112.305 o
-3 20 14 0.145 -0.137 0.712 203.139 o
-3 20 15 6.143 8.840 1.140 57.666 o
-3 20 16 0.825 0.238 0.811 148.489 o
-3 20 17 0.157 -0.439 0.796 162.849 o
-3 20 18 0.157 -0.813 0.854 141.803 o
-3 21 1 0.825 0.850 0.504 333.124 o
-3 21 2 4.281 3.295 0.545 179.716 o
-3 21 3 36.165 36.807 1.278 23.360 o
-3 21 4 8.744 8.030 0.861 76.786 o
-3 21 5 4.655 4.800 0.818 103.562 o
-3 21 6 21.337 22.802 1.124 35.933 o
-3 21 7 25.002 26.007 1.064 34.179 o
-3 21 8 0.293 -0.673 0.622 260.557 o
-3 21 9 4.820 4.746 0.729 119.028 o
-3 21 10 0.035 0.064 0.676 227.096 o
-3 21 11 106.472 110.646 1.973 7.586 o
-3 21 12 0.750 -0.220 0.692 203.196 o
-3 21 13 80.450 81.074 1.861 10.010 o
-3 21 14 0.589 1.254 0.754 166.671 o
-3 21 15 17.959 15.026 1.221 37.925 o
-3 21 16 7.729 6.166 1.007 67.936 o
-3 21 17 1.659 1.462 0.940 104.705 o
-3 21 18 2.891 1.681 0.996 89.302 o
-3 22 1 57.284 60.301 1.447 15.171 o
-3 22 2 53.127 54.059 1.452 16.190 o
-3 22 3 46.010 47.646 1.461 17.835 o
-3 22 4 73.117 71.914 1.741 11.347 o
-3 22 5 13.396 13.444 1.010 51.989 o
-3 22 6 9.830 12.113 0.983 60.006 o
-3 22 7 120.071 124.219 2.298 6.250 o
-3 22 8 29.136 32.050 1.277 26.475 o
-3 22 9 9.370 7.961 0.956 66.869 o
-3 22 10 2.779 1.709 0.699 157.563 o
-3 22 11 2.260 1.950 0.780 137.026 o
-3 22 12 4.024 3.386 0.828 108.788 o
-3 22 13 0.047 -0.147 0.774 173.612 o
-3 22 14 2.023 3.026 0.878 111.189 o
-3 22 15 1.467 0.228 0.870 125.453 o
-3 22 16 0.004 -0.747 0.892 131.062 o
-3 22 17 21.224 20.764 2.115 17.241 o
-3 23 1 0.473 0.315 0.752 175.521 o
-3 23 2 23.399 23.549 1.177 33.068 o
-3 23 3 16.008 17.583 1.073 43.890 o
-3 23 4 18.209 20.744 1.135 38.507 o
-3 23 5 81.930 87.505 1.972 9.344 o
-3 23 6 5.489 4.114 0.906 88.243 o
-3 23 7 2.072 2.168 0.857 117.918 o
-3 23 8 11.678 14.110 1.437 34.993 o
-3 23 9 4.240 4.535 0.877 96.507 o
-3 23 10 9.830 10.687 1.026 58.264 o
-3 23 11 5.558 3.769 0.885 91.479 o
-3 23 12 5.877 4.624 0.893 87.582 o
-3 23 13 3.329 1.620 0.883 106.880 o
-3 23 14 0.853 0.748 0.880 125.302 o
-3 23 15 7.894 6.737 1.274 48.161 o
-3 23 16 0.388 -0.700 1.025 97.651 o
-3 24 1 58.553 58.879 1.766 13.148 o
-3 24 2 0.773 -0.327 0.791 157.472 o
-3 24 3 10.109 11.360 1.013 58.145 o
-3 24 4 0.153 -0.492 0.814 155.919 o
-3 24 5 6.368 4.624 0.917 82.900 o
-3 24 6 10.909 8.541 1.003 59.829 o
-3 24 7 0.101 0.007 0.838 147.472 o
-3 24 8 13.250 11.773 1.064 50.447 o
-3 24 9 7.967 7.816 1.004 65.939 o
-3 24 10 1.082 0.750 0.983 100.770 o
-3 24 11 3.292 1.949 0.814 120.550 o
-3 24 12 0.046 -0.873 0.756 182.196 o
-3 24 13 2.826 2.199 0.920 100.904 o
-3 24 14 4.834 3.020 1.072 71.840 o
-3 24 15 0.018 -0.702 0.999 104.578 o
-3 25 1 24.917 27.073 1.357 27.554 o
-3 25 2 6.318 7.210 0.950 75.546 o
-3 25 3 10.023 10.244 1.017 58.906 o
-3 25 4 6.447 5.205 0.956 77.346 o
-3 25 5 3.914 4.671 0.950 86.800 o
-3 25 6 23.884 24.133 1.259 30.720 o
-3 25 7 0.151 -0.537 0.858 140.617 o
-3 25 8 5.061 5.943 0.994 75.919 o
-3 25 9 3.808 2.421 0.941 92.757 o
-3 25 10 52.576 56.772 1.929 12.871 o
-3 25 11 0.218 0.893 0.904 122.910 o
-3 25 12 17.329 15.713 1.550 28.617 o
-3 25 13 11.053 11.721 1.906 23.422 o
-3 25 14 0.349 -0.861 1.055 92.374 o
-3 26 1 138.238 138.272 2.670 5.075 o
-3 26 2 22.682 24.394 1.361 28.942 o
-3 26 3 0.634 0.153 0.854 136.932 o
-3 26 4 1.073 0.763 0.864 128.060 o
-3 26 5 1.743 2.120 0.900 110.649 o
-3 26 6 13.461 12.171 1.097 48.295 o
-3 26 7 2.775 2.381 0.933 98.446 o
-3 26 8 3.704 2.230 0.920 97.030 o
-3 26 9 1.532 0.833 0.893 117.391 o
-3 26 10 1.224 1.503 0.893 117.023 o
-3 26 11 4.145 3.081 0.873 100.971 o
-3 26 12 8.147 6.679 1.461 38.808 o
-3 26 13 0.605 1.147 1.036 92.427 o
-3 27 1 0.619 -1.322 0.989 103.669 o
-3 27 2 14.352 13.771 1.197 42.131 o
-3 27 3 0.190 1.416 0.946 111.421 o
-3 27 4 20.201 18.647 1.526 27.468 o
-3 27 5 26.803 27.745 1.420 25.569 o
-3 27 6 2.877 1.999 0.895 105.800 o
-3 27 7 17.595 18.404 1.387 32.085 o
-3 27 8 0.294 0.475 0.832 145.405 o
-3 27 9 12.083 9.568 1.032 55.295 o
-3 27 10 0.661 1.153 0.878 125.917 o
-3 27 11 0.471 0.313 0.896 125.503 o
-3 27 12 10.851 12.846 3.014 10.515 o
-3 28 1 7.769 5.350 1.167 55.964 o
-3 28 2 2.528 0.842 0.978 95.239 o
-3 28 3 2.644 1.508 0.904 106.527 o
-3 28 4 0.003 0.565 0.850 141.841 o
-3 28 5 2.148 2.139 0.815 127.667 o
-3 28 6 3.094 2.582 0.850 112.106 o
-3 28 7 13.853 9.321 1.342 38.576 o
-3 28 8 0.229 0.221 0.815 153.522 o
-3 28 9 0.942 0.475 0.882 125.128 o
-3 28 10 15.369 9.272 1.711 26.704 o
-3 29 1 6.166 2.582 1.278 52.396 o
-3 29 2 1.886 1.279 0.937 104.686 o
-3 29 3 0.611 -0.482 0.824 147.348 o
-3 29 4 1.747 0.634 0.879 119.853 o
-3 29 5 30.208 14.078 2.773 10.910 o
-3 29 6 2.851 1.884 0.861 113.296 o
-3 29 7 1.223 1.150 0.815 139.148 o
-3 29 8 2.514 2.127 1.107 74.841 o
-3 30 1 3.483 1.446 1.112 72.670 o
-3 30 2 2.695 1.991 1.161 68.531 o
-3 30 3 4.898 3.178 1.027 76.472 o
-3 30 4 18.239 8.628 1.878 22.506 o
-3 30 5 5.262 2.105 0.975 83.280 o
-2 0 8 580.380 587.813 6.443 0.710 o
-2 0 10 1066.040 1095.900 11.068 0.250 o
-2 0 12 16.638 16.004 0.742 58.988 o
-2 0 14 0.947 1.635 0.601 234.824 o
-2 0 16 137.189 137.459 2.268 5.653 o
-2 0 18 0.178 0.986 0.755 173.268 o
-2 0 20 2.905 1.309 0.842 118.746 o
-2 0 22 2.621 0.221 1.046 85.232 o
-2 0 24 3.523 2.237 0.926 96.705 o
-2 1 2 1131.400 883.083 24.473 0.118 o
-2 1 4 252.586 256.662 2.290 2.942 o
-2 1 5 654.224 658.874 4.811 0.691 o
-2 1 6 2367.750 2248.690 132.791 0.006 o
-2 1 8 0.261 0.492 0.219 1452.090 o
-2 1 9 772.897 787.807 6.073 0.506 o
-2 1 10 382.731 390.717 3.220 1.586 o
-2 1 11 277.269 274.805 2.421 2.613 o
-2 1 12 202.422 203.093 1.879 4.062 o
-2 1 13 94.368 93.135 1.197 10.673 o
-2 1 14 59.370 57.098 0.911 18.483 o
-2 1 15 75.533 76.520 1.158 13.344 o
-2 1 16 172.705 171.807 1.898 4.861 o
-2 1 17 30.393 31.560 0.877 33.272 o
-2 1 18 3.935 3.501 0.531 188.418 o
-2 1 19 30.259 30.232 0.929 32.751 o
-2 1 20 3.444 2.276 0.619 173.212 o
-2 1 21 36.671 37.150 1.210 24.055 o
-2 1 22 27.927 27.015 1.099 31.490 o
-2 1 23 7.033 5.654 0.779 96.475 o
-2 1 24 32.779 28.049 1.293 25.618 o
-2 2 4 354.158 354.377 2.482 1.896 o
-2 2 5 1315.290 1340.390 10.336 0.196 o
-2 2 6 776.254 808.753 6.811 0.476 o
-2 2 7 1382.050 1421.440 9.930 0.185 o
-2 2 8 0.875 0.974 0.215 941.860 o
-2 2 9 95.693 100.504 1.068 10.601 o
-2 2 10 165.521 162.368 1.489 5.487 o
-2 2 11 16.944 16.171 0.462 71.861 o
-2 2 12 246.360 239.204 2.181 3.130 o
-2 2 13 0.227 -0.173 0.291 1091.560 o
-2 2 14 80.531 81.117 1.134 12.640 o
-2 2 15 1.526 1.606 0.459 324.793 o
-2 2 16 72.464 67.932 1.171 14.171 o
-2 2 17 574.416 588.052 4.907 0.812 o
-2 2 18 33.364 34.592 0.896 30.522 o
-2 2 19 0.144 0.185 0.518 373.748 o
-2 2 20 1.717 0.742 0.499 299.622 o
-2 2 21 5.261 5.005 0.787 105.148 o
-2 2 22 1.247 0.312 0.747 167.168 o
-2 2 23 2.279 1.291 0.707 163.410 o
-2 2 24 7.721 6.263 0.932 74.904 o
-2 3 1 84.312 81.953 0.701 13.470 o
-2 3 3 140.235 142.249 1.101 6.967 o
-2 3 4 0.216 0.095 0.129 3586.080 o
-2 3 5 254.032 263.148 1.910 3.034 o
-2 3 7 3304.520 3281.950 63.809 0.016 o
-2 3 8 199.707 200.168 1.577 4.306 o
-2 3 9 2.378 2.766 0.241 439.464 o
-2 3 10 74.076 71.454 0.779 15.296 o
-2 3 11 45.651 47.771 0.847 23.622 o
-2 3 12 0.001 0.274 0.261 1398.370 o
-2 3 13 92.643 94.090 1.172 10.835 o
-2 3 14 179.825 178.723 1.819 4.712 o
-2 3 15 29.152 27.705 0.773 37.402 o
-2 3 16 171.568 171.340 1.978 4.819 o
-2 3 17 82.302 83.754 1.280 11.835 o
-2 3 18 0.540 0.189 0.503 368.468 o
-2 3 19 4.154 2.731 0.561 180.256 o
-2 3 20 21.264 22.403 0.920 42.193 o
-2 3 21 0.283 -1.218 0.652 238.030 o
-2 3 22 20.414 21.129 1.030 40.003 o
-2 3 23 0.497 -0.007 0.673 219.245 o
-2 3 24 4.557 3.640 0.716 127.643 o
-2 4 1 866.336 890.645 6.213 0.426 o
-2 4 2 109.243 111.792 0.900 9.553 o
-2 4 3 1364.500 1355.290 10.859 0.185 o
-2 4 4 446.118 434.469 2.952 1.354 o
-2 4 6 1092.110 1122.800 7.640 0.285 o
-2 4 7 275.938 274.804 2.050 2.737 o
-2 4 8 124.810 126.003 1.094 7.991 o
-2 4 9 10.171 11.712 0.350 115.511 o
-2 4 10 70.188 68.207 0.844 15.889 o
-2 4 11 60.138 58.245 0.765 19.029 o
-2 4 12 544.907 548.403 4.327 0.917 o
-2 4 13 329.638 330.404 2.846 2.003 o
-2 4 14 65.444 65.621 1.017 16.051 o
-2 4 15 6.603 5.843 0.531 140.892 o
-2 4 16 19.641 20.519 0.733 51.420 o
-2 4 17 48.780 49.843 1.047 20.690 o
-2 4 18 1.570 1.428 0.536 263.394 o
-2 4 19 3.276 2.568 0.562 195.722 o
-2 4 20 4.971 3.364 0.627 146.464 o
-2 4 21 20.764 18.960 0.998 41.661 o
-2 4 22 81.000 81.348 1.673 10.643 o
-2 4 23 1.794 0.892 0.713 169.703 o
-2 4 24 4.376 2.939 0.697 136.422 o
-2 5 1 71.222 71.028 0.562 16.486 o
-2 5 2 36.881 35.986 0.371 34.893 o
-2 5 3 895.934 917.310 5.749 0.415 o
-2 5 4 1813.190 1759.670 15.423 0.107 o
-2 5 5 1293.960 1325.110 8.977 0.211 o
-2 5 6 117.310 113.052 0.971 8.906 o
-2 5 7 330.823 333.209 2.446 2.074 o
-2 5 8 17.430 17.833 0.394 71.378 o
-2 5 9 13.035 13.241 0.475 87.698 o
-2 5 10 135.088 128.053 1.125 7.438 o
-2 5 11 83.462 80.264 0.877 13.196 o
-2 5 12 46.841 43.767 0.707 25.129 o
-2 5 13 0.004 0.060 0.370 752.290 o
-2 5 14 0.091 -0.173 0.404 623.679 o
-2 5 15 52.994 51.552 0.995 19.899 o
-2 5 16 2.548 1.515 0.514 247.402 o
-2 5 17 4.382 3.891 0.544 174.204 o
-2 5 18 3.712 3.461 0.567 179.347 o
-2 5 19 4.729 3.804 0.646 142.013 o
-2 5 20 1.894 0.360 0.605 224.586 o
-2 5 21 53.061 53.396 1.314 17.280 o
-2 5 22 8.057 5.821 0.867 81.472 o
-2 5 23 3.228 2.375 0.715 144.527 o
-2 5 24 0.020 -0.605 0.656 242.115 o
-2 6 1 1364.570 1352.790 8.630 0.200 o
-2 6 2 1718.650 1764.440 14.104 0.117 o
-2 6 3 476.328 462.599 3.140 1.222 o
-2 6 4 681.895 670.718 4.162 0.685 o
-2 6 5 168.880 170.506 1.234 5.496 o
-2 6 6 27.000 27.692 0.415 46.416 o
-2 6 7 7.707 8.456 0.297 156.767 o
-2 6 8 128.478 126.201 1.121 7.778 o
-2 6 9 3.241 2.529 0.256 371.589 o
-2 6 10 26.750 24.243 0.493 47.169 o
-2 6 11 234.037 227.959 1.886 3.454 o
-2 6 12 3.276 2.694 0.355 300.744 o
-2 6 13 107.582 106.018 1.197 9.310 o
-2 6 14 7.356 6.828 0.504 134.835 o
-2 6 15 627.337 624.059 4.891 0.732 o
-2 6 16 192.143 193.333 2.062 4.185 o
-2 6 17 0.635 0.531 0.501 354.985 o
-2 6 18 88.543 89.744 1.399 10.678 o
-2 6 19 16.481 17.640 0.830 53.744 o
-2 6 20 18.285 18.972 0.839 50.083 o
-2 6 21 0.252 -0.156 0.542 341.747 o
-2 6 22 0.791 0.573 0.716 185.339 o
-2 6 23 0.289 0.056 0.707 202.750 o
-2 6 24 1.258 1.686 0.748 158.281 o
-2 7 1 6.319 6.194 0.220 207.835 o
-2 7 3 941.895 975.848 6.291 0.374 o
-2 7 4 784.443 783.304 4.967 0.531 o
-2 7 5 1000.260 1013.170 6.233 0.347 o
-2 7 6 57.065 57.102 0.550 20.977 o
-2 7 7 1018.840 1049.390 7.025 0.324 o
-2 7 8 0.031 0.342 0.220 1800.660 o
-2 7 9 92.306 89.976 0.893 11.743 o
-2 7 10 123.295 117.754 1.138 8.208 o
-2 7 11 139.162 133.970 1.279 6.970 o
-2 7 12 2.775 2.799 0.317 348.002 o
-2 7 13 22.408 21.055 0.570 52.782 o
-2 7 14 5.427 5.174 0.468 172.818 o
-2 7 15 463.459 467.133 3.831 1.179 o
-2 7 16 136.168 138.533 1.681 6.480 o
-2 7 17 8.750 8.820 0.626 101.318 o
-2 7 18 520.597 534.564 4.501 0.951 o
-2 7 19 102.269 102.635 1.626 8.769 o
-2 7 20 10.187 8.605 0.688 88.667 o
-2 7 21 3.570 2.850 0.684 147.590 o
-2 7 22 3.938 2.866 0.729 132.504 o
-2 7 23 1.249 1.296 0.744 162.352 o
-2 7 24 0.542 0.707 1.508 45.055 o
-2 8 1 7.772 8.530 0.282 157.657 o
-2 8 2 945.041 952.161 6.157 0.380 o
-2 8 3 5.915 6.491 0.256 206.038 o
-2 8 4 0.910 1.382 0.158 1032.280 o
-2 8 5 0.097 0.186 0.159 3056.550 o
-2 8 6 3.824 4.787 0.324 258.991 o
-2 8 7 443.863 452.964 3.110 1.318 o
-2 8 8 761.271 780.224 5.494 0.532 o
-2 8 9 0.691 0.239 0.244 1062.920 o
-2 8 10 99.101 97.556 0.965 10.677 o
-2 8 11 0.394 0.284 0.291 948.968 o
-2 8 12 5.181 5.456 0.366 203.175 o
-2 8 13 0.823 0.088 0.331 693.593 o
-2 8 14 1.810 1.706 0.440 325.752 o
-2 8 15 207.925 213.819 2.111 3.768 o
-2 8 16 82.135 84.123 1.313 11.721 o
-2 8 17 1.407 1.072 0.535 275.836 o
-2 8 18 198.145 203.293 2.366 3.816 o
-2 8 19 11.931 11.237 0.721 75.809 o
-2 8 20 0.093 -1.228 0.593 292.933 o
-2 8 21 0.075 -0.327 0.619 269.658 o
-2 8 22 1.157 0.845 0.688 190.407 o
-2 8 23 0.033 -0.351 0.844 146.097 o
-2 9 1 910.104 911.657 5.648 0.412 o
-2 9 2 703.647 702.643 4.614 0.634 o
-2 9 3 331.234 331.554 2.298 2.105 o
-2 9 4 215.524 220.948 1.609 3.871 o
-2 9 5 37.129 38.641 0.603 31.563 o
-2 9 6 0.987 1.589 0.194 853.325 o
-2 9 7 19.577 19.605 0.396 64.363 o
-2 9 8 166.921 165.272 1.346 5.532 o
-2 9 9 108.102 101.063 0.991 9.834 o
-2 9 10 164.597 163.625 1.439 5.538 o
-2 9 11 148.583 145.267 1.319 6.390 o
-2 9 12 3.675 4.066 0.353 262.115 o
-2 9 13 16.650 17.297 0.505 69.240 o
-2 9 14 1.054 0.668 0.303 661.615 o
-2 9 15 4.451 5.165 0.517 172.524 o
-2 9 16 0.353 0.177 0.508 373.962 o
-2 9 17 46.558 46.667 1.088 21.275 o
-2 9 18 2.105 1.989 0.587 212.126 o
-2 9 19 17.148 17.686 0.854 51.708 o
-2 9 20 24.956 24.785 0.986 36.513 o
-2 9 21 0.297 -0.239 0.670 225.483 o
-2 9 22 2.450 1.224 0.643 186.452 o
-2 9 23 1.008 0.902 0.805 145.532 o
-2 10 1 50.389 50.911 0.552 23.813 o
-2 10 2 9.472 10.518 0.272 132.030 o
-2 10 3 96.529 96.437 0.852 11.169 o
-2 10 4 423.332 421.589 2.896 1.446 o
-2 10 5 104.208 102.779 0.975 10.077 o
-2 10 6 41.856 40.620 0.569 29.032 o
-2 10 7 0.113 -0.541 0.195 2398.870 o
-2 10 8 0.003 -0.522 0.208 2407.080 o
-2 10 9 388.326 383.662 2.679 1.659 o
-2 10 10 21.118 20.547 0.483 57.852 o
-2 10 11 98.302 97.915 1.037 10.569 o
-2 10 12 16.557 14.934 0.477 73.764 o
-2 10 13 2.441 1.851 0.363 357.041 o
-2 10 14 202.505 202.458 2.014 3.984 o
-2 10 15 193.809 190.764 1.902 4.287 o
-2 10 16 394.956 402.285 3.453 1.491 o
-2 10 17 3.155 2.692 0.563 196.067 o
-2 10 18 22.898 21.154 0.883 42.432 o
-2 10 19 182.768 188.405 2.460 4.074 o
-2 10 20 37.425 37.553 1.184 24.100 o
-2 10 21 1.577 0.983 0.606 224.027 o
-2 10 22 0.085 0.404 0.690 213.032 o
-2 10 23 0.000 -0.270 0.858 141.923 o
-2 11 1 4.521 6.261 0.254 241.548 o
-2 11 2 231.258 232.570 1.674 3.548 o
-2 11 3 2339.880 2374.160 15.559 0.072 o
-2 11 4 115.966 119.482 1.023 8.722 o
-2 11 5 199.811 190.913 1.574 4.387 o
-2 11 6 30.171 27.308 0.494 42.048 o
-2 11 7 8.244 9.473 0.348 139.066 o
-2 11 8 65.848 65.501 0.718 17.380 o
-2 11 9 64.699 61.764 0.702 18.027 o
-2 11 10 4.633 5.317 0.330 227.500 o
-2 11 11 103.192 100.578 1.029 10.123 o
-2 11 12 80.541 78.243 0.916 13.531 o
-2 11 13 10.308 10.589 0.458 107.599 o
-2 11 14 72.683 73.201 1.079 14.206 o
-2 11 15 5.045 5.155 0.508 167.325 o
-2 11 16 0.107 0.361 0.469 446.791 o
-2 11 17 5.407 5.000 0.623 135.987 o
-2 11 18 21.331 22.393 1.020 39.082 o
-2 11 19 5.706 5.651 0.814 97.282 o
-2 11 20 5.499 5.141 0.799 101.643 o
-2 11 21 0.024 0.234 0.681 222.114 o
-2 11 22 6.140 5.695 0.886 85.728 o
-2 11 23 2.035 1.458 0.928 105.200 o
-2 12 1 0.614 0.468 0.190 1368.460 o
-2 12 2 3.881 3.622 0.263 305.304 o
-2 12 3 7.503 8.124 0.310 159.231 o
-2 12 4 1740.660 1759.490 11.973 0.124 o
-2 12 5 180.435 175.062 1.506 4.971 o
-2 12 6 65.218 63.009 0.755 17.573 o
-2 12 7 26.378 26.697 0.685 42.015 o
-2 12 8 458.164 458.518 3.255 1.260 o
-2 12 9 211.809 210.183 1.782 3.920 o
-2 12 10 136.198 133.634 1.281 7.089 o
-2 12 11 2.698 2.948 0.329 339.290 o
-2 12 12 0.070 -0.232 0.303 1100.280 o
-2 12 13 51.349 48.206 0.803 22.212 o
-2 12 14 94.870 92.386 1.290 10.415 o
-2 12 15 66.029 67.625 1.145 15.169 o
-2 12 16 27.166 27.217 0.969 34.665 o
-2 12 17 7.263 8.157 0.788 89.234 o
-2 12 18 0.133 0.054 0.623 263.648 o
-2 12 19 64.719 64.234 1.584 13.236 o
-2 12 20 15.470 13.018 1.084 46.230 o
-2 12 21 11.741 11.234 0.954 59.358 o
-2 12 22 16.395 12.874 1.096 44.843 o
-2 13 1 111.751 110.930 1.038 9.195 o
-2 13 2 218.445 220.159 1.739 3.774 o
-2 13 3 10.716 11.755 0.341 112.743 o
-2 13 4 17.923 17.859 0.441 68.300 o
-2 13 5 10.798 11.096 0.410 108.109 o
-2 13 6 18.022 18.182 0.480 66.183 o
-2 13 7 102.515 100.124 1.016 10.215 o
-2 13 8 21.820 23.177 0.562 52.378 o
-2 13 9 26.930 25.755 0.586 44.172 o
-2 13 10 188.491 187.678 1.732 4.524 o
-2 13 11 60.329 56.407 0.879 18.548 o
-2 13 12 13.575 13.509 0.540 80.905 o
-2 13 13 91.102 92.432 1.158 11.065 o
-2 13 14 7.943 8.555 0.582 112.144 o
-2 13 15 0.911 0.541 0.434 427.806 o
-2 13 16 19.179 20.581 0.934 44.563 o
-2 13 17 0.021 -0.281 0.565 326.006 o
-2 13 18 3.459 2.104 0.755 132.896 o
-2 13 19 6.373 4.327 0.734 109.907 o
-2 13 20 0.620 0.213 0.749 175.304 o
-2 13 21 20.617 20.576 1.277 32.883 o
-2 13 22 0.337 0.238 0.855 138.786 o
-2 14 1 0.244 -0.238 0.243 1477.260 o
-2 14 2 0.150 0.168 0.249 1430.780 o
-2 14 3 305.618 298.933 2.276 2.365 o
-2 14 4 56.112 55.345 0.729 20.496 o
-2 14 5 120.181 113.727 1.183 8.402 o
-2 14 6 161.552 158.206 1.465 5.668 o
-2 14 7 16.823 16.375 0.500 70.168 o
-2 14 8 95.593 94.731 1.067 10.838 o
-2 14 9 13.304 14.131 0.488 84.243 o
-2 14 10 32.573 32.223 0.693 34.953 o
-2 14 11 34.378 34.526 0.762 32.093 o
-2 14 12 335.487 334.836 2.897 1.952 o
-2 14 13 210.023 206.869 2.143 3.768 o
-2 14 14 81.073 81.975 1.645 10.713 o
-2 14 15 154.573 161.445 2.332 4.914 o
-2 14 16 0.220 -0.331 0.523 368.332 o
-2 14 17 2.034 0.030 0.824 134.379 o
-2 14 18 17.342 17.484 1.163 39.440 o
-2 14 19 0.315 0.071 0.889 129.300 o
-2 14 20 12.443 11.594 1.301 40.368 o
-2 14 21 6.184 4.443 0.922 83.180 o
-2 14 22 8.630 7.679 3.014 10.775 o
-2 15 1 373.726 368.227 3.084 1.681 o
-2 15 2 339.571 332.714 2.775 1.963 o
-2 15 3 8.090 8.276 0.381 141.571 o
-2 15 4 773.480 779.855 5.422 0.527 o
-2 15 5 10.167 10.442 0.448 109.899 o
-2 15 6 308.027 306.012 2.563 2.256 o
-2 15 7 266.503 267.891 2.328 2.757 o
-2 15 8 91.175 87.034 1.121 11.390 o
-2 15 9 22.535 22.082 0.738 46.805 o
-2 15 10 30.668 28.595 0.852 34.486 o
-2 15 11 53.475 55.194 1.194 17.932 o
-2 15 12 1.341 1.179 0.391 426.145 o
-2 15 13 0.201 -0.476 0.451 490.932 o
-2 15 14 32.336 31.601 1.229 26.191 o
-2 15 15 2.221 2.589 0.558 218.038 o
-2 15 16 5.975 6.888 0.973 74.535 o
-2 15 17 1.975 1.042 0.874 118.338 o
-2 15 18 0.496 -0.012 0.876 132.132 o
-2 15 19 2.077 2.812 0.950 97.779 o
-2 15 20 19.649 19.026 1.225 35.342 o
-2 15 21 0.387 -0.805 0.870 134.572 o
-2 16 1 1.209 1.268 0.295 597.712 o
-2 16 2 28.061 27.041 0.617 41.798 o
-2 16 3 322.560 321.578 2.895 2.050 o
-2 16 4 300.103 295.478 2.491 2.358 o
-2 16 5 286.529 285.975 2.451 2.494 o
-2 16 6 10.456 11.170 0.515 99.721 o
-2 16 7 94.280 95.182 1.225 10.528 o
-2 16 8 9.647 8.697 0.518 110.054 o
-2 16 9 448.673 447.266 3.927 1.225 o
-2 16 10 184.715 189.626 2.078 4.327 o
-2 16 11 6.211 5.857 0.608 128.871 o
-2 16 12 3.845 3.596 0.604 164.461 o
-2 16 13 52.411 53.898 1.212 18.125 o
-2 16 14 42.111 44.679 1.301 20.487 o
-2 16 15 23.160 22.838 1.159 33.865 o
-2 16 16 3.776 4.081 0.899 96.143 o
-2 16 17 13.866 14.347 1.110 46.078 o
-2 16 18 0.239 -0.925 0.877 133.808 o
-2 16 19 32.801 34.007 1.459 22.223 o
-2 16 20 38.000 36.918 1.743 17.456 o
-2 16 21 0.004 0.696 0.874 133.891 o
-2 17 1 1.739 0.202 0.329 533.351 o
-2 17 2 63.266 59.475 0.925 17.424 o
-2 17 3 177.210 173.692 1.724 4.891 o
-2 17 4 41.084 41.968 0.885 25.776 o
-2 17 5 2.492 2.313 0.408 306.484 o
-2 17 6 23.591 23.183 0.674 46.902 o
-2 17 7 0.730 0.879 0.385 511.730 o
-2 17 8 20.034 21.285 0.741 50.137 o
-2 17 9 421.960 425.468 3.808 1.331 o
-2 17 10 79.336 80.096 1.313 12.164 o
-2 17 11 65.715 67.895 1.294 14.433 o
-2 17 12 55.839 58.289 1.309 16.444 o
-2 17 13 19.731 18.705 0.977 43.402 o
-2 17 14 31.395 31.809 1.172 27.447 o
-2 17 15 0.181 -0.408 0.777 170.542 o
-2 17 16 2.114 3.015 0.903 105.576 o
-2 17 17 1.200 0.521 0.871 126.062 o
-2 17 18 2.740 2.000 0.917 102.496 o
-2 17 19 12.491 10.697 1.043 53.281 o
-2 17 20 2.874 1.772 0.887 107.993 o
-2 18 1 32.193 30.957 0.683 35.780 o
-2 18 2 982.659 983.922 7.898 0.332 o
-2 18 3 153.882 146.411 1.691 5.814 o
-2 18 4 27.041 26.932 0.792 38.872 o
-2 18 5 0.881 0.948 0.437 409.020 o
-2 18 6 32.837 32.856 0.836 32.230 o
-2 18 7 26.373 25.654 0.794 39.873 o
-2 18 8 9.307 9.702 0.647 94.339 o
-2 18 9 18.483 19.856 0.793 51.074 o
-2 18 10 60.860 64.121 1.265 15.509 o
-2 18 11 76.145 78.679 1.476 11.900 o
-2 18 12 20.871 21.908 0.933 42.377 o
-2 18 13 2.676 1.870 0.625 185.427 o
-2 18 14 30.269 29.310 1.179 28.301 o
-2 18 15 6.502 5.450 0.922 80.692 o
-2 18 16 4.769 3.048 0.908 92.669 o
-2 18 17 14.860 13.293 1.104 45.862 o
-2 18 18 0.729 0.372 0.835 141.118 o
-2 18 19 9.984 9.419 0.999 60.955 o
-2 18 20 8.350 6.436 1.068 61.366 o
-2 19 1 15.274 15.318 0.676 65.710 o
-2 19 2 34.166 34.469 0.880 30.414 o
-2 19 3 12.991 14.478 0.685 71.366 o
-2 19 4 4.996 3.715 0.465 191.576 o
-2 19 5 97.973 98.229 1.767 8.764 o
-2 19 6 65.331 64.247 1.216 15.136 o
-2 19 7 83.975 82.108 1.384 11.403 o
-2 19 8 2.051 1.208 0.502 275.593 o
-2 19 9 5.276 5.303 0.623 135.661 o
-2 19 10 54.607 54.567 1.255 17.342 o
-2 19 11 1.660 0.947 0.618 215.845 o
-2 19 12 10.818 11.500 0.809 71.380 o
-2 19 13 11.253 11.499 0.933 61.407 o
-2 19 14 29.916 31.139 1.200 27.684 o
-2 19 15 5.399 4.398 0.901 88.780 o
-2 19 16 0.166 -1.019 0.833 148.620 o
-2 19 17 1.702 0.065 0.846 130.728 o
-2 19 18 0.533 0.561 0.844 138.888 o
-2 19 19 0.590 0.894 0.848 135.757 o
-2 20 1 0.358 0.424 0.477 409.497 o
-2 20 2 75.499 76.920 1.751 10.921 o
-2 20 3 15.673 15.967 0.829 56.235 o
-2 20 4 367.401 375.012 4.381 1.463 o
-2 20 5 171.686 170.827 2.283 4.549 o
-2 20 6 9.715 9.776 0.727 84.297 o
-2 20 7 62.878 66.608 1.407 14.271 o
-2 20 8 12.260 11.248 0.761 71.842 o
-2 20 9 3.452 2.985 0.483 222.473 o
-2 20 10 23.106 21.729 0.902 41.402 o
-2 20 11 12.628 11.908 0.862 63.181 o
-2 20 12 107.147 107.826 1.819 7.956 o
-2 20 13 43.395 45.764 1.234 20.737 o
-2 20 14 25.736 26.355 1.145 31.790 o
-2 20 15 7.855 8.193 0.992 66.811 o
-2 20 16 0.677 -0.334 0.828 145.373 o
-2 20 17 1.943 0.935 0.832 129.411 o
-2 20 18 18.063 16.867 1.242 36.528 o
-2 21 1 13.758 12.225 0.798 64.788 o
-2 21 2 4.849 4.546 0.688 128.026 o
-2 21 3 12.319 12.142 0.905 60.694 o
-2 21 4 35.243 32.336 1.215 25.248 o
-2 21 5 0.582 1.089 0.516 326.423 o
-2 21 6 76.934 80.555 1.726 10.775 o
-2 21 7 14.945 14.320 0.811 59.761 o
-2 21 8 13.749 13.521 0.822 61.989 o
-2 21 9 1.293 1.979 0.657 193.374 o
-2 21 10 31.435 31.170 1.093 28.928 o
-2 21 11 48.082 46.726 1.361 18.420 o
-2 21 12 6.577 5.447 0.692 112.542 o
-2 21 13 47.495 48.752 1.511 17.048 o
-2 21 14 7.525 5.935 0.785 92.997 o
-2 21 15 5.865 4.234 0.864 92.409 o
-2 21 16 7.124 5.357 0.928 78.258 o
-2 21 17 5.553 3.091 0.952 83.665 o
-2 21 18 0.841 0.663 0.941 110.941 o
-2 22 1 97.536 98.758 1.792 8.708 o
-2 22 2 13.589 13.618 0.862 59.849 o
-2 22 3 0.750 0.559 0.726 181.104 o
-2 22 4 45.740 45.111 1.430 18.401 o
-2 22 5 6.562 7.126 0.890 81.465 o
-2 22 6 19.767 21.426 1.122 37.526 o
-2 22 7 2.186 2.526 0.793 131.577 o
-2 22 8 22.318 25.042 1.225 32.093 o
-2 22 9 11.799 10.492 0.839 67.938 o
-2 22 10 47.574 48.694 1.366 18.281 o
-2 22 11 24.204 24.960 1.459 26.224 o
-2 22 12 40.226 39.836 1.332 21.178 o
-2 22 13 7.520 6.454 0.877 81.044 o
-2 22 14 0.000 -1.205 1.030 98.485 o
-2 22 15 3.586 2.424 0.975 88.528 o
-2 22 16 6.331 4.861 1.160 59.086 o
-2 22 17 2.324 -0.708 1.012 92.063 o
-2 23 1 0.007 -0.199 0.660 239.472 o
-2 23 2 40.640 41.231 1.274 21.556 o
-2 23 3 10.245 9.396 0.935 65.200 o
-2 23 4 44.766 47.153 1.504 17.709 o
-2 23 5 26.994 27.047 1.314 27.577 o
-2 23 6 98.790 102.680 2.101 7.778 o
-2 23 7 63.660 65.171 1.777 12.282 o
-2 23 8 56.600 58.047 1.647 14.130 o
-2 23 9 1.427 0.741 0.671 194.802 o
-2 23 10 0.284 -0.528 0.694 211.034 o
-2 23 11 0.108 -0.512 0.784 168.466 o
-2 23 12 18.233 16.381 1.084 41.982 o
-2 23 13 21.892 20.779 1.337 30.649 o
-2 23 14 2.010 1.756 0.971 96.605 o
-2 23 15 14.199 9.122 1.242 42.401 o
-2 23 16 0.702 -0.106 1.013 98.489 o
-2 24 1 0.414 0.378 0.731 185.385 o
-2 24 2 4.299 2.548 0.814 112.310 o
-2 24 3 5.568 4.943 0.893 88.158 o
-2 24 4 9.915 9.415 0.985 62.057 o
-2 24 5 2.014 2.025 0.856 119.007 o
-2 24 6 144.612 152.390 2.612 4.882 o
-2 24 7 15.434 15.270 1.112 43.970 o
-2 24 8 63.410 65.341 1.838 11.990 o
-2 24 9 15.730 16.621 1.176 40.617 o
-2 24 10 27.382 28.439 1.385 25.862 o
-2 24 11 4.882 5.066 0.969 80.645 o
-2 24 12 13.771 13.319 1.269 39.953 o
-2 24 13 15.306 15.771 1.450 32.155 o
-2 24 14 0.428 -0.429 0.973 107.909 o
-2 24 15 35.259 31.521 2.216 13.834 o
-2 25 1 111.313 115.528 2.368 6.515 o
-2 25 2 9.194 8.205 0.960 66.650 o
-2 25 3 0.151 -0.087 0.820 153.682 o
-2 25 4 25.613 26.015 1.290 28.842 o
-2 25 5 0.010 -0.793 0.815 157.185 o
-2 25 6 0.817 0.857 0.865 129.318 o
-2 25 7 22.817 22.247 1.254 31.855 o
-2 25 8 0.146 -0.332 0.848 143.841 o
-2 25 9 18.826 18.861 1.472 29.227 o
-2 25 10 0.039 1.352 0.931 116.032 o
-2 25 11 34.297 34.198 1.564 20.451 o
-2 25 12 1.693 1.942 0.935 104.205 o
-2 25 13 6.296 5.311 1.457 40.900 o
-2 25 14 1.662 0.318 1.045 88.526 o
-2 26 1 12.187 12.189 1.111 49.032 o
-2 26 2 14.463 14.577 1.164 43.039 o
-2 26 3 6.096 5.698 0.944 78.979 o
-2 26 4 2.138 1.210 0.864 119.041 o
-2 26 5 0.001 0.016 0.861 140.752 o
-2 26 6 1.909 1.606 0.887 113.933 o
-2 26 7 2.392 1.779 0.916 104.910 o
-2 26 8 0.155 -0.951 0.922 121.717 o
-2 26 9 0.001 -0.546 0.923 122.622 o
-2 26 10 0.450 0.535 0.917 119.244 o
-2 26 11 29.755 25.732 1.856 18.583 o
-2 26 12 0.081 1.151 0.948 112.376 o
-2 26 13 9.438 6.742 1.476 37.303 o
-2 27 1 5.108 4.908 1.083 67.918 o
-2 27 2 1.994 1.251 0.917 108.042 o
-2 27 3 2.931 2.049 1.041 82.101 o
-2 27 4 0.065 -0.517 0.871 137.080 o
-2 27 5 0.000 1.069 0.828 146.786 o
-2 27 6 0.112 1.036 0.868 133.210 o
-2 27 7 2.250 1.255 0.883 113.946 o
-2 27 8 4.694 2.048 0.857 103.530 o
-2 27 9 5.629 2.424 0.921 88.790 o
-2 27 10 9.124 5.587 1.134 56.066 o
-2 27 11 11.847 7.342 1.554 32.924 o
-2 27 12 0.895 1.725 0.995 97.331 o
-2 28 1 0.612 -0.143 0.931 116.630 o
-2 28 2 1.740 0.694 0.937 106.888 o
-2 28 3 22.622 20.986 1.288 31.425 o
-2 28 4 5.782 5.811 0.991 74.603 o
-2 28 5 19.860 16.980 1.526 27.906 o
-2 28 6 0.112 -0.200 0.786 167.425 o
-2 28 7 30.244 27.536 1.971 17.019 o
-2 28 8 0.151 1.261 0.849 137.874 o
-2 28 9 5.928 4.193 0.986 76.911 o
-2 28 10 1.322 1.072 0.850 128.872 o
-2 29 1 2.745 0.629 0.926 104.159 o
-2 29 2 4.974 2.296 0.897 95.126 o
-2 29 3 2.867 1.355 0.865 113.871 o
-2 29 4 9.767 4.161 1.417 40.438 o
-2 29 5 2.780 1.190 0.804 129.264 o
-2 29 6 19.234 17.792 1.777 22.910 o
-2 29 7 16.771 15.305 1.856 22.436 o
-2 29 8 25.063 25.011 2.022 17.439 o
-2 30 1 7.553 3.740 1.271 50.444 o
-2 30 2 6.788 4.370 1.198 55.885 o
-2 30 3 0.185 1.097 1.117 81.477 o
-2 30 4 14.735 7.979 1.957 21.997 o
-2 30 5 2.616 1.970 0.945 98.137 o
-1 0 4 750.036 771.819 8.794 0.436 o
-1 0 6 399.171 385.784 8.014 0.858 o
-1 0 8 1258.560 1304.830 13.831 0.177 o
-1 0 10 5.067 5.606 0.453 178.801 o
-1 0 12 260.648 259.134 3.091 2.556 o
-1 0 14 106.883 104.201 1.753 8.199 o
-1 0 16 197.148 199.809 3.074 3.374 o
-1 0 18 75.275 78.674 1.873 10.394 o
-1 0 20 1.051 0.374 0.840 136.571 o
-1 0 22 12.868 11.885 1.276 40.932 o
-1 0 24 0.379 2.156 1.391 52.112 o
-1 1 3 353.889 358.640 2.712 1.847 o
-1 1 4 528.262 552.100 3.884 0.971 o
-1 1 5 531.606 531.044 3.766 0.991 o
-1 1 6 334.216 342.817 2.600 2.000 o
-1 1 7 10.363 11.265 0.290 120.819 o
-1 1 8 33.407 34.338 0.509 36.356 o
-1 1 9 271.295 277.432 2.250 2.703 o
-1 1 10 518.922 538.237 4.132 0.980 o
-1 1 11 843.467 865.866 6.290 0.441 o
-1 1 12 7.858 8.319 0.404 140.046 o
-1 1 13 9.119 9.330 0.388 127.288 o
-1 1 14 9.782 10.070 0.518 105.573 o
-1 1 15 1.393 1.551 0.447 344.783 o
-1 1 16 214.653 213.823 2.282 3.583 o
-1 1 17 174.252 176.394 1.902 4.779 o
-1 1 18 13.519 12.671 0.714 70.347 o
-1 1 19 4.818 3.372 0.609 152.890 o
-1 1 20 0.595 0.575 0.598 261.151 o
-1 1 21 2.487 0.749 0.684 172.713 o
-1 1 22 9.805 10.005 0.882 69.679 o
-1 1 23 72.158 74.266 1.701 11.499 o
-1 1 24 0.406 0.004 0.739 184.519 o
-1 2 2 421.753 443.255 3.107 1.394 o
-1 2 4 45.086 45.652 0.482 27.188 o
-1 2 5 1410.020 1401.270 15.643 0.145 o
-1 2 6 2.318 3.138 0.169 487.932 o
-1 2 7 1030.490 1049.580 7.368 0.315 o
-1 2 8 9.589 9.764 0.303 131.250 o
-1 2 9 316.048 323.351 2.486 2.175 o
-1 2 10 69.333 65.915 0.766 16.530 o
-1 2 11 406.247 409.251 3.147 1.487 o
-1 2 12 6.116 6.750 0.417 165.344 o
-1 2 13 68.149 68.438 0.979 15.603 o
-1 2 14 90.527 88.069 1.181 11.231 o
-1 2 15 193.062 191.061 1.963 4.256 o
-1 2 16 32.636 31.183 0.823 33.042 o
-1 2 17 1.775 1.837 0.504 273.186 o
-1 2 18 33.774 35.370 0.935 29.522 o
-1 2 19 15.260 15.242 0.781 60.035 o
-1 2 20 2.369 0.875 0.609 207.002 o
-1 2 21 5.795 4.205 0.743 111.968 o
-1 2 22 3.324 2.434 0.784 125.528 o
-1 2 23 33.272 32.619 1.237 25.541 o
-1 2 24 24.740 22.930 1.390 27.769 o
-1 3 1 204.003 211.596 1.405 4.223 o
-1 3 2 1307.260 1319.750 21.072 0.121 o
-1 3 6 56.463 52.116 0.552 21.800 o
-1 3 7 409.389 419.368 3.073 1.471 o
-1 3 8 117.136 114.524 0.978 8.863 o
-1 3 9 135.726 136.070 1.196 7.161 o
-1 3 10 218.638 214.171 1.935 3.716 o
-1 3 11 1704.660 1728.180 13.024 0.123 o
-1 3 12 0.009 0.088 0.345 858.225 o
-1 3 13 84.328 83.022 1.122 12.202 o
-1 3 14 2.788 2.241 0.402 299.536 o
-1 3 15 13.656 13.339 0.584 77.927 o
-1 3 16 261.835 263.170 2.370 2.802 o
-1 3 17 89.772 89.615 1.314 10.844 o
-1 3 18 20.502 18.457 0.752 50.946 o
-1 3 19 12.144 12.521 0.753 71.151 o
-1 3 20 17.621 17.415 0.821 52.711 o
-1 3 21 14.825 13.974 0.875 56.746 o
-1 3 22 17.539 17.605 1.055 43.146 o
-1 3 23 9.663 9.632 0.945 65.355 o
-1 3 24 1.595 0.902 0.701 177.535 o
-1 4 3 919.944 943.974 6.578 0.384 o
-1 4 4 767.180 805.540 5.479 0.521 o
-1 4 5 461.463 482.185 3.948 1.156 o
-1 4 6 213.977 224.061 1.721 3.818 o
-1 4 7 35.280 36.681 0.453 34.932 o
-1 4 8 59.587 58.145 0.631 19.842 o
-1 4 9 3.514 4.762 0.251 302.138 o
-1 4 10 146.007 143.480 1.349 6.474 o
-1 4 11 41.610 41.431 0.707 27.608 o
-1 4 12 843.681 855.779 6.494 0.438 o
-1 4 13 31.103 30.345 0.805 34.544 o
-1 4 14 5.299 5.237 0.468 174.111 o
-1 4 15 15.726 16.422 0.597 67.810 o
-1 4 16 118.035 115.520 1.402 8.096 o
-1 4 17 53.839 55.739 1.092 18.554 o
-1 4 18 1.484 0.556 0.519 296.039 o
-1 4 19 3.217 2.672 0.584 186.894 o
-1 4 20 32.664 31.941 1.049 28.969 o
-1 4 21 3.419 1.819 0.707 147.746 o
-1 4 22 7.490 7.764 0.908 75.982 o
-1 4 23 15.322 14.263 0.987 50.161 o
-1 4 24 1.534 0.836 0.704 177.437 o
-1 5 2 906.149 913.679 6.001 0.407 o
-1 5 3 1172.340 1182.630 8.228 0.253 o
-1 5 4 849.009 866.138 5.732 0.451 o
-1 5 5 4.304 5.328 0.208 276.442 o
-1 5 6 273.536 280.544 2.120 2.712 o
-1 5 7 86.701 86.566 0.854 12.562 o
-1 5 8 105.677 109.092 0.983 9.740 o
-1 5 9 0.393 0.804 0.229 1155.690 o
-1 5 10 638.647 642.671 4.579 0.726 o
-1 5 11 20.948 19.728 0.478 59.003 o
-1 5 12 48.075 49.019 0.822 22.898 o
-1 5 13 14.354 14.178 0.554 76.660 o
-1 5 14 119.902 121.238 1.375 7.918 o
-1 5 15 3.435 2.875 0.463 233.463 o
-1 5 16 55.609 56.505 1.018 18.632 o
-1 5 17 66.211 67.345 1.402 13.848 o
-1 5 18 44.878 44.325 1.080 22.103 o
-1 5 19 12.806 12.260 0.701 73.522 o
-1 5 20 25.843 26.859 1.020 34.436 o
-1 5 21 9.962 9.832 0.854 71.797 o
-1 5 22 3.881 2.319 0.780 122.874 o
-1 5 23 12.831 12.565 0.949 56.822 o
-1 5 24 9.108 6.333 0.866 77.679 o
-1 6 3 2517.670 2486.850 68.746 0.017 o
-1 6 4 141.042 135.926 1.045 7.117 o
-1 6 5 1594.270 1636.090 11.376 0.143 o
-1 6 6 863.730 893.365 6.135 0.428 o
-1 6 7 3111.450 3167.640 50.503 0.023 o
-1 6 8 557.266 568.144 4.035 0.903 o
-1 6 9 71.856 70.415 0.771 15.740 o
-1 6 10 61.540 60.855 0.947 17.497 o
-1 6 11 84.199 80.106 0.885 13.098 o
-1 6 12 258.490 261.520 2.223 2.890 o
-1 6 13 73.119 70.199 0.989 14.721 o
-1 6 14 173.798 176.589 1.764 4.900 o
-1 6 15 7.572 8.650 0.537 120.782 o
-1 6 16 52.761 53.254 1.026 19.532 o
-1 6 17 3.599 3.388 0.530 195.373 o
-1 6 18 0.472 0.349 0.531 333.774 o
-1 6 19 3.063 2.778 0.594 184.702 o
-1 6 20 64.171 61.512 1.416 14.377 o
-1 6 21 0.016 -1.107 0.689 219.839 o
-1 6 22 2.476 1.461 0.749 146.381 o
-1 6 23 5.156 4.467 0.842 98.165 o
-1 6 24 0.023 0.312 0.775 171.221 o
-1 7 1 7.499 8.547 0.185 172.808 o
-1 7 2 171.625 172.083 1.306 5.355 o
-1 7 3 1591.960 1612.600 10.852 0.146 o
-1 7 4 764.220 771.388 4.881 0.551 o
-1 7 5 609.316 620.510 4.201 0.789 o
-1 7 6 7.146 7.610 0.251 176.306 o
-1 7 7 62.278 63.806 0.663 18.477 o
-1 7 8 12.643 14.768 0.393 91.744 o
-1 7 9 299.164 298.123 2.295 2.406 o
-1 7 10 600.509 602.452 4.343 0.804 o
-1 7 11 13.403 14.026 0.413 88.981 o
-1 7 12 228.300 231.326 1.975 3.464 o
-1 7 13 23.440 23.365 0.570 49.866 o
-1 7 14 59.363 59.691 0.976 17.843 o
-1 7 15 17.171 18.142 0.692 58.620 o
-1 7 16 2.193 1.669 0.482 277.177 o
-1 7 17 3.328 2.484 0.528 209.783 o
-1 7 18 17.878 18.133 0.759 54.509 o
-1 7 19 14.301 13.869 0.740 65.538 o
-1 7 20 0.151 -1.064 0.656 238.583 o
-1 7 21 1.166 0.647 0.601 241.858 o
-1 7 22 1.396 -0.332 0.685 195.001 o
-1 7 23 0.791 0.580 0.760 165.962 o
-1 8 1 631.129 634.182 3.770 0.775 o
-1 8 2 76.590 75.545 0.631 15.089 o
-1 8 3 186.076 189.246 1.366 4.791 o
-1 8 4 20.087 19.154 0.332 65.624 o
-1 8 5 1.827 2.404 0.204 561.168 o
-1 8 6 228.387 231.208 1.689 3.588 o
-1 8 7 68.612 70.137 0.683 16.611 o
-1 8 8 86.160 89.273 0.884 12.400 o
-1 8 9 190.129 190.798 1.562 4.574 o
-1 8 10 158.937 156.837 1.332 5.879 o
-1 8 11 0.504 0.606 0.280 894.991 o
-1 8 12 111.692 107.498 1.112 9.175 o
-1 8 13 301.419 299.876 2.484 2.337 o
-1 8 14 8.537 8.556 0.520 117.094 o
-1 8 15 34.589 34.104 0.841 30.883 o
-1 8 16 25.870 26.100 0.773 40.611 o
-1 8 17 39.885 42.724 1.002 24.725 o
-1 8 18 32.474 34.644 0.961 29.897 o
-1 8 19 0.001 -0.287 0.640 254.546 o
-1 8 20 18.951 18.843 0.962 44.634 o
-1 8 21 4.675 3.293 0.649 144.264 o
-1 8 22 0.442 -0.192 0.679 216.532 o
-1 8 23 8.629 5.869 0.851 81.326 o
-1 9 1 630.742 640.169 3.820 0.770 o
-1 9 2 1436.700 1444.810 9.514 0.179 o
-1 9 3 193.300 192.899 1.439 4.567 o
-1 9 4 0.024 0.014 0.204 2416.620 o
-1 9 5 55.161 54.440 0.601 21.581 o
-1 9 6 55.971 59.132 0.631 20.599 o
-1 9 7 0.403 0.006 0.209 1662.280 o
-1 9 8 240.872 239.257 1.812 3.337 o
-1 9 9 86.506 88.198 1.140 11.698 o
-1 9 10 55.849 57.063 0.717 20.420 o
-1 9 11 188.189 187.416 1.568 4.641 o
-1 9 12 56.206 54.403 0.763 20.388 o
-1 9 13 28.383 27.234 0.630 41.152 o
-1 9 14 48.736 49.092 0.929 21.801 o
-1 9 15 38.776 39.399 0.902 26.953 o
-1 9 16 0.787 1.104 0.494 339.582 o
-1 9 17 174.670 177.549 1.956 4.715 o
-1 9 18 11.199 11.928 0.783 71.940 o
-1 9 19 101.052 102.092 1.845 8.314 o
-1 9 20 60.837 61.626 1.378 15.023 o
-1 9 21 2.609 2.315 0.698 156.669 o
-1 9 22 2.171 1.346 0.714 161.716 o
-1 9 23 0.141 0.271 0.792 163.141 o
-1 10 1 392.549 395.943 2.513 1.642 o
-1 10 2 373.911 386.898 2.585 1.722 o
-1 10 3 1978.940 2032.480 13.305 0.097 o
-1 10 4 426.605 436.806 3.067 1.394 o
-1 10 5 2.199 2.419 0.223 491.637 o
-1 10 6 4.120 4.284 0.285 273.861 o
-1 10 7 242.615 242.704 1.821 3.294 o
-1 10 8 1045.210 1070.240 7.035 0.312 o
-1 10 9 23.543 22.812 0.527 51.235 o
-1 10 10 136.096 138.836 1.290 6.981 o
-1 10 11 0.695 0.508 0.300 774.353 o
-1 10 12 72.335 70.344 0.880 15.259 o
-1 10 13 201.440 200.593 1.859 4.109 o
-1 10 14 355.469 354.254 3.041 1.790 o
-1 10 15 70.873 71.082 1.144 14.291 o
-1 10 16 0.003 -0.393 0.471 471.113 o
-1 10 17 55.446 58.164 1.218 17.142 o
-1 10 18 107.774 113.382 1.743 7.965 o
-1 10 19 14.743 13.505 0.894 56.225 o
-1 10 20 2.520 2.311 0.745 142.938 o
-1 10 21 0.094 1.080 0.721 189.695 o
-1 10 22 0.489 0.629 0.690 203.288 o
-1 10 23 0.015 -0.044 0.851 144.085 o
-1 11 1 139.502 134.889 1.017 7.228 o
-1 11 2 31.509 33.451 0.455 38.814 o
-1 11 3 686.777 693.178 4.856 0.644 o
-1 11 4 76.227 79.262 0.855 14.202 o
-1 11 5 49.073 50.569 0.598 24.015 o
-1 11 6 305.246 305.150 2.214 2.361 o
-1 11 7 511.339 503.820 3.580 1.066 o
-1 11 8 232.589 222.555 1.675 3.595 o
-1 11 9 32.836 32.084 0.582 36.551 o
-1 11 10 116.092 114.036 1.139 8.685 o
-1 11 11 185.081 184.867 1.587 4.715 o
-1 11 12 176.713 172.086 1.585 5.027 o
-1 11 13 49.200 49.622 0.837 22.355 o
-1 11 14 101.188 104.037 1.351 9.439 o
-1 11 15 84.202 83.721 1.246 11.780 o
-1 11 16 10.737 10.096 0.667 85.945 o
-1 11 17 7.892 7.806 0.642 106.267 o
-1 11 18 14.591 15.798 0.886 55.148 o
-1 11 19 0.657 -0.343 0.702 199.077 o
-1 11 20 0.625 0.207 0.706 195.728 o
-1 11 21 5.170 4.764 0.820 100.915 o
-1 11 22 1.263 0.593 0.808 143.486 o
-1 12 1 23.278 23.371 0.447 53.250 o
-1 12 2 0.637 1.201 0.216 988.704 o
-1 12 3 50.156 50.877 0.609 23.542 o
-1 12 4 15.906 15.179 0.346 81.549 o
-1 12 5 41.507 41.453 0.574 28.953 o
-1 12 6 124.549 120.696 1.105 8.119 o
-1 12 7 69.788 67.624 0.783 16.245 o
-1 12 8 13.821 13.447 0.415 88.364 o
-1 12 9 8.275 8.489 0.365 141.129 o
-1 12 10 0.392 0.614 0.274 963.543 o
-1 12 11 18.242 18.332 0.526 63.696 o
-1 12 12 89.428 88.619 1.009 11.783 o
-1 12 13 489.894 484.206 4.482 1.046 o
-1 12 14 375.811 378.485 3.117 1.649 o
-1 12 15 0.121 -0.575 0.357 784.316 o
-1 12 16 0.186 0.332 0.533 347.130 o
-1 12 17 2.752 1.470 0.589 203.508 o
-1 12 18 91.284 93.651 1.773 9.246 o
-1 12 19 39.001 40.419 1.328 21.464 o
-1 12 20 57.457 55.812 1.538 14.864 o
-1 12 21 11.894 10.315 0.918 62.339 o
-1 12 22 1.449 0.484 0.747 163.511 o
-1 13 1 4.502 4.537 0.277 259.976 o
-1 13 2 43.246 42.306 0.536 28.303 o
-1 13 3 375.045 378.828 2.680 1.720 o
-1 13 4 142.861 143.649 1.291 6.643 o
-1 13 5 353.597 356.244 2.792 1.840 o
-1 13 6 72.646 70.564 0.827 15.399 o
-1 13 7 130.909 131.147 1.263 7.377 o
-1 13 8 317.656 315.015 2.433 2.202 o
-1 13 9 173.192 167.742 1.506 5.219 o
-1 13 10 6.020 6.425 0.397 173.268 o
-1 13 11 86.198 85.728 1.052 12.104 o
-1 13 12 359.971 353.419 2.792 1.818 o
-1 13 13 13.699 13.472 0.527 81.427 o
-1 13 14 264.948 263.533 3.168 2.482 o
-1 13 15 12.378 12.002 0.680 76.612 o
-1 13 16 0.037 -0.674 0.522 380.612 o
-1 13 17 2.155 2.067 0.678 170.721 o
-1 13 18 1.144 -0.821 0.674 205.091 o
-1 13 19 93.378 93.921 2.026 8.410 o
-1 13 20 9.819 8.907 0.912 68.456 o
-1 13 21 0.401 0.303 0.797 157.752 o
-1 13 22 0.281 0.124 0.847 142.319 o
-1 14 1 5.409 5.843 0.307 210.806 o
-1 14 2 12.655 14.155 0.442 89.687 o
-1 14 3 27.050 27.929 0.627 42.114 o
-1 14 4 28.826 29.466 0.540 41.495 o
-1 14 5 0.927 1.138 0.314 615.730 o
-1 14 6 13.817 13.022 0.432 88.092 o
-1 14 7 226.373 225.939 1.922 3.545 o
-1 14 8 157.682 155.791 1.482 5.792 o
-1 14 9 42.437 42.984 0.753 26.485 o
-1 14 10 5.203 5.392 0.448 179.966 o
-1 14 11 89.249 86.324 1.202 11.353 o
-1 14 12 15.939 14.104 0.592 70.305 o
-1 14 13 21.820 21.938 0.710 48.595 o
-1 14 14 140.859 140.940 1.822 6.109 o
-1 14 15 1.333 -0.247 0.502 331.549 o
-1 14 16 1.908 0.617 0.506 288.652 o
-1 14 17 8.574 6.107 0.947 71.506 o
-1 14 18 1.410 1.074 0.635 210.369 o
-1 14 19 48.840 54.278 1.728 14.763 o
-1 14 20 57.584 56.881 2.378 10.085 o
-1 14 21 1.179 0.450 0.839 135.560 o
-1 15 1 137.799 135.114 1.268 7.014 o
-1 15 2 49.225 49.556 0.718 23.281 o
-1 15 3 251.340 257.464 2.100 3.021 o
-1 15 4 232.392 233.412 1.885 3.441 o
-1 15 5 73.171 70.914 0.911 14.974 o
-1 15 6 155.909 151.946 1.544 5.835 o
-1 15 7 0.749 0.811 0.296 732.714 o
-1 15 8 58.024 57.734 0.858 19.015 o
-1 15 9 186.062 185.036 1.795 4.550 o
-1 15 10 30.867 29.983 0.773 35.403 o
-1 15 11 49.770 51.605 1.122 19.622 o
-1 15 12 10.806 11.255 0.692 81.481 o
-1 15 13 12.542 12.560 0.695 74.305 o
-1 15 14 0.160 0.062 0.427 545.311 o
-1 15 15 111.933 112.941 1.884 7.503 o
-1 15 16 37.224 39.191 1.362 21.665 o
-1 15 17 21.192 20.383 1.186 35.053 o
-1 15 18 31.791 29.277 1.341 24.969 o
-1 15 19 26.208 23.204 1.273 29.549 o
-1 15 20 0.000 -0.509 0.857 142.110 o
-1 15 21 14.610 10.826 1.137 45.862 o
-1 16 1 50.642 49.624 0.770 22.461 o
-1 16 2 241.940 240.119 2.016 3.239 o
-1 16 3 54.481 52.782 0.754 21.081 o
-1 16 4 18.433 19.681 0.522 62.130 o
-1 16 5 59.402 60.965 0.854 18.415 o
-1 16 6 7.194 6.701 0.422 151.943 o
-1 16 7 12.730 12.572 0.504 88.053 o
-1 16 8 114.130 115.950 1.520 8.057 o
-1 16 9 52.913 51.255 1.046 19.567 o
-1 16 10 1.644 1.421 0.405 378.417 o
-1 16 11 13.964 13.906 0.728 66.976 o
-1 16 12 2.177 2.541 0.593 202.412 o
-1 16 13 50.101 50.143 1.159 19.400 o
-1 16 14 38.631 38.851 1.182 23.554 o
-1 16 15 5.756 6.293 0.778 100.914 o
-1 16 16 39.553 43.706 1.598 18.056 o
-1 16 17 0.002 -1.561 0.875 136.376 o
-1 16 18 3.931 3.085 1.024 79.654 o
-1 16 19 35.253 32.702 1.409 22.419 o
-1 16 20 6.942 5.055 0.938 78.122 o
-1 16 21 13.591 10.089 1.703 27.373 o
-1 17 1 1758.390 1769.970 12.543 0.120 o
-1 17 2 47.874 43.988 0.822 23.737 o
-1 17 3 0.026 0.083 0.367 755.758 o
-1 17 4 362.518 360.695 2.951 1.764 o
-1 17 5 0.143 0.029 0.348 813.476 o
-1 17 6 122.778 122.972 1.433 7.653 o
-1 17 7 59.232 58.483 1.032 17.643 o
-1 17 8 80.153 80.344 1.225 12.396 o
-1 17 9 156.298 156.556 1.825 5.474 o
-1 17 10 0.002 -0.427 0.509 402.564 o
-1 17 11 23.862 23.498 0.905 39.946 o
-1 17 12 28.242 29.979 0.997 32.624 o
-1 17 13 50.450 50.624 1.215 18.812 o
-1 17 14 11.794 12.205 0.910 61.302 o
-1 17 15 70.052 68.902 1.746 11.703 o
-1 17 16 16.588 17.691 1.216 38.126 o
-1 17 17 0.005 -1.030 0.836 149.222 o
-1 17 18 0.848 0.468 0.905 119.892 o
-1 17 19 3.883 3.316 0.904 96.438 o
-1 17 20 4.456 3.456 0.894 95.219 o
-1 18 1 251.986 246.555 2.170 3.042 o
-1 18 2 103.092 101.445 1.334 9.440 o
-1 18 3 203.848 201.393 2.046 3.953 o
-1 18 4 102.882 104.279 1.350 9.329 o
-1 18 5 100.887 97.822 1.268 9.854 o
-1 18 6 20.931 21.089 0.677 51.316 o
-1 18 7 87.976 88.313 1.260 11.204 o
-1 18 8 67.365 68.388 1.171 14.803 o
-1 18 9 2.023 1.065 0.510 273.175 o
-1 18 10 0.149 -0.351 0.504 399.534 o
-1 18 11 11.648 10.674 0.711 78.184 o
-1 18 12 0.117 -0.587 0.572 313.977 o
-1 18 13 0.390 -0.033 0.569 304.792 o
-1 18 14 10.827 10.560 0.884 66.602 o
-1 18 15 25.293 24.959 1.228 30.530 o
-1 18 16 2.205 1.458 0.859 118.918 o
-1 18 17 5.976 6.099 0.969 75.999 o
-1 18 18 7.683 6.414 0.971 71.043 o
-1 18 19 1.836 2.326 0.873 115.313 o
-1 19 1 61.238 62.348 1.176 16.110 o
-1 19 2 119.497 121.717 1.610 7.525 o
-1 19 3 53.315 53.457 1.078 18.995 o
-1 19 4 186.038 191.433 2.229 4.177 o
-1 19 5 308.474 311.560 2.936 2.142 o
-1 19 6 166.782 161.946 1.875 5.114 o
-1 19 7 11.426 10.876 0.645 84.242 o
-1 19 8 15.608 15.909 0.677 64.346 o
-1 19 9 92.441 93.800 1.427 10.161 o
-1 19 10 25.831 24.987 0.859 38.987 o
-1 19 11 39.979 40.262 1.106 23.855 o
-1 19 12 9.993 8.707 0.734 84.402 o
-1 19 13 1.161 1.569 0.633 211.897 o
-1 19 14 2.287 1.384 0.633 192.543 o
-1 19 15 8.992 7.592 0.960 67.763 o
-1 19 16 42.458 41.720 1.490 18.781 o
-1 19 17 0.180 -1.191 0.911 124.407 o
-1 19 18 0.562 0.056 0.803 155.232 o
-1 19 19 0.168 0.904 0.829 145.544 o
-1 20 1 22.444 21.764 0.855 43.427 o
-1 20 2 28.013 27.743 0.997 33.393 o
-1 20 3 167.131 167.974 2.295 4.646 o
-1 20 4 456.785 463.611 4.927 1.079 o
-1 20 5 21.833 21.588 1.078 37.298 o
-1 20 6 725.185 745.584 7.091 0.513 o
-1 20 7 19.556 19.035 0.778 50.827 o
-1 20 8 65.446 66.378 1.624 12.842 o
-1 20 9 8.819 8.110 0.667 97.706 o
-1 20 10 41.607 40.994 1.069 23.664 o
-1 20 11 21.732 21.155 0.918 42.406 o
-1 20 12 0.055 -0.252 0.628 262.608 o
-1 20 13 21.311 22.064 0.958 41.121 o
-1 20 14 9.576 7.262 0.766 85.083 o
-1 20 15 5.192 4.913 0.921 85.927 o
-1 20 16 2.766 3.145 0.893 103.972 o
-1 20 17 0.363 -0.223 0.789 163.041 o
-1 20 18 0.051 0.504 0.809 155.968 o
-1 21 1 29.753 31.328 1.071 30.052 o
-1 21 2 63.617 65.901 1.460 13.931 o
-1 21 3 64.855 66.647 1.471 13.689 o
-1 21 4 290.342 297.444 3.713 2.056 o
-1 21 5 23.709 25.493 1.096 34.333 o
-1 21 6 22.387 22.366 1.069 36.902 o
-1 21 7 95.900 100.340 1.770 8.810 o
-1 21 8 4.132 3.669 0.657 145.384 o
-1 21 9 14.668 14.039 0.774 62.663 o
-1 21 10 0.590 1.042 0.539 304.481 o
-1 21 11 0.975 0.612 0.674 202.634 o
-1 21 12 1.044 0.288 0.668 207.800 o
-1 21 13 17.454 15.850 0.929 49.235 o
-1 21 14 8.425 6.266 0.730 95.653 o
-1 21 15 17.916 19.571 1.169 38.036 o
-1 21 16 22.120 19.845 1.179 34.844 o
-1 21 17 7.471 4.361 1.372 44.470 o
-1 21 18 0.175 1.329 1.171 73.960 o
-1 22 1 28.825 30.452 1.087 30.412 o
-1 22 2 67.583 69.415 1.522 12.977 o
-1 22 3 10.463 10.945 0.904 65.528 o
-1 22 4 15.642 14.971 0.975 49.906 o
-1 22 5 34.592 36.349 1.554 20.274 o
-1 22 6 0.974 0.589 0.525 311.130 o
-1 22 7 7.827 9.259 0.900 73.851 o
-1 22 8 8.727 8.176 0.885 74.367 o
-1 22 9 2.268 0.327 0.573 235.187 o
-1 22 10 20.102 21.008 1.100 38.105 o
-1 22 11 19.916 19.695 1.110 38.425 o
-1 22 12 0.009 -1.152 0.895 130.187 o
-1 22 13 0.281 -0.397 0.749 181.741 o
-1 22 14 2.755 1.803 0.882 109.606 o
-1 22 15 14.069 12.331 1.225 41.846 o
-1 22 16 6.978 3.587 1.048 68.672 o
-1 22 17 5.578 3.827 1.504 39.823 o
-1 23 1 36.844 41.968 1.298 22.183 o
-1 23 2 10.081 9.684 0.815 75.105 o
-1 23 3 6.497 4.554 0.825 94.680 o
-1 23 4 74.485 82.007 1.860 10.382 o
-1 23 5 31.334 32.361 1.302 25.230 o
-1 23 6 0.664 1.160 0.825 141.099 o
-1 23 7 45.133 47.670 1.489 17.734 o
-1 23 8 54.575 54.297 1.605 14.890 o
-1 23 9 118.170 124.931 2.485 5.973 o
-1 23 10 122.885 130.163 2.459 5.824 o
-1 23 11 38.455 40.736 1.601 18.503 o
-1 23 12 16.628 14.012 1.109 43.551 o
-1 23 13 0.552 -0.339 0.936 115.746 o
-1 23 14 2.171 2.115 0.885 111.339 o
-1 23 15 9.393 7.614 1.161 52.481 o
-1 23 16 27.805 22.028 2.378 13.701 o
-1 24 1 8.877 9.300 0.875 73.402 o
-1 24 2 0.018 -0.941 0.674 229.391 o
-1 24 3 4.468 3.515 0.838 104.353 o
-1 24 4 80.075 84.984 2.258 8.579 o
-1 24 5 27.315 29.112 1.296 27.390 o
-1 24 6 217.572 226.078 3.263 2.941 o
-1 24 7 2.062 3.318 0.893 107.033 o
-1 24 8 6.716 5.818 0.921 79.568 o
-1 24 9 34.306 34.754 2.071 14.995 o
-1 24 10 8.025 6.307 1.068 62.130 o
-1 24 11 16.188 15.766 1.222 38.925 o
-1 24 12 0.169 -1.557 0.900 127.605 o
-1 24 13 0.301 -0.438 0.884 131.245 o
-1 24 14 10.030 6.784 1.229 48.316 o
-1 24 15 1.564 1.422 1.012 92.173 o
-1 25 1 15.140 15.409 1.028 47.801 o
-1 25 2 0.599 -0.211 0.799 156.629 o
-1 25 3 30.986 32.592 1.344 24.643 o
-1 25 4 7.070 6.393 0.952 74.427 o
-1 25 5 1.648 0.448 0.824 136.045 o
-1 25 6 3.304 4.093 0.931 93.017 o
-1 25 7 5.605 5.349 0.951 80.164 o
-1 25 8 63.284 68.331 1.990 11.135 o
-1 25 9 15.277 12.556 1.206 41.520 o
-1 25 10 2.581 1.987 0.975 93.054 o
-1 25 11 42.938 43.965 1.721 16.328 o
-1 25 12 5.486 5.497 0.983 76.643 o
-1 25 13 0.178 1.119 0.935 114.895 o
-1 25 14 5.340 2.822 1.280 53.184 o
-1 26 1 1.871 0.977 0.958 101.446 o
-1 26 2 2.327 0.832 0.862 119.446 o
-1 26 3 0.885 0.935 0.847 133.460 o
-1 26 4 2.949 2.361 0.897 104.309 o
-1 26 5 17.347 17.590 1.166 39.292 o
-1 26 6 0.083 -1.160 0.852 142.930 o
-1 26 7 0.440 0.076 0.906 123.792 o
-1 26 8 6.125 7.045 1.161 57.561 o
-1 26 9 39.512 37.902 1.898 15.669 o
-1 26 10 116.665 114.895 5.256 2.717 o
-1 26 11 37.856 30.781 2.566 11.168 o
-1 26 12 16.218 10.520 1.509 31.328 o
-1 26 13 2.243 1.153 1.444 47.058 o
-1 27 1 1.832 1.302 1.092 79.680 o
-1 27 2 1.153 -0.429 0.886 124.279 o
-1 27 3 0.664 0.542 0.911 119.335 o
-1 27 4 0.986 -0.314 0.836 139.971 o
-1 27 5 2.774 1.575 0.874 111.801 o
-1 27 6 68.789 69.587 2.751 7.804 o
-1 27 7 9.622 7.526 1.114 55.207 o
-1 27 8 6.897 5.092 1.021 69.669 o
-1 27 9 47.362 31.533 2.907 8.863 o
-1 27 10 0.023 1.298 0.847 139.429 o
-1 27 11 1.160 1.440 0.885 119.625 o
-1 27 12 24.132 18.744 3.356 8.064 o
-1 28 1 0.805 -0.253 0.949 111.230 o
-1 28 2 2.438 1.305 0.981 94.162 o
-1 28 3 22.730 20.439 1.373 29.497 o
-1 28 4 11.660 8.646 1.041 56.042 o
-1 28 5 0.249 0.095 0.812 155.149 o
-1 28 6 10.552 9.873 1.266 44.301 o
-1 28 7 16.762 16.994 1.593 27.561 o
-1 28 8 2.844 1.714 0.840 118.443 o
-1 28 9 0.060 0.129 0.857 141.066 o
-1 28 10 0.042 1.619 0.861 133.646 o
-1 29 1 1.064 0.976 0.940 109.060 o
-1 29 2 0.759 -1.236 1.273 63.018 o
-1 29 3 0.367 0.570 0.849 138.932 o
-1 29 4 1.367 1.241 0.940 106.771 o
-1 29 5 8.819 5.909 1.380 42.193 o
-1 29 6 2.569 1.833 0.885 109.919 o
-1 29 7 0.054 0.532 0.835 146.415 o
-1 29 8 6.010 4.156 1.193 57.593 o
-1 30 1 2.791 1.706 1.098 75.676 o
-1 30 2 10.463 6.180 1.920 24.025 o
-1 30 3 0.014 -0.803 1.048 95.098 o
-1 30 4 11.813 12.529 2.037 20.744 o
-1 30 5 0.293 -1.122 1.158 77.028 o
-1 30 6 5.453 6.203 2.015 23.356 o
0 0 2 4.379 5.752 0.181 273.840 o
0 0 6 64.597 68.626 1.472 13.598 o
0 0 8 308.305 315.055 3.382 2.018 o
0 0 10 2550.590 2607.590 29.652 0.045 o
0 0 12 63.850 66.939 1.230 15.080 o
0 0 14 17.807 19.345 0.834 50.630 o
0 0 16 959.224 973.446 9.670 0.309 o
0 0 18 271.551 272.985 4.013 2.112 o
0 0 20 22.416 24.469 1.488 26.383 o
0 0 22 4.477 3.886 1.117 67.159 o
0 0 24 31.689 31.694 2.117 15.079 o
0 1 2 19.710 19.714 0.242 68.058 o
0 1 4 428.712 439.079 3.209 1.368 o
0 1 5 821.727 843.149 6.545 0.451 o
0 1 6 49.028 50.033 0.546 24.454 o
0 1 7 222.281 225.475 1.799 3.658 o
0 1 8 5.778 6.263 0.265 209.053 o
0 1 9 243.419 245.254 2.019 3.194 o
0 1 10 687.327 698.293 5.258 0.625 o
0 1 11 1674.040 1688.390 14.423 0.121 o
0 1 12 21.136 21.786 0.567 54.189 o
0 1 13 8.376 8.355 0.437 130.626 o
0 1 14 8.880 9.802 0.468 117.543 o
0 1 15 0.249 0.050 0.354 753.709 o
0 1 16 53.781 52.657 0.936 20.024 o
0 1 17 53.780 52.981 1.085 18.897 o
0 1 18 115.148 114.499 1.787 7.532 o
0 1 19 2.060 1.837 0.612 201.945 o
0 1 20 2.992 3.108 0.648 163.943 o
0 1 21 156.407 161.988 2.047 5.173 o
0 1 22 42.916 44.948 1.309 20.181 o
0 1 23 19.131 18.994 1.078 40.337 o
0 1 24 2.160 3.944 0.884 106.744 o
0 2 1 0.115 0.890 0.099 2862.530 o
0 2 4 234.757 246.274 1.732 3.398 o
0 2 5 26.584 27.342 0.332 48.441 o
0 2 6 6.061 6.630 0.168 217.433 o
0 2 7 20.804 21.808 0.347 61.105 o
0 2 8 19.047 19.792 0.409 64.855 o
0 2 9 35.217 35.771 0.556 34.083 o
0 2 10 610.631 619.330 4.702 0.763 o
0 2 11 815.618 829.223 6.222 0.466 o
0 2 12 62.468 63.468 0.864 17.521 o
0 2 13 18.405 18.345 0.544 62.604 o
0 2 14 92.502 88.270 1.079 11.336 o
0 2 15 132.317 134.204 1.421 7.047 o
0 2 16 81.014 78.917 1.176 12.559 o
0 2 17 25.290 24.630 0.767 41.915 o
0 2 18 5.017 3.682 0.606 149.892 o
0 2 19 0.725 0.835 0.587 261.751 o
0 2 20 53.934 52.264 1.250 17.704 o
0 2 21 143.741 147.065 1.960 5.765 o
0 2 22 87.395 92.276 1.838 9.317 o
0 2 23 0.024 1.128 0.806 153.940 o
0 2 24 2.657 3.264 0.872 108.134 o
0 3 4 817.113 842.528 6.784 0.447 o
0 3 5 1728.460 1749.380 28.047 0.071 o
0 3 6 370.909 386.191 2.721 1.716 o
0 3 7 1306.640 1312.110 9.153 0.209 o
0 3 8 62.460 59.863 0.648 18.922 o
0 3 9 10.120 13.071 0.373 109.628 o
0 3 10 26.290 26.550 0.569 44.789 o
0 3 11 169.976 169.565 1.578 5.215 o
0 3 12 243.409 247.654 2.174 3.120 o
0 3 13 259.292 256.307 2.206 2.913 o
0 3 14 77.724 76.243 1.050 13.521 o
0 3 15 90.441 93.066 1.218 10.928 o
0 3 16 39.963 38.509 0.885 26.867 o
0 3 17 9.813 8.266 0.560 105.355 o
0 3 18 3.418 2.767 0.516 210.364 o
0 3 19 13.669 12.535 0.748 67.882 o
0 3 20 134.962 143.298 1.941 6.088 o
0 3 21 76.508 81.897 1.590 11.280 o
0 3 22 131.925 139.469 2.133 5.957 o
0 3 23 8.175 6.040 0.887 78.584 o
0 3 24 0.401 0.889 0.819 146.784 o
0 4 2 392.361 409.648 2.660 1.598 o
0 4 4 2076.140 2130.490 41.532 0.039 o
0 4 5 228.493 235.342 1.816 3.507 o
0 4 6 13.347 14.679 0.278 95.431 o
0 4 7 33.006 35.341 0.442 37.098 o
0 4 8 57.200 55.448 0.593 20.946 o
0 4 9 301.576 292.780 2.281 2.411 o
0 4 10 157.204 156.325 1.387 5.887 o
0 4 11 946.052 964.486 7.193 0.359 o
0 4 12 832.258 844.780 6.406 0.449 o
0 4 13 6.679 6.511 0.442 154.722 o
0 4 14 0.684 0.557 0.394 520.615 o
0 4 15 63.541 63.487 0.999 16.628 o
0 4 16 2.944 2.627 0.476 243.040 o
0 4 17 37.467 39.074 0.905 27.512 o
0 4 18 3.137 3.209 0.536 203.124 o
0 4 19 4.988 4.966 0.652 133.194 o
0 4 20 7.595 7.434 0.710 99.320 o
0 4 21 48.909 51.767 2.130 12.207 o
0 4 22 94.936 96.594 1.824 8.818 o
0 4 23 8.788 8.413 0.921 70.607 o
0 4 24 17.448 15.451 1.155 40.469 o
0 5 2 2068.080 2006.990 55.325 0.026 o
0 5 3 92.536 92.763 0.748 11.909 o
0 5 4 1093.680 1120.860 7.813 0.283 o
0 5 5 3009.250 3094.660 60.257 0.019 o
0 5 6 332.408 338.587 2.513 2.038 o
0 5 7 208.169 212.915 1.736 3.978 o
0 5 8 17.236 17.203 0.377 73.359 o
0 5 9 381.011 377.927 2.870 1.669 o
0 5 10 950.445 960.474 6.894 0.363 o
0 5 11 745.960 751.332 5.506 0.552 o
0 5 12 1346.280 1370.970 10.124 0.191 o
0 5 13 829.159 844.489 6.258 0.454 o
0 5 14 17.245 16.886 0.740 57.355 o
0 5 15 130.327 128.444 1.462 7.181 o
0 5 16 25.331 24.380 0.726 43.077 o
0 5 17 120.583 124.475 1.505 7.599 o
0 5 18 10.996 10.387 0.627 88.259 o
0 5 19 145.650 148.627 1.913 5.752 o
0 5 20 222.183 230.596 2.698 3.179 o
0 5 21 13.045 12.187 0.921 58.437 o
0 5 22 0.114 1.241 0.762 169.492 o
0 5 23 2.189 1.830 0.790 135.143 o
0 5 24 0.356 0.643 0.715 192.003 o
0 6 0 351.620 356.078 3.255 1.762 o
0 6 1 139.753 144.264 1.005 7.042 o
0 6 2 2279.770 2293.170 63.220 0.020 o
0 6 3 335.452 341.774 2.285 2.057 o
0 6 4 40.952 42.767 0.451 29.958 o
0 6 5 2667.790 2747.020 37.961 0.035 o
0 6 6 3283.740 3430.280 66.804 0.015 o
0 6 7 846.266 874.665 6.032 0.443 o
0 6 8 939.041 971.081 6.702 0.369 o
0 6 9 669.189 675.383 4.640 0.676 o
0 6 10 425.940 424.450 3.232 1.394 o
0 6 11 516.440 522.933 3.845 1.019 o
0 6 12 62.217 62.978 1.022 16.769 o
0 6 13 4.528 4.600 0.418 207.829 o
0 6 14 14.252 13.037 0.545 79.228 o
0 6 15 14.741 15.531 0.615 70.165 o
0 6 16 0.312 0.279 0.459 449.801 o
0 6 17 29.276 31.049 0.830 35.014 o
0 6 18 13.933 15.161 0.685 68.346 o
0 6 19 80.766 85.728 1.479 11.186 o
0 6 20 36.322 35.146 1.138 25.505 o
0 6 21 1.743 0.716 0.761 153.771 o
0 6 22 49.998 50.734 1.431 17.119 o
0 6 23 9.390 8.608 0.902 70.643 o
0 7 1 382.781 390.599 2.529 1.688 o
0 7 2 250.055 245.150 1.606 3.272 o
0 7 3 905.483 911.610 5.721 0.413 o
0 7 4 576.422 595.004 3.902 0.864 o
0 7 5 390.949 398.704 2.768 1.608 o
0 7 6 400.382 416.739 2.907 1.526 o
0 7 7 662.175 682.196 4.641 0.680 o
0 7 8 444.825 450.988 3.270 1.302 o
0 7 9 47.347 45.389 0.615 25.394 o
0 7 10 67.404 64.386 0.755 17.045 o
0 7 11 29.584 29.569 0.549 40.619 o
0 7 12 506.106 502.193 3.764 1.063 o
0 7 13 12.946 12.158 0.515 87.191 o
0 7 14 23.849 24.852 0.678 45.590 o
0 7 15 15.278 16.829 0.633 66.435 o
0 7 16 4.015 4.147 0.517 186.744 o
0 7 17 18.312 18.352 0.712 55.723 o
0 7 18 46.436 47.529 1.098 21.099 o
0 7 19 0.719 0.655 0.611 246.841 o
0 7 20 18.577 17.214 0.979 45.224 o
0 7 21 2.984 2.779 0.776 128.666 o
0 7 22 5.909 5.194 0.799 99.659 o
0 7 23 54.289 55.277 1.774 13.744 o
0 8 0 310.048 323.918 2.879 2.114 o
0 8 1 1232.550 1268.960 7.719 0.237 o
0 8 2 3145.360 3127.020 86.114 0.011 o
0 8 3 69.245 70.037 0.632 16.690 o
0 8 4 149.667 150.995 1.136 6.435 o
0 8 5 84.123 86.090 0.782 13.052 o
0 8 6 213.536 214.219 1.625 3.943 o
0 8 7 10.523 9.614 0.293 125.416 o
0 8 8 3545.180 3629.520 37.995 0.025 o
0 8 9 18.355 20.715 0.548 60.315 o
0 8 10 501.388 510.100 3.538 1.083 o
0 8 11 0.177 0.309 0.267 1197.090 o
0 8 12 254.819 251.938 2.057 3.030 o
0 8 13 234.299 232.628 2.115 3.323 o
0 8 14 142.624 141.948 1.544 6.389 o
0 8 15 1.756 1.224 0.453 328.780 o
0 8 16 328.530 336.309 2.976 1.965 o
0 8 17 9.280 9.065 0.656 94.811 o
0 8 18 0.231 -0.305 0.553 329.772 o
0 8 19 2.831 3.177 0.649 165.110 o
0 8 20 7.035 5.868 0.763 98.211 o
0 8 21 0.032 0.264 0.723 196.834 o
0 8 22 11.652 10.365 0.894 64.433 o
0 8 23 12.286 11.205 0.923 60.435 o
0 9 1 1142.330 1168.480 6.824 0.276 o
0 9 3 259.758 258.750 1.835 3.023 o
0 9 4 166.590 168.587 1.356 5.489 o
0 9 5 17.683 16.793 0.360 73.363 o
0 9 6 56.831 85.233 1.532 13.227 o
0 9 7 77.764 77.834 0.769 14.367 o
0 9 8 642.344 655.860 4.529 0.717 o
0 9 9 5620.690 5687.040 205.233 0.002 o
0 9 10 312.131 316.298 2.338 2.253 o
0 9 11 13.864 14.604 0.425 85.437 o
0 9 12 9.017 9.650 0.394 126.111 o
0 9 13 133.422 132.114 1.379 7.102 o
0 9 14 214.394 214.055 2.049 3.714 o
0 9 15 1.789 2.167 0.467 293.979 o
0 9 16 22.303 22.531 0.796 45.019 o
0 9 17 15.845 15.296 0.779 59.069 o
0 9 18 106.344 111.177 1.637 8.312 o
0 9 19 19.999 20.625 0.892 45.196 o
0 9 20 10.477 10.447 0.839 71.104 o
0 9 21 4.258 3.455 0.775 117.586 o
0 9 22 0.297 0.557 0.720 191.426 o
0 9 23 6.238 5.100 0.774 102.160 o
0 10 0 17.015 20.060 0.473 66.602 o
0 10 1 59.259 59.033 0.518 20.312 o
0 10 2 700.619 723.048 4.750 0.623 o
0 10 3 999.664 1036.150 6.919 0.333 o
0 10 4 22.922 24.014 0.462 52.949 o
0 10 5 0.707 1.270 0.244 845.363 o
0 10 6 401.195 403.540 2.881 1.549 o
0 10 7 19.939 20.821 0.425 61.508 o
0 10 8 788.930 783.483 5.215 0.521 o
0 10 9 1409.540 1447.710 9.669 0.181 o
0 10 10 7.522 24.785 1.808 24.587 o
0 10 11 113.571 113.383 1.109 8.896 o
0 10 12 51.025 51.393 0.777 22.047 o
0 10 13 77.086 80.345 1.050 13.356 o
0 10 14 25.720 27.061 0.727 41.450 o
0 10 15 5.988 5.414 0.563 141.848 o
0 10 16 19.001 19.380 0.775 51.423 o
0 10 17 55.586 59.933 1.220 16.948 o
0 10 18 17.188 15.620 0.792 55.961 o
0 10 19 95.925 100.007 1.734 8.914 o
0 10 20 23.038 22.618 1.007 38.075 o
0 10 21 0.973 1.463 0.684 190.374 o
0 10 22 0.038 0.272 0.747 184.250 o
0 10 23 1.154 1.067 0.820 138.765 o
0 11 1 1.531 1.639 0.195 696.736 o
0 11 2 0.635 1.146 0.194 1098.310 o
0 11 3 283.280 295.417 2.174 2.561 o
0 11 4 510.756 518.165 3.726 1.042 o
0 11 5 538.546 535.179 3.976 0.961 o
0 11 6 1510.880 1533.470 10.478 0.160 o
0 11 7 35.885 32.936 0.507 35.162 o
0 11 8 71.738 69.992 0.768 15.803 o
0 11 9 272.822 276.210 2.141 2.730 o
0 11 10 297.389 296.162 2.299 2.424 o
0 11 11 226.648 235.748 1.895 3.492 o
0 11 12 80.731 80.872 0.980 13.152 o
0 11 13 850.827 866.525 6.285 0.437 o
0 11 14 18.801 19.628 0.720 53.699 o
0 11 15 5.134 4.332 0.562 156.561 o
0 11 16 24.402 24.479 0.849 40.621 o
0 11 17 0.703 0.595 0.563 286.849 o
0 11 18 22.593 22.509 0.884 42.051 o
0 11 19 112.298 113.621 1.898 7.445 o
0 11 20 4.656 4.977 0.762 113.011 o
0 11 21 2.249 0.267 0.761 150.598 o
0 11 22 0.456 -1.536 0.772 169.224 o
0 12 1 76.745 77.513 0.756 14.565 o
0 12 2 125.872 126.418 1.037 8.004 o
0 12 3 227.717 266.037 2.387 3.095 o
0 12 4 132.789 131.752 1.198 7.369 o
0 12 5 38.554 35.831 0.611 31.456 o
0 12 6 0.334 0.655 0.249 1120.030 o
0 12 7 117.429 114.436 1.136 8.606 o
0 12 8 64.270 66.744 0.794 17.228 o
0 12 9 10.220 13.370 0.437 102.702 o
0 12 10 15.083 15.415 0.484 76.859 o
0 12 11 409.016 406.768 3.283 1.464 o
0 12 12 348.921 352.196 2.865 1.856 o
0 12 13 281.645 275.865 2.832 2.445 o
0 12 14 535.622 537.666 4.499 0.926 o
0 12 15 62.361 64.795 1.193 15.654 o
0 12 16 2.913 2.754 0.584 191.109 o
0 12 17 3.561 4.040 0.631 156.994 o
0 12 18 8.148 8.461 0.722 93.114 o
0 12 19 27.460 26.762 1.099 31.785 o
0 12 20 3.414 2.745 0.778 125.255 o
0 12 21 33.014 32.321 1.330 24.256 o
0 12 22 0.644 0.833 0.813 146.818 o
0 13 1 129.002 124.834 1.124 7.782 o
0 13 2 897.800 930.581 5.974 0.407 o
0 13 3 3853.580 3964.770 30.413 0.026 o
0 13 4 157.680 159.534 1.441 5.778 o
0 13 5 26.098 24.108 0.574 46.176 o
0 13 6 1.289 1.299 0.298 576.855 o
0 13 7 88.504 86.423 0.951 12.130 o
0 13 8 446.724 444.438 3.471 1.283 o
0 13 9 12.202 11.386 0.411 99.957 o
0 13 10 247.766 249.866 2.195 3.057 o
0 13 11 0.114 0.326 0.366 708.735 o
0 13 12 69.159 69.047 1.010 15.264 o
0 13 13 188.091 194.175 1.879 4.372 o
0 13 14 51.532 50.727 1.077 19.687 o
0 13 15 13.453 13.481 0.702 70.347 o
0 13 16 11.745 11.418 0.693 78.296 o
0 13 17 3.335 2.618 0.640 165.455 o
0 13 18 5.441 5.574 0.781 103.803 o
0 13 19 26.838 23.984 1.166 31.389 o
0 13 20 50.534 49.035 1.527 16.409 o
0 13 21 10.562 7.283 0.874 71.805 o
0 13 22 0.203 -0.919 0.826 150.975 o
0 14 0 740.692 749.999 8.704 0.448 o
0 14 1 47.434 44.691 0.629 25.386 o
0 14 2 707.404 717.884 4.811 0.617 o
0 14 3 3386.740 3443.800 23.157 0.035 o
0 14 4 954.250 956.503 6.709 0.366 o
0 14 5 26.376 24.042 0.496 47.658 o
0 14 6 4.300 4.385 0.308 256.887 o
0 14 7 12.734 12.302 0.424 94.445 o
0 14 8 952.727 948.735 6.950 0.364 o
0 14 9 20.281 21.688 0.592 54.736 o
0 14 10 84.814 85.685 1.149 11.943 o
0 14 11 205.004 206.215 1.960 3.951 o
0 14 12 43.729 43.376 0.850 24.954 o
0 14 13 458.120 463.752 4.778 1.093 o
0 14 14 14.949 20.133 0.800 55.565 o
0 14 15 221.643 223.229 2.709 3.216 o
0 14 16 57.459 61.796 1.368 15.545 o
0 14 17 1.176 0.383 0.584 257.127 o
0 14 18 119.655 121.464 2.349 6.213 o
0 14 19 1.595 2.023 0.739 155.751 o
0 14 20 2.054 1.494 0.899 110.888 o
0 14 21 0.035 0.129 0.795 163.950 o
0 15 1 57.434 54.816 0.723 20.275 o
0 15 2 275.288 267.348 2.151 2.743 o
0 15 3 426.348 440.777 3.118 1.383 o
0 15 4 53.301 52.218 0.771 21.352 o
0 15 5 21.829 23.022 0.519 53.717 o
0 15 6 5.634 7.175 0.347 184.826 o
0 15 7 184.460 180.992 1.650 4.723 o
0 15 8 145.772 148.035 1.502 6.239 o
0 15 9 18.880 18.765 0.574 60.101 o
0 15 10 37.430 36.630 0.808 29.347 o
0 15 11 39.279 39.467 0.869 27.154 o
0 15 12 0.001 0.263 0.448 505.307 o
0 15 13 55.119 55.557 1.159 17.842 o
0 15 14 33.969 33.262 1.108 27.178 o
0 15 15 15.576 19.266 1.098 42.535 o
0 15 16 121.385 125.944 2.040 6.626 o
0 15 17 74.273 77.593 1.723 11.104 o
0 15 18 117.250 122.698 2.386 6.201 o
0 15 19 3.927 5.025 1.006 79.052 o
0 15 20 5.772 5.688 0.919 82.884 o
0 15 21 0.253 -0.629 0.863 138.012 o
0 16 0 1298.360 1331.780 13.475 0.174 o
0 16 1 149.075 142.849 1.375 6.355 o
0 16 2 6.219 6.050 0.386 175.513 o
0 16 3 53.808 52.436 0.715 21.557 o
0 16 4 8.530 11.319 0.427 119.738 o
0 16 5 224.276 222.319 1.977 3.568 o
0 16 6 231.343 223.432 2.050 3.440 o
0 16 7 3.418 3.464 0.350 283.285 o
0 16 8 30.287 30.511 0.759 35.883 o
0 16 9 0.200 -0.207 0.318 942.768 o
0 16 10 25.598 25.128 0.824 39.985 o
0 16 11 3.471 2.384 0.344 305.948 o
0 16 12 96.099 98.393 1.546 9.447 o
0 16 13 50.382 49.862 1.148 19.456 o
0 16 14 195.563 203.971 2.592 3.695 o
0 16 15 1.683 3.016 0.744 148.029 o
0 16 16 2.082 3.953 0.796 126.172 o
0 16 17 24.565 24.564 1.249 30.523 o
0 16 18 0.888 1.474 0.939 108.928 o
0 16 19 20.228 17.507 1.152 37.657 o
0 16 20 0.524 0.126 0.841 141.869 o
0 17 1 674.379 678.825 5.092 0.651 o
0 17 2 446.959 444.920 3.524 1.277 o
0 17 3 660.941 659.123 4.972 0.678 o
0 17 4 361.161 353.770 2.800 1.811 o
0 17 5 4.930 5.349 0.437 187.676 o
0 17 6 26.701 27.595 0.711 40.729 o
0 17 7 19.359 18.897 0.699 54.260 o
0 17 8 27.622 26.869 0.813 37.974 o
0 17 9 54.337 53.153 1.093 18.704 o
0 17 10 17.022 17.994 0.770 55.448 o
0 17 11 25.863 27.086 0.903 37.107 o
0 17 12 0.527 0.171 0.572 293.325 o
0 17 13 2.617 2.242 0.597 195.432 o
0 17 14 29.531 31.667 1.130 28.995 o
0 17 15 22.436 22.172 1.057 37.263 o
0 17 16 16.214 16.754 1.001 47.039 o
0 17 17 67.322 75.700 1.986 10.590 o
0 17 18 56.901 60.145 2.575 9.166 o
0 17 19 18.275 17.938 1.146 39.147 o
0 17 20 0.081 0.755 0.849 140.564 o
0 18 0 696.912 689.206 7.912 0.514 o
0 18 1 25.988 27.602 0.844 38.224 o
0 18 2 25.629 26.581 0.658 43.410 o
0 18 3 0.626 0.407 0.360 618.704 o
0 18 4 325.735 320.811 2.921 2.030 o
0 18 5 176.025 172.907 1.777 4.882 o
0 18 6 0.163 1.138 0.417 499.876 o
0 18 7 462.301 464.087 3.890 1.179 o
0 18 8 3.541 4.004 0.545 185.484 o
0 18 9 89.944 91.211 1.421 10.451 o
0 18 10 13.262 13.810 0.765 66.233 o
0 18 11 1.459 1.243 0.600 227.218 o
0 18 12 13.021 13.998 0.810 63.729 o
0 18 13 1.745 2.088 0.626 198.993 o
0 18 14 79.483 78.592 2.008 9.623 o
0 18 15 100.557 101.882 1.964 8.051 o
0 18 16 31.330 32.569 1.454 22.881 o
0 18 17 117.370 121.788 2.700 5.670 o
0 18 18 99.979 108.350 2.937 5.822 o
0 18 19 3.121 1.977 0.856 112.292 o
0 19 1 0.150 0.012 0.401 620.838 o
0 19 2 183.393 181.140 2.011 4.474 o
0 19 3 14.306 15.078 0.685 67.596 o
0 19 4 230.776 233.472 2.448 3.202 o
0 19 5 5.375 5.386 0.523 157.822 o
0 19 6 173.009 174.176 1.941 4.794 o
0 19 7 84.481 83.270 1.306 11.574 o
0 19 8 1.216 0.191 0.470 368.806 o
0 19 9 32.108 30.790 0.892 32.249 o
0 19 10 0.067 -0.346 0.545 348.406 o
0 19 11 0.035 0.109 0.564 324.286 o
0 19 12 3.042 1.967 0.642 172.639 o
0 19 13 0.001 -0.364 0.616 275.225 o
0 19 14 17.771 17.431 0.971 46.257 o
0 19 15 50.170 49.032 1.414 17.377 o
0 19 16 49.433 45.729 1.537 16.764 o
0 19 17 32.606 31.442 2.083 15.298 o
0 19 18 0.723 0.614 0.813 147.037 o
0 19 19 0.764 1.498 0.914 115.115 o
0 20 0 90.175 91.406 2.099 8.421 o
0 20 1 53.488 56.371 1.239 17.496 o
0 20 2 103.883 104.880 1.734 8.373 o
0 20 3 180.558 180.851 2.097 4.460 o
0 20 4 431.609 439.035 4.252 1.235 o
0 20 5 390.794 389.712 3.879 1.458 o
0 20 6 38.026 36.536 0.928 27.505 o
0 20 7 27.349 30.464 0.897 35.081 o
0 20 8 6.535 6.000 0.606 126.287 o
0 20 9 9.868 8.784 0.656 92.972 o
0 20 10 1.027 0.209 0.513 329.483 o
0 20 11 0.022 -0.290 0.575 315.278 o
0 20 12 2.921 2.641 0.662 162.850 o
0 20 13 0.533 -0.456 0.636 242.875 o
0 20 14 1.311 0.410 0.623 226.671 o
0 20 15 0.995 1.366 0.854 128.973 o
0 20 16 0.880 0.841 0.851 132.755 o
0 20 17 8.896 7.459 1.122 55.809 o
0 20 18 3.555 2.342 0.828 114.451 o
0 21 1 19.670 19.523 0.866 47.063 o
0 21 2 1.145 0.454 0.456 382.224 o
0 21 3 50.691 51.501 1.341 17.658 o
0 21 4 43.431 43.534 1.212 21.231 o
0 21 5 296.731 306.779 3.451 2.077 o
0 21 6 16.041 19.319 0.883 50.840 o
0 21 7 1.203 1.121 0.561 262.260 o
0 21 8 0.196 -0.754 0.572 310.776 o
0 21 9 3.210 2.840 0.624 170.894 o
0 21 10 0.619 -0.075 0.601 267.039 o
0 21 11 2.408 2.515 0.558 214.851 o
0 21 12 52.504 54.382 1.416 16.524 o
0 21 13 5.524 3.601 0.802 104.973 o
0 21 14 7.167 5.425 0.711 106.357 o
0 21 15 77.276 80.167 2.576 7.815 o
0 21 16 8.676 6.680 1.062 61.057 o
0 21 17 1.025 1.106 0.938 109.317 o
0 22 0 0.062 -0.255 0.936 118.725 o
0 22 1 0.138 -0.641 0.632 256.994 o
0 22 2 0.138 0.219 0.646 243.197 o
0 22 3 43.689 47.815 1.344 19.351 o
0 22 4 36.208 38.179 1.307 22.767 o
0 22 5 646.468 658.665 7.977 0.550 o
0 22 6 212.595 217.427 2.971 3.190 o
0 22 7 98.695 105.206 2.215 7.457 o
0 22 8 0.292 -0.752 0.479 428.776 o
0 22 9 2.994 1.719 0.608 188.718 o
0 22 10 9.822 9.132 0.861 72.489 o
0 22 11 87.130 88.062 1.899 9.265 o
0 22 12 50.454 53.726 1.730 14.583 o
0 22 13 1.810 0.777 0.822 133.819 o
0 22 14 0.701 1.065 0.792 152.273 o
0 22 15 0.102 -1.099 0.929 120.316 o
0 22 16 6.030 3.434 0.966 79.962 o
0 22 17 37.217 35.011 2.611 10.807 o
0 23 1 1.330 0.983 0.697 182.215 o
0 23 2 7.958 8.515 0.808 83.906 o
0 23 3 0.018 -0.168 0.726 197.970 o
0 23 4 63.633 66.854 1.708 12.561 o
0 23 5 33.568 34.200 1.455 22.048 o
0 23 6 639.126 663.251 6.852 0.607 o
0 23 7 40.034 36.783 1.331 21.622 o
0 23 8 44.496 49.989 1.625 16.465 o
0 23 9 46.787 49.737 1.648 15.953 o
0 23 10 11.214 10.935 1.130 49.943 o
0 23 11 1.501 -0.598 0.659 206.214 o
0 23 12 6.817 5.661 0.955 75.853 o
0 23 13 2.376 1.640 0.882 112.231 o
0 23 14 3.484 1.521 0.950 94.431 o
0 23 15 0.413 0.672 0.911 120.699 o
0 23 16 46.727 47.816 4.100 5.074 o
0 24 0 0.153 -0.078 1.098 86.011 o
0 24 1 0.009 -1.212 0.673 230.085 o
0 24 2 5.520 5.892 0.779 102.967 o
0 24 3 1.794 0.612 0.760 154.078 o
0 24 4 1.229 1.973 0.816 135.291 o
0 24 5 42.615 42.487 1.571 17.886 o
0 24 6 13.470 18.071 1.112 44.506 o
0 24 7 88.538 90.096 1.942 8.998 o
0 24 8 1.103 0.409 0.914 116.387 o
0 24 9 27.575 27.274 1.406 25.630 o
0 24 10 6.535 6.440 1.042 67.066 o
0 24 11 4.792 5.059 1.022 74.790 o
0 24 12 0.771 1.378 0.915 115.115 o
0 24 13 0.534 1.113 1.141 77.184 o
0 24 14 2.922 1.653 1.066 79.328 o
0 24 15 0.126 -0.773 1.038 96.417 o
0 25 1 9.161 9.002 1.005 62.369 o
0 25 2 17.376 18.547 1.177 38.534 o
0 25 3 3.082 4.264 0.870 103.667 o
0 25 4 25.419 27.965 1.274 28.831 o
0 25 5 26.766 28.523 1.293 27.782 o
0 25 6 25.946 28.263 1.298 28.057 o
0 25 7 43.517 44.647 1.763 15.833 o
0 25 8 9.530 7.191 1.077 58.111 o
0 25 9 108.701 116.369 2.558 6.217 o
0 25 10 4.634 4.282 1.006 78.120 o
0 25 11 1.049 2.343 0.915 110.713 o
0 25 12 14.797 13.134 1.309 37.766 o
0 25 13 0.516 1.202 1.029 93.976 o
0 25 14 0.059 -1.491 0.951 114.990 o
0 26 0 9.260 7.036 1.397 40.593 o
0 26 1 0.343 -0.505 0.831 147.734 o
0 26 2 1.608 1.642 0.886 115.950 o
0 26 3 0.635 2.335 0.859 126.661 o
0 26 4 0.078 -1.587 0.790 166.448 o
0 26 5 115.017 122.662 3.515 4.476 o
0 26 6 41.969 40.807 2.230 12.644 o
0 26 7 2.441 2.708 1.052 81.093 o
0 26 8 55.514 55.566 2.799 8.444 o
0 26 9 21.959 20.482 1.359 30.168 o
0 26 10 20.580 17.119 1.207 35.879 o
0 26 11 34.260 23.908 2.898 9.697 o
0 26 12 10.279 8.472 1.494 35.552 o
0 26 13 3.397 1.627 0.904 102.522 o
0 27 1 3.217 2.336 0.992 87.505 o
0 27 2 1.109 0.104 0.948 109.467 o
0 27 3 8.025 7.750 1.041 62.930 o
0 27 4 26.479 24.590 1.276 29.066 o
0 27 5 2.162 4.579 1.017 83.766 o
0 27 6 110.666 118.407 3.209 5.026 o
0 27 7 122.834 132.478 3.666 4.109 o
0 27 8 15.967 16.561 1.836 22.838 o
0 27 9 3.948 3.996 0.906 94.453 o
0 27 10 7.443 5.737 1.167 56.108 o
0 27 11 8.794 7.331 0.985 66.370 o
0 28 0 2.439 1.097 1.605 38.418 o
0 28 1 1.643 1.327 1.065 83.919 o
0 28 2 0.020 -0.631 1.024 99.515 o
0 28 3 26.960 27.871 1.563 23.092 o
0 28 4 0.662 0.195 1.062 89.703 o
0 28 5 70.626 76.431 3.230 6.294 o
0 28 6 20.727 24.738 1.775 21.697 o
0 28 7 21.162 14.159 1.680 24.700 o
0 28 8 1.611 1.972 0.853 122.728 o
0 28 9 0.302 0.993 0.839 140.662 o
0 28 10 2.544 2.606 0.840 117.354 o
0 29 1 2.037 0.494 0.992 95.629 o
0 29 2 3.727 1.266 1.022 83.312 o
0 29 3 11.711 8.611 1.708 28.227 o
0 29 4 1.016 0.353 1.143 76.661 o
0 29 5 3.731 1.783 1.263 57.458 o
0 29 6 4.460 1.842 0.935 92.272 o
0 29 7 6.824 5.186 0.949 77.078 o
0 29 8 0.171 0.235 0.777 168.921 o
0 30 0 1.784 -0.331 1.286 60.061 o
0 30 1 2.238 1.696 1.099 77.112 o
0 30 2 3.193 3.137 1.162 66.216 o
0 30 3 2.587 0.821 1.128 73.746 o
0 30 4 2.199 3.209 1.631 36.751 o
0 30 5 0.705 1.263 1.203 69.092 o
1 0 4 790.991 790.431 12.939 0.305 o
1 0 6 432.553 443.358 4.824 1.157 o
1 0 8 3.195 2.975 0.329 314.378 o
1 0 10 1099.190 1124.430 11.328 0.238 o
1 0 12 23.364 22.491 0.692 47.015 o
1 0 14 3.847 3.550 0.508 197.996 o
1 0 16 1570.380 1593.870 16.306 0.123 o
1 0 18 172.785 170.019 2.932 3.955 o
1 0 20 7.930 8.775 1.108 57.207 o
1 0 22 40.294 38.732 2.061 14.155 o
1 0 24 48.677 43.149 2.053 13.113 o
1 1 1 500.416 507.271 9.972 0.571 o
1 1 2 0.459 0.938 0.074 2107.440 o
1 1 3 27.636 28.883 0.362 45.892 o
1 1 4 263.383 270.410 1.954 2.895 o
1 1 5 260.603 260.484 1.913 2.981 o
1 1 6 277.279 290.688 2.309 2.586 o
1 1 7 161.791 166.431 1.387 5.619 o
1 1 8 28.121 28.269 0.462 44.101 o
1 1 9 0.006 0.335 0.236 1628.450 o
1 1 10 2868.860 2938.810 27.274 0.041 o
1 1 11 37.835 39.378 0.619 30.810 o
1 1 12 284.524 279.077 2.164 2.617 o
1 1 13 1.502 1.626 0.311 503.998 o
1 1 14 15.824 16.110 0.491 73.483 o
1 1 15 1.501 1.970 0.375 403.011 o
1 1 16 71.902 72.185 1.074 14.395 o
1 1 17 263.938 266.829 2.512 2.718 o
1 1 18 13.619 12.995 0.717 69.497 o
1 1 19 161.888 170.654 2.136 4.875 o
1 1 20 18.287 20.030 1.032 42.195 o
1 1 21 7.188 9.245 0.825 83.370 o
1 1 22 43.660 44.008 1.329 19.916 o
1 1 23 6.307 6.965 0.994 71.541 o
1 1 24 0.599 2.023 0.861 127.615 o
1 2 0 274.694 267.586 5.475 1.648 o
1 2 4 182.251 185.312 1.342 4.929 o
1 2 5 0.165 0.221 0.114 4003.020 o
1 2 6 16.330 16.322 0.308 79.923 o
1 2 7 62.554 63.102 0.749 18.107 o
1 2 8 62.961 63.862 0.710 18.127 o
1 2 9 7.599 7.890 0.309 159.675 o
1 2 10 355.090 356.492 2.755 1.839 o
1 2 11 1104.070 1124.320 8.033 0.277 o
1 2 12 22.740 22.551 0.527 52.524 o
1 2 13 780.523 787.356 5.492 0.518 o
1 2 14 469.077 467.783 3.474 1.202 o
1 2 15 0.912 0.749 0.310 662.960 o
1 2 16 1.027 0.192 0.419 456.480 o
1 2 17 18.551 18.231 0.738 54.347 o
1 2 18 27.416 27.429 0.876 36.514 o
1 2 19 16.498 16.973 0.808 55.231 o
1 2 20 105.415 115.589 1.836 7.823 o
1 2 21 311.267 322.063 3.519 1.951 o
1 2 22 11.352 13.576 0.893 61.983 o
1 2 23 1.443 0.784 0.856 127.452 o
1 2 24 0.320 0.693 0.829 145.125 o
1 3 1 1080.140 1059.300 20.755 0.144 o
1 3 4 1298.730 1326.960 16.500 0.152 o
1 3 5 322.896 331.328 3.044 1.990 o
1 3 6 51.644 52.071 0.534 23.328 o
1 3 7 47.626 47.709 0.508 25.613 o
1 3 8 74.999 75.589 0.734 15.011 o
1 3 9 297.642 299.576 2.333 2.402 o
1 3 10 1209.420 1215.050 8.622 0.239 o
1 3 11 1169.340 1180.830 8.426 0.252 o
1 3 12 482.700 485.184 3.722 1.130 o
1 3 13 488.161 480.678 3.516 1.141 o
1 3 14 681.500 674.981 4.813 0.658 o
1 3 15 266.548 268.382 2.325 2.755 o
1 3 16 10.562 9.419 0.559 98.871 o
1 3 17 4.946 4.838 0.535 163.147 o
1 3 18 187.734 194.822 2.098 4.218 o
1 3 19 68.697 70.306 1.286 13.953 o
1 3 20 177.326 183.802 2.339 4.293 o
1 3 21 163.728 170.069 2.297 4.689 o
1 3 22 78.488 84.261 1.752 10.430 o
1 3 23 0.016 -0.478 0.791 166.615 o
1 3 24 0.308 0.334 0.817 151.466 o
1 4 2 466.737 486.921 3.069 1.222 o
1 4 3 2.354 2.967 0.110 534.596 o
1 4 4 0.616 1.409 0.133 1296.770 o
1 4 5 24.924 25.081 0.331 52.097 o
1 4 6 279.145 281.944 2.108 2.664 o
1 4 7 190.530 190.244 1.509 4.605 o
1 4 8 40.395 39.842 0.477 30.769 o
1 4 9 4.424 4.885 0.265 261.326 o
1 4 10 89.204 90.111 0.901 12.011 o
1 4 11 277.579 278.303 2.270 2.643 o
1 4 12 155.055 152.995 1.460 5.927 o
1 4 13 5.831 6.461 0.358 184.763 o
1 4 14 15.832 15.745 0.545 71.130 o
1 4 15 5.064 5.039 0.485 173.998 o
1 4 16 0.040 -0.554 0.433 550.149 o
1 4 17 80.675 83.187 1.219 12.229 o
1 4 18 33.086 33.687 0.925 30.422 o
1 4 19 213.378 221.507 2.450 3.458 o
1 4 20 209.367 219.024 2.616 3.423 o
1 4 21 26.926 27.227 1.111 31.681 o
1 4 22 5.341 7.611 0.850 89.717 o
1 4 23 9.615 9.492 0.907 68.689 o
1 5 0 1577.890 1613.690 25.823 0.083 o
1 5 1 247.370 254.133 1.703 3.220 o
1 5 2 299.037 307.807 1.989 2.447 o
1 5 3 68.672 71.740 0.550 16.903 o
1 5 4 1443.710 1446.010 16.971 0.133 o
1 5 5 4893.670 4770.250 130.961 0.005 o
1 5 6 1110.670 1152.580 8.068 0.272 o
1 5 7 181.270 184.349 1.475 4.874 o
1 5 8 70.458 70.734 0.693 16.216 o
1 5 9 1503.800 1515.270 10.017 0.164 o
1 5 10 2323.760 2367.810 15.999 0.072 o
1 5 11 1228.620 1222.270 9.958 0.222 o
1 5 12 7.533 7.608 0.393 148.633 o
1 5 13 0.834 0.698 0.302 708.322 o
1 5 14 1.526 1.514 0.408 379.112 o
1 5 15 7.471 7.699 0.514 128.640 o
1 5 16 55.472 55.956 0.997 18.857 o
1 5 17 3.650 3.618 0.511 199.903 o
1 5 18 11.525 11.377 0.666 81.248 o
1 5 19 2.167 1.794 0.509 257.517 o
1 5 20 78.863 86.624 1.657 10.664 o
1 5 21 6.577 7.814 0.821 88.501 o
1 5 22 22.437 23.329 1.130 34.905 o
1 5 23 1.368 3.423 0.734 152.348 o
1 6 0 512.979 511.215 3.102 1.091 o
1 6 1 128.319 128.213 0.940 7.959 o
1 6 2 24.911 23.936 0.268 53.966 o
1 6 3 2.812 3.549 0.134 440.306 o
1 6 4 1043.520 1088.270 7.381 0.306 o
1 6 5 3584.980 3620.020 58.284 0.017 o
1 6 6 724.239 743.276 5.123 0.583 o
1 6 7 93.931 95.514 0.878 11.379 o
1 6 8 5.415 6.708 0.264 212.143 o
1 6 9 2444.040 2459.070 16.572 0.066 o
1 6 10 184.197 179.067 1.752 4.674 o
1 6 11 1227.950 1241.670 8.864 0.230 o
1 6 12 617.180 625.438 4.874 0.743 o
1 6 13 22.007 22.587 0.624 50.658 o
1 6 14 7.606 7.854 0.485 131.658 o
1 6 15 11.466 12.054 0.565 88.900 o
1 6 16 46.621 47.280 0.938 22.567 o
1 6 17 12.448 12.701 0.665 76.604 o
1 6 18 19.653 18.795 0.781 50.734 o
1 6 19 4.632 3.931 0.677 134.775 o
1 6 20 116.494 121.029 1.905 7.125 o
1 6 21 81.496 87.303 1.859 9.753 o
1 6 22 10.077 11.620 0.892 66.491 o
1 6 23 130.299 139.338 2.557 5.387 o
1 7 0 101.191 101.541 0.715 10.813 o
1 7 1 2993.090 3031.010 83.171 0.012 o
1 7 2 131.708 132.901 0.965 7.663 o
1 7 3 59.236 61.130 0.567 19.861 o
1 7 4 13.654 14.187 0.307 93.728 o
1 7 5 269.680 273.702 2.018 2.805 o
1 7 6 0.214 0.278 0.174 2222.380 o
1 7 7 74.924 75.324 0.755 14.973 o
1 7 8 0.000 0.354 0.236 1633.750 o
1 7 9 522.941 525.620 3.586 1.024 o
1 7 10 172.814 168.919 1.417 5.282 o
1 7 11 176.542 172.521 1.472 5.111 o
1 7 12 707.247 703.097 5.090 0.613 o
1 7 13 51.238 51.144 0.854 21.451 o
1 7 14 0.290 -0.564 0.408 579.405 o
1 7 15 31.183 30.297 0.760 35.343 o
1 7 16 0.530 0.504 0.407 514.325 o
1 7 17 11.714 12.145 0.669 79.224 o
1 7 18 3.972 4.234 0.604 158.882 o
1 7 19 71.853 75.157 1.450 12.586 o
1 7 20 48.656 49.862 1.319 18.370 o
1 7 21 17.968 16.063 0.972 46.710 o
1 7 22 99.789 104.474 2.174 7.524 o
1 7 23 2.168 1.676 0.787 136.829 o
1 8 0 129.762 132.286 0.927 7.808 o
1 8 1 2150.520 2203.020 18.372 0.076 o
1 8 2 3861.940 3832.640 104.988 0.007 o
1 8 3 36.007 39.734 0.412 33.885 o
1 8 4 57.261 57.818 0.615 20.521 o
1 8 5 278.228 276.670 2.133 2.686 o
1 8 6 99.390 97.350 0.861 10.872 o
1 8 7 558.903 582.026 4.122 0.885 o
1 8 8 7124.950 6824.540 187.435 0.002 o
1 8 9 28.989 29.069 0.503 42.176 o
1 8 10 418.663 423.420 2.989 1.446 o
1 8 11 80.523 81.170 0.866 13.516 o
1 8 12 1137.840 1139.560 7.757 0.270 o
1 8 13 129.001 126.437 1.381 7.392 o
1 8 14 0.092 -0.277 0.378 709.866 o
1 8 15 0.431 -0.120 0.363 685.101 o
1 8 16 56.760 60.076 1.148 17.211 o
1 8 17 24.323 23.974 0.835 41.264 o
1 8 18 48.465 50.274 1.152 19.804 o
1 8 19 49.494 54.977 1.368 17.344 o
1 8 20 4.063 5.318 0.752 117.537 o
1 8 21 0.838 -0.235 0.699 197.527 o
1 8 22 2.033 1.344 0.723 160.395 o
1 8 23 12.370 9.878 0.838 67.464 o
1 9 0 7.989 8.715 0.226 160.840 o
1 9 1 2033.460 2077.430 13.970 0.092 o
1 9 2 218.355 223.845 1.564 3.829 o
1 9 3 7.962 8.023 0.228 165.310 o
1 9 4 86.500 89.317 0.857 12.433 o
1 9 5 0.554 0.794 0.215 1140.910 o
1 9 6 207.101 208.384 1.710 4.043 o
1 9 7 3245.750 3265.110 27.271 0.035 o
1 9 8 358.276 341.549 2.577 1.890 o
1 9 9 31.395 30.538 0.518 39.193 o
1 9 10 224.163 222.938 1.738 3.677 o
1 9 11 134.011 129.888 1.183 7.374 o
1 9 12 66.926 68.391 0.844 16.402 o
1 9 13 132.955 133.925 1.523 6.889 o
1 9 14 4.228 2.669 0.478 211.084 o
1 9 15 9.433 9.962 0.608 97.552 o
1 9 16 0.119 -0.374 0.505 401.246 o
1 9 17 0.368 -0.320 0.536 342.018 o
1 9 18 0.006 0.764 0.573 300.977 o
1 9 19 1.495 1.802 0.641 198.832 o
1 9 20 0.155 -0.003 0.601 283.565 o
1 9 21 2.139 2.226 0.748 146.017 o
1 9 22 0.222 0.189 0.838 145.687 o
1 9 23 2.200 3.159 0.825 121.246 o
1 10 0 4.091 4.597 0.216 295.587 o
1 10 1 257.076 258.909 1.793 3.063 o
1 10 2 154.516 153.179 1.156 6.222 o
1 10 3 35.247 36.079 0.451 35.172 o
1 10 4 68.197 67.802 0.744 16.653 o
1 10 5 128.908 127.753 1.163 7.669 o
1 10 6 325.027 335.443 2.601 2.067 o
1 10 7 172.123 168.305 1.487 5.253 o
1 10 8 218.231 215.001 1.902 3.733 o
1 10 9 129.107 128.832 1.266 7.498 o
1 10 10 0.497 1.411 0.366 545.647 o
1 10 11 0.307 0.408 0.321 819.492 o
1 10 12 5.549 5.765 0.405 183.368 o
1 10 13 36.856 37.584 0.863 28.659 o
1 10 14 2.751 1.997 0.488 250.323 o
1 10 15 23.442 22.710 0.777 44.332 o
1 10 16 36.369 36.361 1.010 27.072 o
1 10 17 31.598 33.337 0.961 30.634 o
1 10 18 0.498 0.766 0.599 260.960 o
1 10 19 66.261 68.073 1.376 13.934 o
1 10 20 1.222 0.874 0.719 175.021 o
1 10 21 1.283 1.117 0.726 169.946 o
1 10 22 25.130 23.387 1.239 30.747 o
1 11 0 33.242 32.313 0.406 38.492 o
1 11 1 1.846 1.960 0.190 611.899 o
1 11 2 561.304 565.455 3.607 0.925 o
1 11 3 55.492 54.334 0.634 21.330 o
1 11 4 55.893 53.130 0.685 21.090 o
1 11 5 1882.610 1915.530 13.853 0.104 o
1 11 6 465.467 477.348 3.593 1.187 o
1 11 7 246.096 240.452 2.346 3.058 o
1 11 8 230.074 226.070 1.857 3.527 o
1 11 9 145.119 143.805 1.386 6.459 o
1 11 10 904.702 919.335 6.729 0.392 o
1 11 11 401.927 398.584 3.111 1.523 o
1 11 12 542.853 536.723 4.066 0.947 o
1 11 13 15.666 14.952 0.594 69.809 o
1 11 14 9.449 10.711 0.603 96.268 o
1 11 15 5.917 6.009 0.608 130.615 o
1 11 16 0.668 0.002 0.526 337.983 o
1 11 17 1.567 1.759 0.600 219.019 o
1 11 18 107.527 111.874 1.685 8.136 o
1 11 19 62.750 64.713 1.355 14.696 o
1 11 20 2.482 1.963 0.830 122.314 o
1 11 21 19.381 21.620 1.191 35.682 o
1 11 22 30.669 29.279 1.553 22.056 o
1 12 0 174.998 175.730 1.289 5.239 o
1 12 1 14.783 15.812 0.351 84.058 o
1 12 2 1924.280 1960.150 12.564 0.104 o
1 12 3 737.840 742.888 4.950 0.579 o
1 12 4 903.183 898.768 6.271 0.406 o
1 12 5 1235.930 1243.670 9.144 0.226 o
1 12 6 215.560 211.033 1.873 3.812 o
1 12 7 589.382 598.429 4.469 0.813 o
1 12 8 1.821 1.658 0.298 485.440 o
1 12 9 7.212 8.362 0.401 146.581 o
1 12 10 135.644 137.455 1.401 6.887 o
1 12 11 134.281 133.885 1.413 6.989 o
1 12 12 33.464 32.925 0.857 31.535 o
1 12 13 845.155 847.718 6.407 0.442 o
1 12 14 10.685 10.129 0.617 90.928 o
1 12 15 14.191 15.732 0.703 66.015 o
1 12 16 75.837 77.512 1.373 12.397 o
1 12 17 35.108 36.944 1.033 27.131 o
1 12 18 1.092 1.561 0.650 204.140 o
1 12 19 12.525 11.409 0.856 64.272 o
1 12 20 0.061 0.875 0.760 173.812 o
1 12 21 0.351 0.602 0.766 168.952 o
1 12 22 1.101 2.328 0.828 131.618 o
1 13 0 25.489 26.171 0.432 48.781 o
1 13 1 30.590 31.080 0.457 40.552 o
1 13 2 502.368 513.373 3.435 1.086 o
1 13 3 21.570 21.552 0.444 57.418 o
1 13 4 318.725 318.257 2.450 2.183 o
1 13 5 34.179 31.817 0.617 35.197 o
1 13 6 177.464 174.223 1.641 4.944 o
1 13 7 48.754 45.887 0.774 23.569 o
1 13 8 42.272 42.983 0.682 27.260 o
1 13 9 0.018 -0.018 0.311 1070.800 o
1 13 10 76.662 75.898 0.995 13.868 o
1 13 11 38.200 38.468 0.765 29.121 o
1 13 12 14.790 14.347 0.553 75.263 o
1 13 13 141.907 142.847 1.564 6.373 o
1 13 14 17.433 18.465 0.726 56.413 o
1 13 15 11.500 10.355 0.657 83.847 o
1 13 16 4.155 4.409 0.623 150.618 o
1 13 17 9.829 10.047 0.768 79.548 o
1 13 18 1.370 1.265 0.699 178.642 o
1 13 19 56.342 55.624 1.499 15.280 o
1 13 20 5.331 5.817 0.831 96.128 o
1 13 21 24.123 20.282 1.496 26.364 o
1 14 0 53.689 51.753 0.611 22.319 o
1 14 1 174.976 172.346 1.416 5.191 o
1 14 2 409.604 393.042 3.669 1.429 o
1 14 3 343.397 337.370 2.625 1.963 o
1 14 4 0.935 0.971 0.257 781.169 o
1 14 5 53.901 55.242 0.811 20.550 o
1 14 6 0.273 -0.062 0.324 884.910 o
1 14 7 659.652 654.159 4.909 0.684 o
1 14 8 160.161 162.841 1.575 5.542 o
1 14 9 18.018 17.891 0.548 63.682 o
1 14 10 7.255 6.876 0.435 147.834 o
1 14 11 0.366 0.132 0.405 564.897 o
1 14 12 26.580 25.751 0.696 41.999 o
1 14 13 236.342 236.410 2.278 3.207 o
1 14 14 160.454 166.529 2.020 5.062 o
1 14 15 3.475 3.161 0.612 169.393 o
1 14 16 173.536 180.393 2.211 4.494 o
1 14 17 20.455 22.106 0.942 42.358 o
1 14 18 9.649 11.196 0.885 68.463 o
1 14 19 96.842 97.681 1.919 8.438 o
1 14 20 53.270 50.182 2.442 10.243 o
1 14 21 4.126 2.606 0.952 89.562 o
1 15 0 78.533 76.165 0.885 14.005 o
1 15 1 133.083 125.961 1.182 7.500 o
1 15 2 834.570 828.104 5.547 0.473 o
1 15 3 145.986 141.440 1.273 6.592 o
1 15 4 123.763 122.710 1.195 7.980 o
1 15 5 11.075 10.699 0.450 103.964 o
1 15 6 86.146 83.870 1.070 12.146 o
1 15 7 738.574 733.276 5.479 0.564 o
1 15 8 86.138 85.784 1.071 12.052 o
1 15 9 6.507 5.779 0.432 163.219 o
1 15 10 0.091 -0.608 0.386 681.046 o
1 15 11 66.961 65.581 1.070 15.557 o
1 15 12 4.441 4.562 0.516 177.318 o
1 15 13 0.068 -0.249 0.454 499.440 o
1 15 14 354.351 363.653 4.425 1.510 o
1 15 15 106.471 108.691 2.015 7.535 o
1 15 16 97.109 100.614 1.856 8.516 o
1 15 17 26.602 24.120 1.117 32.569 o
1 15 18 110.456 119.865 2.252 6.697 o
1 15 19 0.010 0.266 0.901 127.415 o
1 15 20 0.712 -0.069 0.829 144.824 o
1 15 21 1.911 0.257 1.009 93.562 o
1 16 0 216.181 215.565 1.894 3.761 o
1 16 1 21.268 19.295 0.508 57.859 o
1 16 2 13.035 13.084 0.397 93.374 o
1 16 3 175.699 172.264 1.447 5.152 o
1 16 4 0.084 0.131 0.291 1138.510 o
1 16 5 29.980 28.295 0.659 38.814 o
1 16 6 226.910 220.580 1.973 3.548 o
1 16 7 81.587 78.694 1.024 13.031 o
1 16 8 0.025 -0.387 0.338 902.658 o
1 16 9 21.622 20.773 0.809 46.223 o
1 16 10 11.447 11.843 0.559 89.865 o
1 16 11 4.557 3.074 0.446 212.755 o
1 16 12 0.744 0.109 0.412 502.020 o
1 16 13 159.082 161.566 3.005 4.137 o
1 16 14 88.124 90.647 1.702 9.741 o
1 16 15 0.135 -0.605 0.539 351.584 o
1 16 16 192.756 195.981 2.647 3.743 o
1 16 17 6.197 8.077 0.908 79.145 o
1 16 18 133.883 146.435 2.590 5.187 o
1 16 19 18.149 15.802 1.117 41.092 o
1 16 20 0.052 0.693 0.807 155.720 o
1 17 0 291.139 289.701 2.543 2.422 o
1 17 1 149.431 148.151 1.437 6.194 o
1 17 2 241.058 241.629 2.122 3.197 o
1 17 3 275.995 270.654 2.243 2.695 o
1 17 4 352.847 348.998 2.762 1.865 o
1 17 5 259.018 247.107 2.251 2.941 o
1 17 6 12.618 13.479 0.581 81.155 o
1 17 7 44.465 44.675 0.949 23.498 o
1 17 8 37.054 38.702 0.914 27.645 o
1 17 9 0.394 0.272 0.287 972.576 o
1 17 10 29.263 28.348 0.894 34.609 o
1 17 11 0.003 -0.648 0.377 734.737 o
1 17 12 0.039 -0.312 0.337 904.920 o
1 17 13 79.889 83.058 1.433 11.537 o
1 17 14 234.697 242.462 2.974 2.872 o
1 17 15 296.417 309.925 3.531 2.048 o
1 17 16 5.055 7.463 0.882 86.890 o
1 17 17 280.167 296.177 3.924 2.043 o
1 17 18 69.421 78.075 2.144 9.731 o
1 17 19 12.868 8.848 1.160 47.686 o
1 17 20 11.541 9.030 1.182 47.905 o
1 18 0 76.510 75.011 1.056 13.712 o
1 18 1 22.656 22.805 0.650 48.892 o
1 18 2 26.754 28.266 0.779 38.873 o
1 18 3 197.659 199.815 2.035 4.065 o
1 18 4 63.253 60.302 0.972 17.096 o
1 18 5 1.321 0.857 0.385 451.619 o
1 18 6 29.639 29.122 0.772 36.556 o
1 18 7 94.824 97.322 1.348 10.088 o
1 18 8 4.039 3.268 0.526 190.279 o
1 18 9 10.027 10.509 0.646 89.916 o
1 18 10 33.799 33.653 0.979 29.213 o
1 18 11 0.933 0.660 0.585 259.649 o
1 18 12 1.489 0.701 0.592 238.235 o
1 18 13 0.145 -0.733 0.597 287.830 o
1 18 14 57.818 60.651 1.587 14.205 o
1 18 15 0.405 1.801 0.787 153.341 o
1 18 16 197.896 208.091 3.255 3.206 o
1 18 17 0.125 1.820 0.852 134.691 o
1 18 18 9.989 8.429 0.979 63.298 o
1 18 19 71.570 78.796 3.018 6.779 o
1 19 0 2.445 0.542 0.336 430.958 o
1 19 1 290.979 292.924 2.750 2.353 o
1 19 2 83.002 82.124 1.236 11.995 o
1 19 3 25.115 26.131 0.807 40.400 o
1 19 4 49.764 50.394 1.175 19.310 o
1 19 5 16.909 17.500 0.657 61.296 o
1 19 6 331.616 334.705 3.107 1.926 o
1 19 7 107.944 104.855 1.368 8.973 o
1 19 8 7.261 7.852 0.595 116.641 o
1 19 9 0.001 -0.739 0.536 363.790 o
1 19 10 0.023 -0.026 0.566 324.248 o
1 19 11 13.169 12.947 0.777 66.583 o
1 19 12 0.519 0.770 0.623 241.970 o
1 19 13 18.914 16.751 0.921 47.373 o
1 19 14 136.303 135.867 2.248 5.724 o
1 19 15 41.227 40.393 1.364 20.515 o
1 19 16 0.167 -0.289 0.778 170.404 o
1 19 17 26.118 25.137 1.661 22.121 o
1 19 18 6.070 4.988 0.884 87.501 o
1 19 19 2.176 2.303 1.327 54.408 o
1 20 0 0.748 0.745 0.501 343.733 o
1 20 1 175.162 177.865 2.018 4.651 o
1 20 2 106.242 107.126 1.490 8.743 o
1 20 3 63.578 61.373 1.168 15.865 o
1 20 4 13.436 12.258 0.715 70.998 o
1 20 5 32.629 30.857 0.975 30.500 o
1 20 6 107.820 109.010 1.567 8.443 o
1 20 7 4.488 3.808 0.572 164.628 o
1 20 8 3.460 3.038 0.437 243.296 o
1 20 9 0.710 0.814 0.470 381.645 o
1 20 10 18.611 18.230 0.817 51.006 o
1 20 11 9.680 9.493 0.765 81.183 o
1 20 12 56.397 59.057 1.417 15.576 o
1 20 13 79.165 83.862 1.894 9.887 o
1 20 14 158.459 162.657 2.786 4.358 o
1 20 15 27.859 28.153 1.139 30.401 o
1 20 16 6.942 6.616 0.911 78.819 o
1 20 17 29.958 27.075 2.112 15.627 o
1 20 18 43.347 36.328 1.719 16.867 o
1 21 0 29.206 29.678 0.988 32.342 o
1 21 1 25.906 28.241 0.991 34.627 o
1 21 2 8.297 7.522 0.685 99.088 o
1 21 3 0.939 0.569 0.582 263.052 o
1 21 4 9.299 8.878 0.705 89.659 o
1 21 5 210.107 212.269 2.523 3.508 o
1 21 6 0.190 -0.397 0.459 475.049 o
1 21 7 12.977 13.066 0.893 59.521 o
1 21 8 3.382 2.205 0.608 178.805 o
1 21 9 25.494 26.696 1.015 34.811 o
1 21 10 1.211 2.083 0.560 248.244 o
1 21 11 66.262 68.259 1.858 11.528 o
1 21 12 1.485 1.097 0.723 168.435 o
1 21 13 3.742 4.669 0.732 126.252 o
1 21 14 26.845 25.727 1.165 30.955 o
1 21 15 162.948 163.136 3.038 4.040 o
1 21 16 0.536 1.122 0.912 118.217 o
1 21 17 9.414 8.093 1.004 62.817 o
1 22 0 21.260 21.984 0.976 40.636 o
1 22 1 1.249 1.111 0.522 291.179 o
1 22 2 35.776 37.867 1.182 24.605 o
1 22 3 20.606 22.375 0.919 42.836 o
1 22 4 520.409 539.864 5.389 0.878 o
1 22 5 1.170 0.606 0.585 253.190 o
1 22 6 11.632 12.605 0.814 67.820 o
1 22 7 14.595 13.880 0.850 58.600 o
1 22 8 60.150 61.849 1.522 14.242 o
1 22 9 1.125 0.342 0.586 257.713 o
1 22 10 17.856 17.817 0.974 45.821 o
1 22 11 66.422 66.389 1.628 12.722 o
1 22 12 23.208 20.978 1.073 36.692 o
1 22 13 0.372 -0.294 0.757 176.851 o
1 22 14 10.552 8.005 0.993 61.666 o
1 22 15 0.524 0.242 0.898 124.858 o
1 22 16 18.357 15.056 1.222 37.597 o
1 23 0 27.973 27.066 1.137 30.657 o
1 23 1 0.000 -0.636 0.683 223.941 o
1 23 2 38.076 40.745 1.269 22.360 o
1 23 3 0.006 -1.721 0.684 222.768 o
1 23 4 2.991 3.161 0.799 121.948 o
1 23 5 0.023 -0.014 0.567 323.800 o
1 23 6 38.019 39.917 1.278 22.385 o
1 23 7 188.091 201.775 2.747 3.694 o
1 23 8 0.291 -1.210 0.658 233.827 o
1 23 9 1.532 1.020 0.758 155.454 o
1 23 10 58.142 55.618 1.959 12.234 o
1 23 11 30.005 30.350 1.289 26.267 o
1 23 12 1.099 0.234 0.779 157.189 o
1 23 13 0.044 -0.304 0.762 178.940 o
1 23 14 3.783 2.804 0.853 106.954 o
1 23 15 3.816 1.956 0.975 88.515 o
1 23 16 7.178 5.797 1.134 58.883 o
1 24 0 62.187 65.312 1.649 13.100 o
1 24 1 0.041 -0.867 0.765 177.929 o
1 24 2 12.980 13.506 0.906 58.337 o
1 24 3 20.463 20.644 1.101 37.944 o
1 24 4 11.489 10.969 0.959 59.734 o
1 24 5 5.020 5.713 0.886 89.663 o
1 24 6 11.322 13.173 1.021 54.414 o
1 24 7 9.058 9.877 1.078 56.692 o
1 24 8 27.038 23.350 1.328 28.026 o
1 24 9 3.111 2.530 0.972 90.514 o
1 24 10 0.732 0.077 0.793 157.030 o
1 24 11 0.322 -0.047 0.788 164.043 o
1 24 12 0.064 -0.847 0.928 120.795 o
1 24 13 0.001 -0.463 0.785 169.538 o
1 24 14 0.171 0.132 0.969 109.846 o
1 24 15 5.779 3.304 1.036 73.014 o
1 25 0 0.129 0.169 0.793 163.374 o
1 25 1 0.247 0.815 0.793 158.308 o
1 25 2 3.831 3.604 0.883 99.463 o
1 25 3 8.816 10.199 0.952 65.943 o
1 25 4 15.416 16.876 1.078 44.609 o
1 25 5 128.269 132.329 2.553 5.521 o
1 25 6 11.377 13.068 1.286 41.256 o
1 25 7 147.327 154.160 2.864 4.525 o
1 25 8 48.622 50.381 2.089 12.549 o
1 25 9 55.241 52.605 1.951 12.685 o
1 25 10 64.716 66.422 2.424 9.222 o
1 25 11 6.409 3.935 0.891 87.202 o
1 25 12 2.597 2.575 1.234 61.100 o
1 25 13 1.821 1.911 0.970 97.376 o
1 25 14 3.764 2.796 1.013 82.016 o
1 26 0 0.279 -0.543 0.857 139.630 o
1 26 1 10.460 10.898 1.047 55.768 o
1 26 2 10.447 11.095 1.168 48.677 o
1 26 3 69.078 74.030 1.971 10.590 o
1 26 4 68.079 73.940 2.035 10.392 o
1 26 5 231.087 245.044 4.637 2.141 o
1 26 6 32.280 33.465 1.582 20.764 o
1 26 7 14.675 15.514 1.262 38.698 o
1 26 8 124.739 126.639 3.663 4.126 o
1 26 9 7.183 6.300 1.009 68.811 o
1 26 10 3.050 2.626 0.815 119.555 o
1 26 11 19.037 16.431 1.980 19.797 o
1 26 12 0.744 -0.046 0.893 125.313 o
1 27 0 0.063 -0.117 1.090 87.691 o
1 27 1 6.079 4.556 1.174 58.682 o
1 27 2 2.255 1.795 1.064 81.370 o
1 27 3 0.851 1.745 1.092 81.985 o
1 27 4 36.603 39.022 1.700 17.954 o
1 27 5 16.849 18.655 1.599 27.077 o
1 27 6 0.236 2.311 1.382 52.834 o
1 27 7 56.319 59.151 3.816 5.423 o
1 27 8 8.470 7.151 1.010 65.099 o
1 27 9 3.335 2.234 0.823 117.390 o
1 27 10 2.116 3.225 0.870 111.617 o
1 27 11 2.310 1.863 0.817 127.050 o
1 28 0 17.064 15.272 1.301 35.831 o
1 28 1 14.562 12.620 1.330 37.339 o
1 28 2 37.926 35.864 2.041 14.752 o
1 28 3 3.157 4.561 1.340 50.774 o
1 28 4 103.171 105.136 4.951 3.077 o
1 28 5 3.645 3.720 1.602 36.911 o
1 28 6 29.724 27.313 2.423 12.915 o
1 28 7 9.791 7.771 1.201 49.590 o
1 28 8 19.007 12.807 1.873 21.904 o
1 28 9 1.952 1.808 0.846 122.648 o
1 28 10 10.117 7.437 1.175 50.887 o
1 29 0 1.627 0.694 0.977 99.515 o
1 29 1 0.838 0.389 1.080 85.892 o
1 29 2 0.133 -0.114 1.100 85.804 o
1 29 3 61.545 67.497 4.510 4.076 o
1 29 4 8.914 12.964 2.185 18.899 o
1 29 5 107.415 85.564 13.277 0.563 o
1 29 6 2.664 3.706 1.349 51.290 o
1 29 7 2.223 1.528 1.126 74.046 o
1 29 8 2.251 1.190 0.866 117.832 o
1 30 0 2.383 0.237 1.025 89.210 o
1 30 1 0.283 0.090 1.095 86.019 o
1 30 2 2.356 2.294 1.141 71.080 o
1 30 3 37.650 43.762 3.688 6.244 o
1 30 4 0.227 1.660 1.305 59.536 o
1 30 5 11.476 10.270 1.875 24.135 o
2 0 0 99.990 102.010 1.172 9.993 o
2 0 2 1389.180 1425.420 27.855 0.084 o
2 0 4 68.124 60.789 0.676 17.565 o
2 0 6 101.172 99.734 1.134 10.075 o
2 0 8 2.476 1.926 0.272 438.454 o
2 0 10 980.959 1001.050 9.540 0.302 o
2 0 12 1.869 1.864 0.392 363.451 o
2 0 14 15.849 15.179 0.687 64.062 o
2 0 16 1157.380 1177.850 12.283 0.213 o
2 0 18 194.755 200.267 2.975 3.464 o
2 0 20 361.317 391.631 5.944 1.189 o
2 0 22 0.006 -1.004 0.957 114.025 o
2 1 0 610.455 623.378 4.812 0.755 o
2 1 2 1781.660 1797.230 49.225 0.033 o
2 1 3 2044.100 2071.570 56.833 0.025 o
2 1 4 3.044 3.082 0.123 445.705 o
2 1 5 2048.940 2009.880 29.095 0.059 o
2 1 6 75.710 75.353 0.638 15.212 o
2 1 7 2.973 3.215 0.193 407.331 o
2 1 8 5.291 6.146 0.250 224.513 o
2 1 9 2.999 4.222 0.250 340.205 o
2 1 10 530.221 541.675 3.786 0.983 o
2 1 11 7.783 8.255 0.322 153.443 o
2 1 12 0.769 1.293 0.295 676.720 o
2 1 13 10.067 9.030 0.386 121.625 o
2 1 14 147.985 144.623 1.382 6.354 o
2 1 15 766.843 777.269 5.697 0.524 o
2 1 16 0.008 -0.287 0.421 587.606 o
2 1 17 57.098 57.859 1.077 17.817 o
2 1 18 0.270 -0.172 0.497 402.100 o
2 1 19 16.828 16.826 0.781 56.140 o
2 1 20 31.657 35.338 1.159 26.869 o
2 1 21 195.033 203.439 2.656 3.661 o
2 1 22 0.158 -0.153 0.692 214.873 o
2 1 23 0.019 -0.111 0.755 182.714 o
2 2 4 303.004 310.456 2.120 2.381 o
2 2 5 1711.830 1756.260 17.193 0.106 o
2 2 6 462.921 465.110 3.159 1.249 o
2 2 7 149.752 152.085 1.164 6.389 o
2 2 8 46.027 45.750 0.532 26.439 o
2 2 9 1878.420 1898.280 13.235 0.106 o
2 2 10 167.972 167.937 1.412 5.418 o
2 2 11 374.664 371.780 2.724 1.729 o
2 2 12 74.518 74.409 0.846 14.785 o
2 2 13 299.825 293.822 2.309 2.413 o
2 2 14 87.113 87.223 1.069 11.896 o
2 2 15 32.340 29.296 0.700 35.959 o
2 2 16 34.056 32.943 0.816 31.867 o
2 2 17 115.649 113.627 1.460 8.152 o
2 2 18 55.952 60.384 1.194 17.021 o
2 2 19 59.029 62.580 1.338 15.453 o
2 2 20 7.794 8.890 0.815 83.074 o
2 2 21 50.586 51.349 1.475 16.628 o
2 2 22 13.207 11.581 0.884 60.938 o
2 2 23 5.173 5.664 0.929 83.668 o
2 3 0 338.355 341.082 2.526 1.998 o
2 3 2 1563.220 1604.780 44.632 0.041 o
2 3 3 18.795 18.305 0.253 71.755 o
2 3 4 2418.420 2380.290 65.301 0.019 o
2 3 5 9.297 9.013 0.214 145.783 o
2 3 6 226.146 229.146 1.701 3.625 o
2 3 7 47.773 46.152 0.519 25.776 o
2 3 8 42.168 40.309 0.533 29.283 o
2 3 9 906.327 921.401 6.182 0.402 o
2 3 10 1050.050 1066.130 7.363 0.307 o
2 3 11 33.305 32.831 0.542 36.516 o
2 3 12 79.394 73.741 0.852 14.158 o
2 3 13 597.860 599.062 4.277 0.813 o
2 3 14 87.893 85.214 1.058 11.951 o
2 3 15 68.090 67.225 0.984 15.677 o
2 3 16 48.965 49.011 0.903 21.970 o
2 3 17 2.675 2.335 0.411 296.307 o
2 3 18 461.351 475.572 4.331 1.123 o
2 3 19 38.948 38.958 1.060 24.977 o
2 3 20 40.819 42.760 1.228 21.837 o
2 3 21 9.482 10.614 0.851 72.300 o
2 3 22 0.502 1.187 0.730 178.572 o
2 3 23 5.111 4.429 0.816 102.637 o
2 4 1 274.465 278.791 1.972 2.755 o
2 4 2 330.844 326.956 2.360 2.108 o
2 4 3 727.248 719.739 5.048 0.592 o
2 4 4 232.409 235.039 2.898 2.960 o
2 4 5 39.209 35.572 0.374 33.515 o
2 4 6 31.712 31.883 0.414 39.821 o
2 4 7 33.932 34.585 0.459 36.501 o
2 4 8 15.471 16.468 0.379 79.406 o
2 4 9 556.149 556.739 3.955 0.918 o
2 4 10 11.498 11.951 0.356 106.420 o
2 4 11 180.372 181.745 1.613 4.825 o
2 4 12 370.630 371.097 2.947 1.711 o
2 4 13 115.632 112.974 1.224 8.595 o
2 4 14 22.685 22.119 0.588 51.131 o
2 4 15 17.890 17.348 0.576 63.251 o
2 4 16 5.623 4.623 0.495 166.720 o
2 4 17 1.169 0.837 0.392 456.102 o
2 4 18 27.768 28.445 0.917 35.035 o
2 4 19 31.533 32.208 1.012 30.058 o
2 4 20 47.755 51.727 1.284 18.660 o
2 4 21 37.937 38.161 1.192 23.745 o
2 4 22 3.865 4.782 0.750 121.062 o
2 4 23 0.070 0.020 0.743 188.024 o
2 5 0 18.594 20.375 0.263 69.453 o
2 5 1 100.872 107.216 0.770 10.524 o
2 5 2 1405.000 1401.690 11.735 0.171 o
2 5 4 3282.590 3260.210 89.343 0.010 o
2 5 5 644.732 667.198 4.741 0.700 o
2 5 6 47.300 47.357 0.523 25.700 o
2 5 7 0.309 0.691 0.195 1510.740 o
2 5 8 6.205 6.870 0.280 192.175 o
2 5 9 224.474 223.059 1.754 3.665 o
2 5 10 252.572 246.925 2.034 3.085 o
2 5 11 0.399 -0.227 0.252 1270.010 o
2 5 12 1.137 1.302 0.318 559.869 o
2 5 13 37.270 35.665 0.697 31.127 o
2 5 14 0.264 0.096 0.346 774.495 o
2 5 15 9.810 9.034 0.514 108.656 o
2 5 16 14.172 13.802 0.593 75.224 o
2 5 17 12.314 11.597 0.649 79.845 o
2 5 18 0.014 0.156 0.462 478.492 o
2 5 19 6.842 7.322 0.718 102.127 o
2 5 20 87.613 89.987 1.592 10.137 o
2 5 21 142.670 150.757 2.575 4.981 o
2 5 22 0.171 -0.112 0.733 191.458 o
2 5 23 51.571 52.373 1.848 13.722 o
2 6 0 730.723 748.372 4.595 0.593 o
2 6 2 63.451 62.242 0.535 18.910 o
2 6 3 149.928 151.510 1.100 6.450 o
2 6 4 462.617 478.124 3.337 1.218 o
2 6 5 420.831 423.851 2.994 1.438 o
2 6 6 412.933 427.043 3.246 1.426 o
2 6 7 5.014 5.759 0.264 232.492 o
2 6 8 669.430 667.261 4.834 0.672 o
2 6 9 218.185 210.168 1.675 3.880 o
2 6 10 410.066 401.570 2.889 1.521 o
2 6 11 21.429 20.003 0.524 56.493 o
2 6 12 0.033 0.031 0.283 1271.330 o
2 6 13 12.148 12.002 0.458 95.093 o
2 6 14 14.339 14.492 0.561 75.809 o
2 6 15 172.506 171.901 1.909 4.854 o
2 6 16 0.564 0.163 0.473 409.692 o
2 6 17 5.110 5.059 0.576 149.465 o
2 6 18 1.019 0.182 0.474 376.061 o
2 6 19 26.508 28.168 0.983 34.474 o
2 6 20 6.359 5.302 0.734 107.273 o
2 6 21 52.995 51.383 1.364 17.085 o
2 6 22 228.954 245.518 3.497 2.657 o
2 6 23 0.958 0.629 0.751 167.039 o
2 7 0 971.416 977.704 5.985 0.367 o
2 7 1 1445.970 1450.510 9.253 0.179 o
2 7 2 0.002 0.393 0.127 4101.930 o
2 7 3 89.880 87.812 0.701 12.523 o
2 7 4 33.078 31.235 0.415 38.952 o
2 7 5 25.146 24.581 0.355 51.723 o
2 7 6 312.555 322.545 2.524 2.189 o
2 7 7 0.448 1.015 0.201 1219.750 o
2 7 8 302.312 295.466 2.383 2.372 o
2 7 9 1034.350 1030.670 9.225 0.290 o
2 7 10 83.942 79.978 0.855 13.222 o
2 7 11 248.927 241.729 1.984 3.168 o
2 7 12 170.196 172.074 1.685 5.093 o
2 7 13 22.635 22.779 0.656 48.756 o
2 7 14 1.587 2.025 0.455 316.008 o
2 7 15 3.286 3.104 0.498 217.586 o
2 7 16 32.316 32.954 0.888 31.626 o
2 7 17 58.779 60.087 1.161 16.778 o
2 7 18 34.093 33.660 0.950 29.543 o
2 7 19 170.310 177.239 2.189 4.599 o
2 7 20 7.177 5.349 0.736 102.709 o
2 7 21 19.124 18.925 1.142 38.261 o
2 7 22 6.496 8.027 0.818 88.699 o
2 7 23 5.568 7.459 0.952 77.078 o
2 8 0 310.854 319.091 2.195 2.285 o
2 8 1 379.476 388.675 2.490 1.710 o
2 8 2 3.565 3.336 0.200 359.571 o
2 8 3 890.103 896.375 5.803 0.422 o
2 8 4 80.797 80.318 0.722 13.949 o
2 8 5 9.708 10.340 0.286 129.582 o
2 8 6 1965.480 2022.140 14.083 0.096 o
2 8 7 191.120 185.364 1.627 4.565 o
2 8 8 10.802 10.199 0.486 103.195 o
2 8 9 1.122 0.547 0.274 737.743 o
2 8 10 230.810 228.241 1.887 3.491 o
2 8 11 125.911 123.474 1.225 7.817 o
2 8 12 0.771 0.836 0.328 637.225 o
2 8 13 18.428 18.297 0.623 59.330 o
2 8 14 0.706 1.039 0.448 403.742 o
2 8 15 7.887 7.243 0.551 121.313 o
2 8 16 2.983 1.944 0.537 218.770 o
2 8 17 7.243 4.972 0.593 127.173 o
2 8 18 60.667 62.646 1.250 15.735 o
2 8 19 165.971 170.318 2.152 4.782 o
2 8 20 31.095 30.973 1.048 29.923 o
2 8 21 6.215 6.122 0.822 93.007 o
2 8 22 6.096 7.682 0.820 90.642 o
2 8 23 0.032 1.879 0.757 168.647 o
2 9 0 557.090 555.182 3.596 0.940 o
2 9 1 124.208 124.079 0.934 8.276 o
2 9 2 270.568 268.330 1.846 2.872 o
2 9 3 25.109 25.829 0.354 50.930 o
2 9 4 82.199 81.817 0.751 13.604 o
2 9 5 28.750 31.474 0.469 41.838 o
2 9 6 535.290 533.648 3.938 0.971 o
2 9 7 2844.090 2907.990 20.864 0.048 o
2 9 8 168.082 164.161 1.519 5.375 o
2 9 9 153.717 153.960 1.476 5.937 o
2 9 10 2.233 2.191 0.308 412.056 o
2 9 11 62.520 62.128 0.835 17.787 o
2 9 12 211.246 205.780 1.826 3.938 o
2 9 13 63.083 63.318 1.030 16.554 o
2 9 14 23.345 22.169 0.722 46.325 o
2 9 15 7.917 7.473 0.570 117.425 o
2 9 16 0.442 -0.108 0.511 370.335 o
2 9 17 13.496 13.825 0.738 67.457 o
2 9 18 103.588 106.371 1.578 8.710 o
2 9 19 33.207 35.180 1.086 27.438 o
2 9 20 1.029 -0.024 0.664 213.250 o
2 9 21 0.380 -0.002 0.718 195.432 o
2 9 22 34.346 33.070 1.248 24.931 o
2 10 0 151.463 155.689 1.208 6.234 o
2 10 1 854.345 877.120 5.586 0.448 o
2 10 2 8.766 9.726 0.300 138.811 o
2 10 3 2.259 2.586 0.207 491.699 o
2 10 4 4.013 4.272 0.212 307.562 o
2 10 5 72.174 72.965 0.799 15.394 o
2 10 6 408.575 404.541 3.083 1.496 o
2 10 7 19.437 18.741 0.435 64.251 o
2 10 8 65.365 65.844 0.849 16.861 o
2 10 9 33.456 34.058 0.643 34.560 o
2 10 10 16.413 16.572 0.492 71.287 o
2 10 11 1.808 2.167 0.339 412.769 o
2 10 12 189.354 184.100 1.707 4.558 o
2 10 13 1.875 1.854 0.374 381.887 o
2 10 14 5.333 4.541 0.523 163.503 o
2 10 15 34.723 34.382 0.893 29.956 o
2 10 16 26.053 26.510 0.855 38.316 o
2 10 17 0.099 -0.358 0.553 336.140 o
2 10 18 0.342 0.159 0.596 277.846 o
2 10 19 0.387 -0.384 0.614 264.071 o
2 10 20 9.726 9.861 0.802 77.028 o
2 10 21 58.137 59.088 2.536 9.295 o
2 10 22 2.887 3.254 1.053 78.817 o
2 11 0 4.884 5.791 0.247 239.940 o
2 11 1 186.630 184.664 1.335 4.846 o
2 11 2 1250.970 1268.040 8.002 0.231 o
2 11 3 896.854 906.887 5.951 0.413 o
2 11 4 136.716 135.017 1.126 7.223 o
2 11 5 633.998 635.829 4.661 0.730 o
2 11 6 18.541 18.739 0.438 66.036 o
2 11 7 828.385 825.658 5.995 0.466 o
2 11 8 114.235 111.540 1.190 8.770 o
2 11 9 168.625 168.646 1.626 5.217 o
2 11 10 335.055 333.133 2.726 1.995 o
2 11 11 182.968 182.153 1.678 4.721 o
2 11 12 110.892 108.739 1.228 8.972 o
2 11 13 95.187 94.518 1.300 10.287 o
2 11 14 29.750 31.346 0.852 34.200 o
2 11 15 6.635 5.869 0.578 131.245 o
2 11 16 1.146 1.114 0.543 277.632 o
2 11 17 0.483 -0.014 0.567 303.469 o
2 11 18 35.334 37.219 1.077 26.358 o
2 11 19 43.648 41.065 1.109 22.607 o
2 11 20 24.206 25.360 1.058 34.999 o
2 11 21 46.057 49.114 1.998 13.456 o
2 11 22 1.635 0.981 0.775 148.664 o
2 12 0 346.477 337.935 2.393 1.990 o
2 12 1 102.663 100.667 0.874 10.457 o
2 12 2 641.681 630.287 4.132 0.749 o
2 12 3 16.826 13.652 0.356 80.625 o
2 12 4 1000.400 997.535 6.551 0.345 o
2 12 5 31.706 28.384 0.555 39.237 o
2 12 6 16.896 17.484 0.429 71.753 o
2 12 7 1102.050 1104.250 7.921 0.281 o
2 12 8 388.131 390.247 3.072 1.590 o
2 12 9 415.547 421.727 3.447 1.401 o
2 12 10 15.883 17.465 0.526 69.862 o
2 12 11 6.154 6.611 0.433 162.209 o
2 12 12 213.610 210.103 1.948 3.806 o
2 12 13 9.472 9.162 0.527 108.683 o
2 12 14 17.447 17.492 0.691 58.730 o
2 12 15 1.652 1.388 0.578 234.241 o
2 12 16 22.596 20.957 0.812 45.008 o
2 12 17 11.559 11.139 0.725 76.644 o
2 12 18 114.975 122.269 1.783 7.387 o
2 12 19 0.990 0.516 0.666 207.386 o
2 12 20 45.001 47.538 1.525 17.447 o
2 12 21 21.197 21.480 1.155 35.583 o
2 13 0 25.633 26.092 0.447 48.354 o
2 13 1 316.990 315.308 2.279 2.240 o
2 13 2 222.409 219.139 1.641 3.771 o
2 13 3 60.083 57.168 0.693 19.536 o
2 13 4 182.116 180.555 1.557 4.840 o
2 13 5 22.371 23.099 0.528 52.640 o
2 13 6 2.720 2.480 0.341 341.844 o
2 13 7 100.422 95.625 1.050 10.466 o
2 13 8 105.492 104.877 1.153 9.568 o
2 13 9 28.611 28.918 0.664 39.562 o
2 13 10 1.744 2.514 0.376 367.284 o
2 13 11 36.947 35.515 0.748 30.666 o
2 13 12 37.366 35.665 0.762 30.231 o
2 13 13 186.825 192.126 2.125 4.236 o
2 13 14 65.678 69.360 1.200 14.821 o
2 13 15 20.334 21.456 0.791 47.894 o
2 13 16 5.747 6.076 0.672 119.438 o
2 13 17 73.453 75.415 1.482 12.278 o
2 13 18 257.551 265.357 2.930 2.618 o
2 13 19 39.943 36.225 1.163 23.789 o
2 13 20 1.508 0.738 0.722 171.006 o
2 13 21 0.012 0.264 0.763 177.041 o
2 14 0 164.535 162.964 1.289 5.671 o
2 14 1 473.106 473.516 3.294 1.203 o
2 14 2 4.441 4.263 0.244 278.602 o
2 14 3 63.506 63.063 0.764 17.854 o
2 14 4 66.983 64.637 0.768 17.043 o
2 14 5 180.709 177.822 1.682 4.807 o
2 14 6 148.187 149.557 1.507 6.135 o
2 14 7 127.026 126.463 1.368 7.494 o
2 14 8 49.831 47.403 0.825 22.590 o
2 14 9 8.433 8.243 0.469 126.039 o
2 14 10 9.133 9.542 0.489 114.148 o
2 14 11 7.062 7.854 0.499 133.788 o
2 14 12 364.174 364.487 3.106 1.722 o
2 14 13 13.875 13.296 0.656 72.535 o
[truncated: 250,274 more chars]
